# Supplementary material for: Large Scale Full-Length cDNA Sequencing Reveals a Unique Genomic Landscape in a Lepidopteran Model Insect, Bombyx mori
Source: G3 (Bethesda). 2013 Sep 1;3(9):1481–92. doi: 10.1534/g3.113.006239 (PMC3755909; doi:10.1534/g3.113.006239)
Supplement: Supporting Information [file supp_g3.113.006239_TableS1.xlsx]

## Sheet: genelist.txt
Table S1 A dataset table of silkworm gene sets presented in Figure 3: (A) Silkworm Gene Set A, (B) Silkworm Gene Set B, and (C) Silkworm Gene Set C.
Gene set	Gene-ID	chromosome	Chr. start	Chr. end	Scaffold	Sc. start	Sc. end	Gene length	Strand	Member sequences of gene(FL-cDNAs, NCBI RefSeq, Gene model)	Library	Tissue-specific expressed gene?	Specifically expressed tissue	Expressed tissues based on EST counting	antenna	brain	compound eyes	corpora allata	maxillary galea	wing	wing_disc	testis	ovary	midgut	malpighian tubule	pheromone gland	silkgland	fat body	epidermis	Versons gland	Prothoracic gland	embryo	cell	Category based on orthology
A	Gene00001	chr1	4787	4996	Bm_scaf23	4787	4996	210	+	BGIBMGA002072					0	0	0	0	0	0	0	0	0	0	0	0	0	0	0	0	0	0	0	Others
A	Gene00002	chr1	9533	15921	Bm_scaf23	9533	15921	6389	-	AK383839:BGIBMGA002071	MFB-			midgut,fat body,brain,epidermis	0	4	0	0	0	0	0	0	0	2	0	0	0	6	2	0	0	0	0	Others
A	Gene00003	chr1	33196	47363	Bm_scaf23	33196	47363	14168	+	AK378440:BGIBMGA002073:BGIBMGA002074	fmgV	Tissue specific	midgut	midgut	0	0	0	0	0	0	0	0	0	6	0	0	0	0	0	0	0	0	0	Insect common (N:N)
A	Gene00004	chr1	51384	61327	Bm_scaf23	51384	61327	9944	-	BGIBMGA002070				corpora allata	0	0	0	2	0	0	0	0	0	0	0	0	0	0	0	0	0	0	0	Bm-Hm specific
B	eGene16824	chr1	51936	52205	Bm_scaf23	51936	52205	270	+	famL35C05	famL	n/a	n/a	n/a	n/a	n/a	n/a	n/a	n/a	n/a	n/a	n/a	n/a	n/a	n/a	n/a	n/a	n/a	n/a	n/a	n/a	n/a	n/a
A	Gene00005	chr1	62270	63293	Bm_scaf23	62270	63293	1024	+	AK387593:BGIBMGA002075	bmte	Tissue specific	testis	testis	0	0	0	0	0	0	0	4	0	0	0	0	0	0	0	0	0	0	0	Lepidoptera specific (1:1)
A	Gene00006	chr1	63384	77081	Bm_scaf23	63384	77081	13698	-	BGIBMGA002069				wing	0	0	0	0	0	1	0	0	0	0	0	0	0	0	0	0	0	0	0	Insect common (1:1)
A	Gene00007	chr1	92459	92686	Bm_scaf23	92459	92686	228	-	BGIBMGA002068					0	0	0	0	0	0	0	0	0	0	0	0	0	0	0	0	0	0	0	Not involved in ortholog groups
A	Gene00008	chr1	102767	115705	Bm_scaf23	102767	115705	12939	-	AK383198:BGIBMGA002067	mxg-			ovary,compound eyes,embryo,fat body,brain,maxillary galea,cell	0	5	1	0	1	0	0	0	1	0	0	0	0	1	0	0	0	4	1	Insect common (N:N)
A	Gene00009	chr1	126208	132433	Bm_scaf23	126208	132433	6226	-	BGIBMGA002066					0	0	0	0	0	0	0	0	0	0	0	0	0	0	0	0	0	0	0	Others
A	Gene00010	chr1	134200	134445	Bm_scaf23	134200	134445	246	-	BGIBMGA002065					0	0	0	0	0	0	0	0	0	0	0	0	0	0	0	0	0	0	0	Others
A	Gene00011	chr1	135814	164413	Bm_scaf23	135814	164413	28600	-	BGIBMGA002064					0	0	0	0	0	0	0	0	0	0	0	0	0	0	0	0	0	0	0	Insect common (N:N)
A	Gene00012	chr1	232774	233327	Bm_scaf23	232774	233327	554	-	BGIBMGA002063					0	0	0	0	0	0	0	0	0	0	0	0	0	0	0	0	0	0	0	Bm-Hm specific
A	Gene00013	chr1	243492	245393	Bm_scaf23	243492	245393	1902	-	BGIBMGA002062					0	0	0	0	0	0	0	0	0	0	0	0	0	0	0	0	0	0	0	Not involved in ortholog groups
B	eGene16825	chr1	316286	317016	Bm_scaf23	316286	`	731	-	maV32500:maV30480	maV3	n/a	n/a	n/a	n/a	n/a	n/a	n/a	n/a	n/a	n/a	n/a	n/a	n/a	n/a	n/a	n/a	n/a	n/a	n/a	n/a	n/a	n/a
A	Gene00014	chr1	333703	355012	Bm_scaf23	333703	355012	21310	+	AK377573:AK377895:BGIBMGA002076	fe8d			embryo	0	0	0	0	0	0	0	0	0	0	0	0	0	0	0	0	0	2	0	Others
A	Gene00015	chr1	364739	365398	Bm_scaf23	364739	365398	660	-	BGIBMGA002061					0	0	0	0	0	0	0	0	0	0	0	0	0	0	0	0	0	0	0	Bm-Dp specific
A	Gene00016	chr1	365895	368738	Bm_scaf23	365895	368738	2844	-	BGIBMGA002060					0	0	0	0	0	0	0	0	0	0	0	0	0	0	0	0	0	0	0	Not involved in ortholog groups
A	Gene00017	chr1	385058	385904	Bm_scaf23	385058	385904	847	-	BGIBMGA002059					0	0	0	0	0	0	0	0	0	0	0	0	0	0	0	0	0	0	0	Others
A	Gene00018	chr1	395183	397982	Bm_scaf23	395183	397982	2800	-	BGIBMGA002058				ovary,embryo,brain	0	5	0	0	0	0	0	0	1	0	0	0	0	0	0	0	0	4	0	Bm specific
A	Gene00019	chr1	405103	406637	Bm_scaf23	405103	406637	1535	-	BGIBMGA002057				brain	0	2	0	0	0	0	0	0	0	0	0	0	0	0	0	0	0	0	0	Not involved in ortholog groups
A	Gene00020	chr1	407667	435605	Bm_scaf23	407667	435605	27939	-	AK379747:AK379592:AK379277:BGIBMGA002054:BGIBMGA002056:BGIBMGA002055	ftes	Tissue specific	testis	testis	0	0	0	0	0	0	0	35	0	0	0	0	0	0	0	0	0	0	0	Others
A	Gene00021	chr1	460237	480848	Bm_scaf23	460237	480848	20612	+	NM_001177411.1:AK384512:AK382972:BGIBMGA002077	fepM:fcaL			pheromone gland,corpora allata,testis,embryo,epidermis,antenna	2	0	0	6	0	0	0	1	0	0	0	1	0	0	6	0	0	2	0	Insect common (N:N)
A	Gene00022	chr1	482674	485620	Bm_scaf23	482674	485620	2947	-	AK388482	fdpe			wing_disc,ovary,wing,fat body,pheromone gland,malpighian tubule,embryo,silkgland,Versons gland,brain,Prothoracic gland,testis,corpora allata,midgut,epidermis,maxillary galea,antenna	3	2	0	16	2	1	1	13	1	6	4	1	3	1	2	4	1	12	0	Not involved in ortholog groups
A	Gene00023	chr1	487032	488588	Bm_scaf23	487032	488588	1557	+	NM_001046935.1:AK385177:BGIBMGA002078	e100			ovary,wing,fat body,malpighian tubule,silkgland,embryo,Prothoracic gland,corpora allata,testis,midgut	0	0	0	2	0	1	0	2	3	2	2	0	1	1	0	0	1	6	0	Insect common (N:N)
A	Gene00024	chr1	497313	501749	Bm_scaf23	497313	501749	4437	+	BGIBMGA002079					0	0	0	0	0	0	0	0	0	0	0	0	0	0	0	0	0	0	0	Others
B	eGene16826	chr1	502925	503803	Bm_scaf23	502925	503803	879	-	E_FL_fmgV_47M14_R_0	fmgV	n/a	n/a	n/a	n/a	n/a	n/a	n/a	n/a	n/a	n/a	n/a	n/a	n/a	n/a	n/a	n/a	n/a	n/a	n/a	n/a	n/a	n/a
A	Gene00025	chr1	504046	509559	Bm_scaf23	504046	509559	5514	+	AK388435	fe8d			embryo,compound eyes	0	0	3	0	0	0	0	0	0	0	0	0	0	0	0	0	0	2	0	Not involved in ortholog groups
B	eGene16827	chr1	536015	536771	Bm_scaf23	536015	536771	757	-	maV31692	maV3	n/a	n/a	n/a	n/a	n/a	n/a	n/a	n/a	n/a	n/a	n/a	n/a	n/a	n/a	n/a	n/a	n/a	n/a	n/a	n/a	n/a	n/a
A	Gene00026	chr1	539632	540624	Bm_scaf23	539632	540624	993	-	BGIBMGA002053					0	0	0	0	0	0	0	0	0	0	0	0	0	0	0	0	0	0	0	Insect common (N:N)
A	Gene00027	chr1	542348	557134	Bm_scaf23	542348	557134	14787	+	BGIBMGA002080					0	0	0	0	0	0	0	0	0	0	0	0	0	0	0	0	0	0	0	Lepidoptera specific (1:1)
A	Gene00028	chr1	570098	571616	Bm_scaf23	570098	571616	1519	+	AK387663	bmte			testis	0	0	0	0	0	0	0	1	0	0	0	0	0	0	0	0	0	0	0	Insect common (N:N)
A	Gene00029	chr1	570154	571554	Bm_scaf23	570154	571554	1401	-	BGIBMGA002052					0	0	0	0	0	0	0	0	0	0	0	0	0	0	0	0	0	0	0	Insect common (N:N)
A	Gene00030	chr1	575651	577639	Bm_scaf23	575651	577639	1989	+	AK380410:BGIBMGA002081	ftes	Tissue specific	testis	testis	0	0	0	0	0	0	0	6	0	0	0	0	0	0	0	0	0	0	0	Insect common (N:N)
A	Gene00031	chr1	587002	588054	Bm_scaf23	587002	588054	1053	+	AK387827	bmte			testis	0	0	0	0	0	0	0	1	0	0	0	0	0	0	0	0	0	0	0	Not involved in ortholog groups
A	Gene00032	chr1	610058	612900	Bm_scaf23	610058	612900	2843	-	BGIBMGA002051					0	0	0	0	0	0	0	0	0	0	0	0	0	0	0	0	0	0	0	Not involved in ortholog groups
A	Gene00033	chr1	635813	643588	Bm_scaf23	635813	643588	7776	+	AK388025:BGIBMGA002082	bmte			testis	0	0	0	0	0	0	0	2	0	0	0	0	0	0	0	0	0	0	0	Lepidoptera specific (1:1)
A	Gene00034	chr1	644641	649106	Bm_scaf23	644641	649106	4466	+	AK379418:BGIBMGA002083	ftes	Tissue specific	testis	testis	0	0	0	0	0	0	0	6	0	0	0	0	0	0	0	0	0	0	0	Lepidoptera specific (1:1)
A	Gene00035	chr1	659798	661061	Bm_scaf23	659798	661061	1264	-	BGIBMGA002050				testis	0	0	0	0	0	0	0	2	0	0	0	0	0	0	0	0	0	0	0	Not involved in ortholog groups
A	Gene00036	chr1	678002	678508	Bm_scaf23	678002	678508	507	-	BGIBMGA002049					0	0	0	0	0	0	0	0	0	0	0	0	0	0	0	0	0	0	0	Others
B	eGene16828	chr1	762590	763295	Bm_scaf23	762590	763295	706	-	prgv0700	prgv	n/a	n/a	n/a	n/a	n/a	n/a	n/a	n/a	n/a	n/a	n/a	n/a	n/a	n/a	n/a	n/a	n/a	n/a	n/a	n/a	n/a	n/a	Not involved in ortholog groups
A	Gene00037	chr1	771664	771849	Bm_scaf23	771664	771849	186	-	BGIBMGA002048					0	0	0	0	0	0	0	0	0	0	0	0	0	0	0	0	0	0	0	Bm specific
B	eGene16829	chr1	803289	804065	Bm_scaf23	803289	804065	777	+	E_ET_caL-_12B17_R_0:E_ET_maV3_06A05_F_1	caL-:maV3	n/a	n/a	n/a	n/a	n/a	n/a	n/a	n/a	n/a	n/a	n/a	n/a	n/a	n/a	n/a	n/a	n/a	n/a	n/a	n/a	n/a	n/a
B	eGene16830	chr1	803538	804256	Bm_scaf23	803538	804256	719	-	E_ET_caL-_12B17_F_0	caL-	n/a	n/a	n/a	n/a	n/a	n/a	n/a	n/a	n/a	n/a	n/a	n/a	n/a	n/a	n/a	n/a	n/a	n/a	n/a	n/a	n/a	n/a
A	Gene00038	chr1	809359	813527	Bm_scaf23	809359	813527	4169	-	BGIBMGA002047				compound eyes	0	0	1	0	0	0	0	0	0	0	0	0	0	0	0	0	0	0	0	Others
B	eGene16831	chr1	835606	836361	Bm_scaf23	835606	836361	756	-	ceN-4073	ceN-	n/a	n/a	n/a	n/a	n/a	n/a	n/a	n/a	n/a	n/a	n/a	n/a	n/a	n/a	n/a	n/a	n/a	n/a	n/a	n/a	n/a	n/a
B	eGene16832	chr1	842953	843396	Bm_scaf23	842953	843396	444	+	E_EL_ovS0_16C11_R_0	ovS0	n/a	n/a	n/a	n/a	n/a	n/a	n/a	n/a	n/a	n/a	n/a	n/a	n/a	n/a	n/a	n/a	n/a	n/a	n/a	n/a	n/a	n/a
A	Gene00039	chr1	921034	922078	Bm_scaf23	921034	922078	1045	-	AK380189	ftes	Tissue specific	testis	testis	0	0	0	0	0	0	0	4	0	0	0	0	0	0	0	0	0	0	0
A	Gene00040	chr1	922107	922514	Bm_scaf23	922107	922514	408	+	BGIBMGA002084					0	0	0	0	0	0	0	0	0	0	0	0	0	0	0	0	0	0	0	Lepidoptera specific (N:N)
A	Gene00041	chr1	945303	946529	Bm_scaf23	945303	946529	1227	-	BGIBMGA002046					0	0	0	0	0	0	0	0	0	0	0	0	0	0	0	0	0	0	0	Others
B	eGene16833	chr1	969529	969973	Bm_scaf23	969529	969973	445	+	E_EL_ovS0_01A09_F_0	ovS0	n/a	n/a	n/a	n/a	n/a	n/a	n/a	n/a	n/a	n/a	n/a	n/a	n/a	n/a	n/a	n/a	n/a	n/a	n/a	n/a	n/a	n/a
A	Gene00042	chr1	983328	994799	Bm_scaf23	983328	994799	11472	+	AK386930:BGIBMGA002085	ps4M			silkgland	0	0	0	0	0	0	0	0	0	0	0	0	1	0	0	0	0	0	0	Insect common (N:N)
A	Gene00043	chr1	1012901	1024465	Bm_scaf23	1012901	1024465	11565	-	BGIBMGA002045					0	0	0	0	0	0	0	0	0	0	0	0	0	0	0	0	0	0	0	Insect common (N:N)
A	Gene00044	chr1	1041868	1042107	Bm_scaf23	1041868	1042107	240	+	BGIBMGA002086					0	0	0	0	0	0	0	0	0	0	0	0	0	0	0	0	0	0	0	Not involved in ortholog groups
A	Gene00045	chr1	1129183	1131401	Bm_scaf23	1129183	1131401	2219	+	AK377414	wd--			wing_disc,wing,epidermis	0	0	0	0	0	1	2	0	0	0	0	0	0	0	1	0	0	0	0	Others
A	Gene00046	chr1	1130501	1133460	Bm_scaf23	1130501	1133460	2960	-	BGIBMGA002044				wing	0	0	0	0	0	1	0	0	0	0	0	0	0	0	0	0	0	0	0	Others
A	Gene00047	chr1	1139337	1139709	Bm_scaf23	1139337	1139709	373	+	AK378071	ffbm				0	0	0	0	0	0	0	0	0	0	0	0	0	0	0	0	0	0	0	Not involved in ortholog groups
A	Gene00048	chr1	1212238	1214400	Bm_scaf23	1212238	1214400	2163	+	BGIBMGA002087				fat body,malpighian tubule,embryo	0	0	0	0	0	0	0	0	0	0	8	0	0	11	0	0	0	2	0	Others
A	Gene00049	chr1	1222678	1233242	Bm_scaf23	1222678	1233242	10565	-	AK378033:BGIBMGA002043	ffbm			fat body	0	0	0	0	0	0	0	0	0	0	0	0	0	2	0	0	0	0	0	Others
A	Gene00050	chr1	1235449	1245001	Bm_scaf23	1235449	1245001	9553	+	AK380421:BGIBMGA002088	ftes	Tissue specific	testis	testis	0	0	0	0	0	0	0	7	0	0	0	0	0	0	0	0	0	0	0	Lepidoptera specific (1:1)
B	eGene16834	chr1	1246989	1247774	Bm_scaf23	1246989	1247774	786	+	E_EL_fcP8_13C02_F_0	fcP8	n/a	n/a	n/a	n/a	n/a	n/a	n/a	n/a	n/a	n/a	n/a	n/a	n/a	n/a	n/a	n/a	n/a	n/a	n/a	n/a	n/a	n/a
A	Gene00051	chr1	1248502	1252928	Bm_scaf23	1248502	1252928	4427	-	BGIBMGA002042				wing_disc,ovary,wing,Versons gland,compound eyes,corpora allata,epidermis	0	0	1	2	0	5	1	0	1	0	0	0	0	0	24	1	0	0	0	Others
A	Gene00052	chr1	1267116	1270638	Bm_scaf23	1267116	1270638	3523	-	AK380260:BGIBMGA002041	ftes			embryo,testis	0	0	0	0	0	0	0	2	0	0	0	0	0	0	0	0	0	1	0	Bm-Dp specific
A	Gene00053	chr1	1273124	1273792	Bm_scaf23	1273124	1273792	669	+	BGIBMGA002089				malpighian tubule,embryo,brain	0	1	0	0	0	0	0	0	0	0	1	0	0	0	0	0	0	2	0	Others
A	Gene00054	chr1	1274763	1276200	Bm_scaf23	1274763	1276200	1438	-	BGIBMGA002040					0	0	0	0	0	0	0	0	0	0	0	0	0	0	0	0	0	0	0	Bm specific
B	eGene16835	chr1	1276230	1277273	Bm_scaf23	1276230	1277273	1044	-	famL01B12:E_FL_fner_42D08_R_0:E_FL_bmmt_27C10_R_0	fner:bmmt:famL	n/a	n/a	n/a	n/a	n/a	n/a	n/a	n/a	n/a	n/a	n/a	n/a	n/a	n/a	n/a	n/a	n/a	n/a	n/a	n/a	n/a	n/a
B	eGene16836	chr1	1276758	1277576	Bm_scaf23	1276758	1277576	819	+	br--1367	br--	n/a	n/a	n/a	n/a	n/a	n/a	n/a	n/a	n/a	n/a	n/a	n/a	n/a	n/a	n/a	n/a	n/a	n/a	n/a	n/a	n/a	n/a
B	eGene16837	chr1	1279985	1281905	Bm_scaf23	1279985	1281905	1921	+	E_EL_ovS0_20F02_F_0:E_EL_ovS0_20F02_R_0	ovS0	n/a	n/a	n/a	n/a	n/a	n/a	n/a	n/a	n/a	n/a	n/a	n/a	n/a	n/a	n/a	n/a	n/a	n/a	n/a	n/a	n/a	n/a
A	Gene00055	chr1	1283290	1306817	Bm_scaf23	1283290	1306817	23528	-	BGIBMGA002039				pheromone gland	0	0	0	0	0	0	0	0	0	0	0	1	0	0	0	0	0	0	0	Insect common (N:N)
A	Gene00056	chr1	1383448	1385428	Bm_scaf23	1383448	1385428	1981	+	BGIBMGA002090				fat body,embryo	0	0	0	0	0	0	0	0	0	0	0	0	0	1	0	0	0	1	0	Others
B	eGene16838	chr1	1387388	1387905	Bm_scaf23	1387388	1387905	518	+	E_ET_J150_08C02_F_0	J150	n/a	n/a	n/a	n/a	n/a	n/a	n/a	n/a	n/a	n/a	n/a	n/a	n/a	n/a	n/a	n/a	n/a	n/a	n/a	n/a	n/a	n/a
B	eGene16839	chr1	1388586	1389095	Bm_scaf23	1388586	1389095	510	-	E_ET_J150_08C02_R_0	J150	n/a	n/a	n/a	n/a	n/a	n/a	n/a	n/a	n/a	n/a	n/a	n/a	n/a	n/a	n/a	n/a	n/a	n/a	n/a	n/a	n/a	n/a
A	Gene00057	chr1	1401583	1416493	Bm_scaf23	1401583	1416493	14911	+	AK382231:BGIBMGA002091	fdpe			malpighian tubule,embryo	0	0	0	0	0	0	0	0	0	0	1	0	0	0	0	0	0	2	0	Others
B	eGene16840	chr1	1416567	1417154	Bm_scaf23	1416567	1417154	588	+	E_ET_an--_01C10_F_0	an--	n/a	n/a	n/a	n/a	n/a	n/a	n/a	n/a	n/a	n/a	n/a	n/a	n/a	n/a	n/a	n/a	n/a	n/a	n/a	n/a	n/a	n/a
B	eGene16841	chr1	1417229	1417859	Bm_scaf23	1417229	1417859	631	+	wdV30047	wdV3	n/a	n/a	n/a	n/a	n/a	n/a	n/a	n/a	n/a	n/a	n/a	n/a	n/a	n/a	n/a	n/a	n/a	n/a	n/a	n/a	n/a	n/a
A	Gene00058	chr1	1424456	1427802	Bm_scaf23	1424456	1427802	3347	+	AK384582	fcaL			Prothoracic gland,corpora allata,testis	0	0	0	2	0	0	0	1	0	0	0	0	0	0	0	0	1	0	0	Not involved in ortholog groups
A	Gene00059	chr1	1428632	1429644	Bm_scaf23	1428632	1429644	1013	+	AK379540	ftes	Tissue specific	testis	embryo,testis	0	0	0	0	0	0	0	3	0	0	0	0	0	0	0	0	0	1	0	Bm-Dp specific
A	Gene00060	chr1	1432633	1438228	Bm_scaf23	1432633	1438228	5596	+	BGIBMGA002092				midgut	0	0	0	0	0	0	0	0	0	1	0	0	0	0	0	0	0	0	0	Others
B	eGene16842	chr1	1433435	1434107	Bm_scaf23	1433435	1434107	673	-	E_ET_caL-_01E20_R_0	caL-	n/a	n/a	n/a	n/a	n/a	n/a	n/a	n/a	n/a	n/a	n/a	n/a	n/a	n/a	n/a	n/a	n/a	n/a	n/a	n/a	n/a	n/a
A	Gene00061	chr1	1453252	1456672	Bm_scaf23	1453252	1456672	3421	+	BGIBMGA002093					0	0	0	0	0	0	0	0	0	0	0	0	0	0	0	0	0	0	0	Insect common (N:N)
B	eGene16843	chr1	1463788	1464283	Bm_scaf23	1463788	1464283	496	-	famL13G01	famL	n/a	n/a	n/a	n/a	n/a	n/a	n/a	n/a	n/a	n/a	n/a	n/a	n/a	n/a	n/a	n/a	n/a	n/a	n/a	n/a	n/a	n/a
A	Gene00062	chr1	1465893	1467866	Bm_scaf23	1465893	1467866	1974	+	AK379036	ftes	Tissue specific	testis	testis	0	0	0	0	0	0	0	44	0	0	0	0	0	0	0	0	0	0	0	Others
A	Gene00063	chr1	1465993	1467169	Bm_scaf23	1465993	1467169	1177	-	NM_001145331.1:BGIBMGA002038		Tissue specific	testis	testis	0	0	0	0	0	0	0	18	0	0	0	0	0	0	0	0	0	0	0	Others
A	Gene00064	chr1	1513170	1513382	Bm_scaf23	1513170	1513382	213	-	BGIBMGA002037					0	0	0	0	0	0	0	0	0	0	0	0	0	0	0	0	0	0	0	Bm specific
A	Gene00065	chr1	1579932	1591860	Bm_scaf23	1579932	1591860	11929	+	BGIBMGA002094					0	0	0	0	0	0	0	0	0	0	0	0	0	0	0	0	0	0	0	Not involved in ortholog groups
A	Gene00066	chr1	1594094	1595506	Bm_scaf23	1594094	1595506	1413	+	AK379895	ftes			testis	0	0	0	0	0	0	0	2	0	0	0	0	0	0	0	0	0	0	0	Not involved in ortholog groups
B	eGene16844	chr1	1599743	1600122	Bm_scaf23	1599743	1600122	380	+	E_ET_caL-_18B07_R_0	caL-	n/a	n/a	n/a	n/a	n/a	n/a	n/a	n/a	n/a	n/a	n/a	n/a	n/a	n/a	n/a	n/a	n/a	n/a	n/a	n/a	n/a	n/a
B	eGene16845	chr1	1599743	1600121	Bm_scaf23	1599743	1600121	379	-	E_ET_caL-_18B07_F_0	caL-	n/a	n/a	n/a	n/a	n/a	n/a	n/a	n/a	n/a	n/a	n/a	n/a	n/a	n/a	n/a	n/a	n/a	n/a	n/a	n/a	n/a	n/a
A	Gene00067	chr1	1600496	1602864	Bm_scaf23	1600496	1602864	2369	-	BGIBMGA002036					0	0	0	0	0	0	0	0	0	0	0	0	0	0	0	0	0	0	0	Not involved in ortholog groups
A	Gene00068	chr1	1606823	1626905	Bm_scaf23	1606823	1626905	20083	-	BGIBMGA002035				corpora allata	0	0	0	2	0	0	0	0	0	0	0	0	0	0	0	0	0	0	0	Others
A	Gene00069	chr1	1627022	1640658	Bm_scaf23	1627022	1640658	13637	-	BGIBMGA002034		Tissue specific	corpora allata	corpora allata	0	0	0	4	0	0	0	0	0	0	0	0	0	0	0	0	0	0	0	Insect common (N:N)
A	Gene00070	chr1	1641557	1650181	Bm_scaf23	1641557	1650181	8625	-	BGIBMGA002033				corpora allata	0	0	0	1	0	0	0	0	0	0	0	0	0	0	0	0	0	0	0	Not involved in ortholog groups
A	Gene00071	chr1	1704200	1704749	Bm_scaf23	1704200	1704749	550	+	AK379462	ftes			testis	0	0	0	0	0	0	0	2	0	0	0	0	0	0	0	0	0	0	0	Not involved in ortholog groups
A	Gene00072	chr1	1710579	1717524	Bm_scaf23	1710579	1717524	6946	-	BGIBMGA002032				brain	0	1	0	0	0	0	0	0	0	0	0	0	0	0	0	0	0	0	0	Insect common (1:1)
A	Gene00073	chr1	1721002	1723350	Bm_scaf23	1721002	1723350	2349	-	BGIBMGA002031					0	0	0	0	0	0	0	0	0	0	0	0	0	0	0	0	0	0	0	Bm specific
A	Gene00074	chr1	1743586	1752184	Bm_scaf23	1743586	1752184	8599	-	BGIBMGA002030				embryo,brain	0	1	0	0	0	0	0	0	0	0	0	0	0	0	0	0	0	1	0	Insect common (1:1)
A	Gene00075	chr1	1744738	1748095	Bm_scaf23	1744738	1748095	3358	+	AK384553	fcaL			corpora allata	0	0	0	2	0	0	0	0	0	0	0	0	0	0	0	0	0	0	0	Not involved in ortholog groups
A	Gene00076	chr1	1753749	1757162	Bm_scaf23	1753749	1757162	3414	+	BGIBMGA002095				embryo,brain	0	1	0	0	0	0	0	0	0	0	0	0	0	0	0	0	0	1	0	Not involved in ortholog groups
A	Gene00077	chr1	1796087	1804617	Bm_scaf23	1796087	1804617	8531	+	BGIBMGA002096				fat body,embryo	0	0	0	0	0	0	0	0	0	0	0	0	0	1	0	0	0	1	0	Insect common (1:1)
B	eGene16846	chr1	1813097	1813855	Bm_scaf23	1813097	1813855	759	-	E_FL_fner_04M07_R_0	fner	n/a	n/a	n/a	n/a	n/a	n/a	n/a	n/a	n/a	n/a	n/a	n/a	n/a	n/a	n/a	n/a	n/a	n/a	n/a	n/a	n/a	n/a
B	eGene16847	chr1	1816128	1816684	Bm_scaf23	1816128	1816684	557	-	P5PG0294	P5PG	n/a	n/a	n/a	n/a	n/a	n/a	n/a	n/a	n/a	n/a	n/a	n/a	n/a	n/a	n/a	n/a	n/a	n/a	n/a	n/a	n/a	n/a
A	Gene00078	chr1	1816976	1817965	Bm_scaf23	1816976	1817965	990	-	BGIBMGA002029				ovary,pheromone gland,embryo	0	0	0	0	0	0	0	0	1	0	0	1	0	0	0	0	0	1	0	Insect common (N:N)
B	eGene16848	chr1	1821661	1822155	Bm_scaf23	1821661	1822155	495	+	E_FL_fufe_07B06_F_0:bmov18i14:bmte22p10	bmte:fufe:bmov	n/a	n/a	n/a	n/a	n/a	n/a	n/a	n/a	n/a	n/a	n/a	n/a	n/a	n/a	n/a	n/a	n/a	n/a	n/a	n/a	n/a	n/a
A	Gene00079	chr1	1827870	1845413	Bm_scaf23	1827870	1845413	17544	+	BGIBMGA002097				wing_disc,embryo	0	0	0	0	0	0	2	0	0	0	0	0	0	0	0	0	0	1	0	Others
A	Gene00080	chr1	1858637	1860639	Bm_scaf23	1858637	1860639	2003	+	AK387323:BGIBMGA002098	bmov			ovary,Versons gland	0	0	0	0	0	0	0	0	1	0	0	0	0	0	0	1	0	0	0	Not involved in ortholog groups
A	Gene00081	chr1	1867863	1893585	Bm_scaf23	1867863	1893585	25723	-	AK382230:BGIBMGA002027:BGIBMGA002026:BGIBMGA002028	fdpe			embryo	0	0	0	0	0	0	0	0	0	0	0	0	0	0	0	0	0	1	0	Insect common (N:N)
A	Gene00082	chr1	1871710	1874886	Bm_scaf23	1871710	1874886	3177	+	AK388445	fe8d			embryo	0	0	0	0	0	0	0	0	0	0	0	0	0	0	0	0	0	1	0	Not involved in ortholog groups
A	Gene00083	chr1	1891362	1892483	Bm_scaf23	1891362	1892483	1122	-	AK384735	fcaL			corpora allata	0	0	0	2	0	0	0	0	0	0	0	0	0	0	0	0	0	0	0	Not involved in ortholog groups
A	Gene00084	chr1	1900742	1907292	Bm_scaf23	1900742	1907292	6551	+	BGIBMGA002099				corpora allata	0	0	0	2	0	0	0	0	0	0	0	0	0	0	0	0	0	0	0	Others
B	eGene16849	chr1	1907208	1907962	Bm_scaf23	1907208	1907962	755	-	E_ET_caL-_11P14_R_0	caL-	n/a	n/a	n/a	n/a	n/a	n/a	n/a	n/a	n/a	n/a	n/a	n/a	n/a	n/a	n/a	n/a	n/a	n/a	n/a	n/a	n/a	n/a
B	eGene16850	chr1	1911261	1911602	Bm_scaf23	1911261	1911602	342	+	E_ET_caL-_18F21_F_0	caL-	n/a	n/a	n/a	n/a	n/a	n/a	n/a	n/a	n/a	n/a	n/a	n/a	n/a	n/a	n/a	n/a	n/a	n/a	n/a	n/a	n/a	n/a
B	eGene16851	chr1	1911666	1912074	Bm_scaf23	1911666	1912074	409	-	E_ET_caL-_09I10_R_0:E_ET_caL-_18F21_R_0	caL-	n/a	n/a	n/a	n/a	n/a	n/a	n/a	n/a	n/a	n/a	n/a	n/a	n/a	n/a	n/a	n/a	n/a	n/a	n/a	n/a	n/a	n/a
A	Gene00085	chr1	1912226	1912825	Bm_scaf23	1912226	1912825	600	-	BGIBMGA002025					0	0	0	0	0	0	0	0	0	0	0	0	0	0	0	0	0	0	0	Lepidoptera specific (1:1)
A	Gene00086	chr1	1913362	1914287	Bm_scaf23	1913362	1914287	926	+	AK385071	fcaL			ovary,brain,corpora allata	0	1	0	2	0	0	0	0	1	0	0	0	0	0	0	0	0	0	0	Not involved in ortholog groups
B	eGene16852	chr1	1915327	1916120	Bm_scaf23	1915327	1916120	794	-	E_FL_fner_42O24_F_0:E_EL_fcP8_08A11_R_0	fcP8:fner	n/a	n/a	n/a	n/a	n/a	n/a	n/a	n/a	n/a	n/a	n/a	n/a	n/a	n/a	n/a	n/a	n/a	n/a	n/a	n/a	n/a	n/a
B	eGene16853	chr1	1916380	1916948	Bm_scaf23	1916380	1916948	569	-	brS-0849	brS-	n/a	n/a	n/a	n/a	n/a	n/a	n/a	n/a	n/a	n/a	n/a	n/a	n/a	n/a	n/a	n/a	n/a	n/a	n/a	n/a	n/a	n/a
A	Gene00087	chr1	1917390	1935700	Bm_scaf23	1917390	1935700	18311	-	BGIBMGA002024				wing,brain	0	1	0	0	0	1	0	0	0	0	0	0	0	0	0	0	0	0	0	Insect common (1:1)
A	Gene00088	chr1	1954392	1955125	Bm_scaf23	1954392	1955125	734	+	BGIBMGA002100					0	0	0	0	0	0	0	0	0	0	0	0	0	0	0	0	0	0	0	Bm specific
A	Gene00089	chr1	1978827	1983012	Bm_scaf23	1978827	1983012	4186	+	NM_001170997.1:AK385404:AK379962:BGIBMGA002101	e100:ftes			wing_disc,ovary,pheromone gland,embryo,cell,testis	0	0	0	0	0	0	2	4	3	0	0	2	0	0	0	0	0	1	1	Insect common (N:N)
A	Gene00090	chr1	1989736	2005754	Bm_scaf23	1989736	2005754	16019	-	BGIBMGA002023					0	0	0	0	0	0	0	0	0	0	0	0	0	0	0	0	0	0	0	Insect common (N:N)
B	eGene16854	chr1	2002883	2003203	Bm_scaf23	2002883	2003203	321	+	fe8d-P05_F_F24	fe8d	n/a	n/a	n/a	n/a	n/a	n/a	n/a	n/a	n/a	n/a	n/a	n/a	n/a	n/a	n/a	n/a	n/a	n/a	n/a	n/a	n/a	n/a
B	eGene16855	chr1	2011228	2011818	Bm_scaf23	2011228	2011818	591	+	E_EL_ovS0_06B08_F_0	ovS0	n/a	n/a	n/a	n/a	n/a	n/a	n/a	n/a	n/a	n/a	n/a	n/a	n/a	n/a	n/a	n/a	n/a	n/a	n/a	n/a	n/a	n/a
A	Gene00091	chr1	2105768	2106348	Bm_scaf23	2105768	2106348	581	-	BGIBMGA002022					0	0	0	0	0	0	0	0	0	0	0	0	0	0	0	0	0	0	0	Bm-Dp specific
A	Gene00092	chr1	2158408	2160803	Bm_scaf23	2158408	2160803	2396	+	BGIBMGA002102					0	0	0	0	0	0	0	0	0	0	0	0	0	0	0	0	0	0	0	Not involved in ortholog groups
A	Gene00093	chr1	2172095	2173712	Bm_scaf23	2172095	2173712	1618	+	AK388558:BGIBMGA002103	ftes	Tissue specific	testis	testis	0	0	0	0	0	0	0	92	0	0	0	0	0	0	0	0	0	0	0	Insect common (N:N)
A	Gene00094	chr1	2174409	2177566	Bm_scaf23	2174409	2177566	3158	-	AK379324	ftes	Tissue specific	testis	testis	0	0	0	0	0	0	0	7	0	0	0	0	0	0	0	0	0	0	0	Not involved in ortholog groups
A	Gene00095	chr1	2180680	2189678	Bm_scaf23	2180680	2189678	8999	+	BGIBMGA002104				compound eyes	0	0	1	0	0	0	0	0	0	0	0	0	0	0	0	0	0	0	0	Bm-Dp specific
A	Gene00096	chr1	2190194	2209720	Bm_scaf23	2190194	2209720	19527	+	AK380993:AK381938:BGIBMGA002105	fufe:fdpe			embryo,cell,brain,Prothoracic gland,corpora allata,midgut,antenna	1	1	0	2	0	0	0	0	0	5	0	0	0	0	0	0	1	7	2	Insect common (N:N)
A	Gene00097	chr1	2234964	2237127	Bm_scaf23	2234964	2237127	2164	+	BGIBMGA002106				wing	0	0	0	0	0	2	0	0	0	0	0	0	0	0	0	0	0	0	0	Insect common (N:N)
A	Gene00098	chr1	2282952	2292026	Bm_scaf23	2282952	2292026	9075	+	BGIBMGA002107					0	0	0	0	0	0	0	0	0	0	0	0	0	0	0	0	0	0	0	Insect common (N:N)
B	eGene16856	chr1	2293259	2294055	Bm_scaf23	2293259	2294055	797	+	br--1153	br--	n/a	n/a	n/a	n/a	n/a	n/a	n/a	n/a	n/a	n/a	n/a	n/a	n/a	n/a	n/a	n/a	n/a	n/a	n/a	n/a	n/a	n/a
B	eGene16857	chr1	2294166	2294952	Bm_scaf23	2294166	2294952	787	-	E_EL_fcP8_21B05_F_0	fcP8	n/a	n/a	n/a	n/a	n/a	n/a	n/a	n/a	n/a	n/a	n/a	n/a	n/a	n/a	n/a	n/a	n/a	n/a	n/a	n/a	n/a	n/a
A	Gene00099	chr1	2298765	2348210	Bm_scaf23	2298765	2348210	49446	-	AK385204:BGIBMGA002021	e100			ovary,wing,embryo,cell,brain	0	2	0	0	0	2	0	0	3	0	0	0	0	0	0	0	0	1	1	Insect common (N:N)
A	Gene00100	chr1	2352673	2353591	Bm_scaf23	2352673	2353591	919	+	BGIBMGA002108					0	0	0	0	0	0	0	0	0	0	0	0	0	0	0	0	0	0	0	Lepidoptera specific (1:1)
A	Gene00101	chr1	2377457	2400516	Bm_scaf23	2377457	2400516	23060	+	AK384977:BGIBMGA002109:BGIBMGA002110	fcaL			wing_disc,malpighian tubule,cell,brain,corpora allata,midgut,epidermis	0	1	0	3	0	0	2	0	0	5	4	0	0	0	1	0	0	0	3	Others
B	eGene16858	chr1	2404365	2404978	Bm_scaf23	2404365	2404978	614	-	E_FL_fufe_18I02_F_0:E_FL_fufe_18O04_F_0	fufe	n/a	n/a	n/a	n/a	n/a	n/a	n/a	n/a	n/a	n/a	n/a	n/a	n/a	n/a	n/a	n/a	n/a	n/a	n/a	n/a	n/a	n/a
B	eGene16859	chr1	2404411	2405207	Bm_scaf23	2404411	2405207	797	+	E_FL_fner_28B02_R_0	fner	n/a	n/a	n/a	n/a	n/a	n/a	n/a	n/a	n/a	n/a	n/a	n/a	n/a	n/a	n/a	n/a	n/a	n/a	n/a	n/a	n/a	n/a
B	eGene16860	chr1	2405343	2405919	Bm_scaf23	2405343	2405919	577	-	br--0847	br--	n/a	n/a	n/a	n/a	n/a	n/a	n/a	n/a	n/a	n/a	n/a	n/a	n/a	n/a	n/a	n/a	n/a	n/a	n/a	n/a	n/a	n/a
B	eGene16861	chr1	2406510	2407123	Bm_scaf23	2406510	2407123	614	-	E_FL_fner_28B02_F_0	fner	n/a	n/a	n/a	n/a	n/a	n/a	n/a	n/a	n/a	n/a	n/a	n/a	n/a	n/a	n/a	n/a	n/a	n/a	n/a	n/a	n/a	n/a
B	eGene16862	chr1	2407579	2408330	Bm_scaf23	2407579	2408330	752	-	br--1249	br--	n/a	n/a	n/a	n/a	n/a	n/a	n/a	n/a	n/a	n/a	n/a	n/a	n/a	n/a	n/a	n/a	n/a	n/a	n/a	n/a	n/a	n/a
A	Gene00102	chr1	2411649	2425553	Bm_scaf23	2411649	2425553	13905	-	AK386846:AK386807:BGIBMGA002020	e4:brS-			embryo,compound eyes,brain	0	9	5	0	0	0	0	0	0	0	0	0	0	0	0	0	0	2	0	Insect common (N:N)
A	Gene00103	chr1	2425959	2435086	Bm_scaf23	2425959	2435086	9128	+	AK387673:BGIBMGA002111	bmte	Tissue specific	testis	testis	0	0	0	0	0	0	0	3	0	0	0	0	0	0	0	0	0	0	0	Others
A	Gene00104	chr1	2453089	2459028	Bm_scaf23	2453089	2459028	5940	-	BGIBMGA002019				embryo	0	0	0	0	0	0	0	0	0	0	0	0	0	0	0	0	0	2	0	Insect common (1:1)
A	Gene00105	chr1	2465271	2466738	Bm_scaf23	2465271	2466738	1468	+	BGIBMGA002112					0	0	0	0	0	0	0	0	0	0	0	0	0	0	0	0	0	0	0	Bm specific
A	Gene00106	chr1	2471797	2485919	Bm_scaf23	2471797	2485919	14123	+	BGIBMGA002113				brain	0	1	0	0	0	0	0	0	0	0	0	0	0	0	0	0	0	0	0	Others
B	eGene16863	chr1	2488558	2489416	Bm_scaf23	2488558	2489416	859	-	ce--2177:famL45A04	ce--:famL	n/a	n/a	n/a	n/a	n/a	n/a	n/a	n/a	n/a	n/a	n/a	n/a	n/a	n/a	n/a	n/a	n/a	n/a	n/a	n/a	n/a	n/a
A	Gene00107	chr1	2489754	2548751	Bm_scaf23	2489754	2548751	58998	-	BGIBMGA002018				wing_disc,ovary,cell,compound eyes,brain,corpora allata,antenna	2	28	4	2	0	0	1	0	3	0	0	0	0	0	0	0	0	0	8	Insect common (N:N)
B	eGene16864	chr1	2500696	2502091	Bm_scaf23	2500696	2502091	1396	+	ceN-3586:ceN-1552:E_ET_caL-_09D12_F_0:ceN-4755:ceN-6292:ceN-5586:brP-1152:br--1216:ceN-6421:ceN-2090	br--:caL-:ceN-:brP-	n/a	n/a	n/a	n/a	n/a	n/a	n/a	n/a	n/a	n/a	n/a	n/a	n/a	n/a	n/a	n/a	n/a	n/a	n/a	n/a	n/a	n/a
B	eGene16865	chr1	2507619	2508267	Bm_scaf23	2507619	2508267	649	+	E_FL_fner_07B11_F_0	fner	n/a	n/a	n/a	n/a	n/a	n/a	n/a	n/a	n/a	n/a	n/a	n/a	n/a	n/a	n/a	n/a	n/a	n/a	n/a	n/a	n/a	n/a
B	eGene16866	chr1	2508470	2509180	Bm_scaf23	2508470	2509180	711	+	br--1208:br--1207	br--	n/a	n/a	n/a	n/a	n/a	n/a	n/a	n/a	n/a	n/a	n/a	n/a	n/a	n/a	n/a	n/a	n/a	n/a	n/a	n/a	n/a	n/a
A	Gene00108	chr1	2589020	2620621	Bm_scaf23	2589020	2620621	31602	+	BGIBMGA002114				wing_disc,cell,compound eyes,corpora allata	0	0	2	3	0	0	4	0	0	0	0	0	0	0	0	0	0	0	6	Insect common (N:N)
A	Gene00109	chr1	2620651	2621777	Bm_scaf23	2620651	2621777	1127	+	AK387282	bmov			ovary,compound eyes,corpora allata,antenna	1	0	2	1	0	0	0	0	1	0	0	0	0	0	0	0	0	0	0	Not involved in ortholog groups
B	eGene16867	chr1	2656179	2656753	Bm_scaf23	2656179	2656753	575	-	br--0983	br--	n/a	n/a	n/a	n/a	n/a	n/a	n/a	n/a	n/a	n/a	n/a	n/a	n/a	n/a	n/a	n/a	n/a	n/a	n/a	n/a	n/a	n/a
A	Gene00110	chr1	2657432	2658139	Bm_scaf23	2657432	2658139	708	-	BGIBMGA002017					0	0	0	0	0	0	0	0	0	0	0	0	0	0	0	0	0	0	0	Insect common (1:1)
A	Gene00111	chr1	2803003	2805443	Bm_scaf23	2803003	2805443	2441	+	BGIBMGA002115				wing_disc,wing,embryo,brain,corpora allata,maxillary galea	0	3	0	2	1	1	1	0	0	0	0	0	0	0	0	0	0	1	0	Insect common (N:N)
B	eGene16868	chr1	2805487	2806157	Bm_scaf23	2805487	2806157	671	+	E_FL_ftes_17F03_F_0	ftes	n/a	n/a	n/a	n/a	n/a	n/a	n/a	n/a	n/a	n/a	n/a	n/a	n/a	n/a	n/a	n/a	n/a	n/a	n/a	n/a	n/a	n/a
B	eGene16869	chr1	2806449	2807380	Bm_scaf23	2806449	2807380	932	-	E_FL_fner_51C19_R_0:famL28O24:E_FL_fcaL_03K21_R_0:E_FL_fner_37C05_R_0:E_FL_fner_49K16_R_0:famL40C03:famL17A07	fner:fcaL:famL	n/a	n/a	n/a	n/a	n/a	n/a	n/a	n/a	n/a	n/a	n/a	n/a	n/a	n/a	n/a	n/a	n/a	n/a	n/a	n/a	n/a	n/a
B	eGene16870	chr1	2807179	2807403	Bm_scaf23	2807179	2807403	225	+	fe8d-P28_F_G03	fe8d	n/a	n/a	n/a	n/a	n/a	n/a	n/a	n/a	n/a	n/a	n/a	n/a	n/a	n/a	n/a	n/a	n/a	n/a	n/a	n/a	n/a	n/a
A	Gene00112	chr1	2814959	2825155	Bm_scaf23	2814959	2825155	10197	-	AK379438:BGIBMGA002016	ftes			ovary,embryo,testis	0	0	0	0	0	0	0	2	1	0	0	0	0	0	0	0	0	1	0	Insect common (N:N)
A	Gene00113	chr1	2874139	2900838	Bm_scaf23	2874139	2900838	26700	+	BGIBMGA002116				wing,embryo	0	0	0	0	0	1	0	0	0	0	0	0	0	0	0	0	0	1	0	Insect common (N:N)
A	Gene00114	chr1	2904011	2904725	Bm_scaf23	2904011	2904725	715	+	BGIBMGA002117					0	0	0	0	0	0	0	0	0	0	0	0	0	0	0	0	0	0	0	Others
A	Gene00115	chr1	2905546	2909975	Bm_scaf23	2905546	2909975	4430	+	BGIBMGA002118					0	0	0	0	0	0	0	0	0	0	0	0	0	0	0	0	0	0	0	Not involved in ortholog groups
B	eGene16871	chr1	2913552	2914176	Bm_scaf23	2913552	2914176	625	+	ceN-3214	ceN-	n/a	n/a	n/a	n/a	n/a	n/a	n/a	n/a	n/a	n/a	n/a	n/a	n/a	n/a	n/a	n/a	n/a	n/a	n/a	n/a	n/a	n/a
A	Gene00116	chr1	2924687	2942883	Bm_scaf23	2924687	2942883	18197	+	AK382727:BGIBMGA002119	fdpe			ovary,embryo	0	0	0	0	0	0	0	0	3	0	0	0	0	0	0	0	0	1	0	Lepidoptera specific (1:1)
B	eGene16872	chr1	2951388	2951910	Bm_scaf23	2951388	2951910	523	-	E_EL_ovS0_25A08_R_0	ovS0	n/a	n/a	n/a	n/a	n/a	n/a	n/a	n/a	n/a	n/a	n/a	n/a	n/a	n/a	n/a	n/a	n/a	n/a	n/a	n/a	n/a	n/a
B	eGene16873	chr1	2952234	2952887	Bm_scaf23	2952234	2952887	654	-	E_EL_ovS0_04B01_R_0:ovS312D12f:E_EL_ovS0_07F03_R_0:ovS3034G03r	ovS0:ovS3	n/a	n/a	n/a	n/a	n/a	n/a	n/a	n/a	n/a	n/a	n/a	n/a	n/a	n/a	n/a	n/a	n/a	n/a	n/a	n/a	n/a	n/a	Bm specific
B	eGene16874	chr1	2952639	2952885	Bm_scaf23	2952639	2952885	247	+	bmov3m03	bmov	n/a	n/a	n/a	n/a	n/a	n/a	n/a	n/a	n/a	n/a	n/a	n/a	n/a	n/a	n/a	n/a	n/a	n/a	n/a	n/a	n/a	n/a	Bm specific
A	Gene00117	chr1	3026549	3026789	Bm_scaf23	3026549	3026789	241	+	AK387343:BGIBMGA002120	bmov			ovary,wing,brain,corpora allata	0	1	0	1	0	1	0	0	2	0	0	0	0	0	0	0	0	0	0	Not involved in ortholog groups
B	eGene16875	chr1	3038672	3039244	Bm_scaf23	3038672	3039244	573	+	E_EL_ovS0_09D05_F_0	ovS0	n/a	n/a	n/a	n/a	n/a	n/a	n/a	n/a	n/a	n/a	n/a	n/a	n/a	n/a	n/a	n/a	n/a	n/a	n/a	n/a	n/a	n/a
B	eGene16876	chr1	3040130	3041059	Bm_scaf23	3040130	3041059	930	+	E_FL_fwgP_33F23_F_0	fwgP	n/a	n/a	n/a	n/a	n/a	n/a	n/a	n/a	n/a	n/a	n/a	n/a	n/a	n/a	n/a	n/a	n/a	n/a	n/a	n/a	n/a	n/a
B	eGene16877	chr1	3040669	3041191	Bm_scaf23	3040669	3041191	523	-	E_EL_ovS0_09D05_R_0	ovS0	n/a	n/a	n/a	n/a	n/a	n/a	n/a	n/a	n/a	n/a	n/a	n/a	n/a	n/a	n/a	n/a	n/a	n/a	n/a	n/a	n/a	n/a
A	Gene00118	chr1	3041209	3048795	Bm_scaf23	3041209	3048795	7587	+	AK387686:AK380199:AK380484	bmte:ftes			wing_disc,fat body,malpighian tubule,pheromone gland,cell,compound eyes,brain,corpora allata,testis,epidermis,antenna	1	55	26	18	0	0	2	4	0	0	3	1	0	5	30	0	0	0	2	Not involved in ortholog groups
B	eGene16878	chr1	3049660	3050879	Bm_scaf23	3049660	3050879	1220	-	brP-1711:epV30493:brS-1036	brP-:brS-:epV3	n/a	n/a	n/a	n/a	n/a	n/a	n/a	n/a	n/a	n/a	n/a	n/a	n/a	n/a	n/a	n/a	n/a	n/a	n/a	n/a	n/a	n/a
B	eGene16879	chr1	3051663	3052609	Bm_scaf23	3051663	3052609	947	+	E_EL_ovS0_12F12_F_0:brP-1347	ovS0:brP-	n/a	n/a	n/a	n/a	n/a	n/a	n/a	n/a	n/a	n/a	n/a	n/a	n/a	n/a	n/a	n/a	n/a	n/a	n/a	n/a	n/a	n/a
B	eGene16880	chr1	3052243	3052929	Bm_scaf23	3052243	3052929	687	-	ce--0487	ce--	n/a	n/a	n/a	n/a	n/a	n/a	n/a	n/a	n/a	n/a	n/a	n/a	n/a	n/a	n/a	n/a	n/a	n/a	n/a	n/a	n/a	n/a	Not involved in ortholog groups
B	eGene16881	chr1	3054590	3055267	Bm_scaf23	3054590	3055267	678	+	E_ET_caL-_15J24_R_0	caL-	n/a	n/a	n/a	n/a	n/a	n/a	n/a	n/a	n/a	n/a	n/a	n/a	n/a	n/a	n/a	n/a	n/a	n/a	n/a	n/a	n/a	n/a
B	eGene16882	chr1	3054644	3055270	Bm_scaf23	3054644	3055270	627	-	E_ET_caL-_15J24_F_0	caL-	n/a	n/a	n/a	n/a	n/a	n/a	n/a	n/a	n/a	n/a	n/a	n/a	n/a	n/a	n/a	n/a	n/a	n/a	n/a	n/a	n/a	n/a
B	eGene16883	chr1	3057257	3057989	Bm_scaf23	3057257	3057989	733	+	fbf0297f	fbf	n/a	n/a	n/a	n/a	n/a	n/a	n/a	n/a	n/a	n/a	n/a	n/a	n/a	n/a	n/a	n/a	n/a	n/a	n/a	n/a	n/a	n/a
B	eGene16884	chr1	3058660	3059302	Bm_scaf23	3058660	3059302	643	+	fbf0154f	fbf	n/a	n/a	n/a	n/a	n/a	n/a	n/a	n/a	n/a	n/a	n/a	n/a	n/a	n/a	n/a	n/a	n/a	n/a	n/a	n/a	n/a	n/a
A	Gene00119	chr1	3059656	3063860	Bm_scaf23	3059656	3063860	4205	-	BGIBMGA002015				embryo,brain,corpora allata	0	1	0	2	0	0	0	0	0	0	0	0	0	0	0	0	0	1	0	Others
A	Gene00120	chr1	3111347	3119648	Bm_scaf23	3111347	3119648	8302	-	AK377495:BGIBMGA002014	wd--	Tissue specific	wing_disc	wing_disc	0	0	0	0	0	0	6	0	0	0	0	0	0	0	0	0	0	0	0	Insect common (N:N)
A	Gene00121	chr1	3121783	3122283	Bm_scaf23	3121783	3122283	501	+	BGIBMGA002121				fat body,pheromone gland,corpora allata	0	0	0	1	0	0	0	0	0	0	0	1	0	1	0	0	0	0	0	Others
A	Gene00122	chr1	3124633	3125014	Bm_scaf23	3124633	3125014	382	+	AK379335	ftes	Tissue specific	testis	testis	0	0	0	0	0	0	0	6	0	0	0	0	0	0	0	0	0	0	0	Not involved in ortholog groups
A	Gene00123	chr1	3125096	3127560	Bm_scaf23	3125096	3127560	2465	+	AK384472	fcaL	Tissue specific	corpora allata	corpora allata	0	0	0	3	0	0	0	0	0	0	0	0	0	0	0	0	0	0	0	Not involved in ortholog groups
B	eGene16885	chr1	3130967	3131516	Bm_scaf23	3130967	3131516	550	-	E_FL_epM-_04M14_F_0:fepMP04_F_M14	fepM:epM-	n/a	n/a	n/a	n/a	n/a	n/a	n/a	n/a	n/a	n/a	n/a	n/a	n/a	n/a	n/a	n/a	n/a	n/a	n/a	n/a	n/a	n/a
B	eGene16886	chr1	3130983	3131436	Bm_scaf23	3130983	3131436	454	+	E_ET_MSV3_09A08_R_0	MSV3	n/a	n/a	n/a	n/a	n/a	n/a	n/a	n/a	n/a	n/a	n/a	n/a	n/a	n/a	n/a	n/a	n/a	n/a	n/a	n/a	n/a	n/a
B	eGene16887	chr1	3131752	3132486	Bm_scaf23	3131752	3132486	735	+	fbf0409f	fbf	n/a	n/a	n/a	n/a	n/a	n/a	n/a	n/a	n/a	n/a	n/a	n/a	n/a	n/a	n/a	n/a	n/a	n/a	n/a	n/a	n/a	n/a
B	eGene16888	chr1	3132405	3132995	Bm_scaf23	3132405	3132995	591	-	E_ET_MSV3_09A08_F_0	MSV3	n/a	n/a	n/a	n/a	n/a	n/a	n/a	n/a	n/a	n/a	n/a	n/a	n/a	n/a	n/a	n/a	n/a	n/a	n/a	n/a	n/a	n/a
A	Gene00124	chr1	3133564	3144247	Bm_scaf23	3133564	3144247	10684	-	BGIBMGA002013				wing_disc,embryo,testis	0	0	0	0	0	0	1	1	0	0	0	0	0	0	0	0	0	1	0	Insect common (N:N)
A	Gene00125	chr1	3157987	3161849	Bm_scaf23	3157987	3161849	3863	-	BGIBMGA002012				corpora allata,midgut	0	0	0	1	0	0	0	0	0	1	0	0	0	0	0	0	0	0	0	Insect common (N:N)
A	Gene00126	chr1	3164979	3167014	Bm_scaf23	3164979	3167014	2036	+	BGIBMGA002122				testis	0	0	0	0	0	0	0	1	0	0	0	0	0	0	0	0	0	0	0	Not involved in ortholog groups
A	Gene00127	chr1	3182581	3190658	Bm_scaf23	3182581	3190658	8078	+	AK387404:AK387331:BGIBMGA002123	bmov			wing_disc,ovary,testis	0	0	0	0	0	0	1	2	4	0	0	0	0	0	0	0	0	0	0	Insect common (N:N)
B	eGene16889	chr1	3208770	3209137	Bm_scaf23	3208770	3209137	368	-	E_ET_caL-_07G17_R_0	caL-	n/a	n/a	n/a	n/a	n/a	n/a	n/a	n/a	n/a	n/a	n/a	n/a	n/a	n/a	n/a	n/a	n/a	n/a	n/a	n/a	n/a	n/a
B	eGene16890	chr1	3215040	3225138	Bm_scaf23	3215040	3225138	10099	+	E_FL_ftes_12J14_R_0:E_FL_ftes_15E06_R_0:E_FL_ftes_31P21_F_0:E_FL_ftes_31P21_R_0:E_FL_ftes_32E21_F_0:E_FL_ftes_38K10_F_0:E_FL_ftes_12J14_F_0:E_FL_ftes_46P13_R_0:E_FL_ftes_46P13_F_0:E_FL_ftes_32E21_R_0:E_FL_ftes_15E06_F_0:epV31869:E_FL_ftes_38K10_R_0:E_FL_ftes_51K23_R_0	ftes:epV3	n/a	n/a	n/a	n/a	n/a	n/a	n/a	n/a	n/a	n/a	n/a	n/a	n/a	n/a	n/a	n/a	n/a	n/a	n/a	n/a	n/a	n/a	Insect common (N:N)
A	Gene00128	chr1	3240607	3361956	Bm_scaf23	3240607	3361956	121350	+	AK383051:BGIBMGA002126:BGIBMGA002124:BGIBMGA002125	fepM			epidermis	0	0	0	0	0	0	0	0	0	0	0	0	0	0	2	0	0	0	0	Others
A	Gene00129	chr1	3487639	3516414	Bm_scaf23	3487639	3516414	28776	+	AK381689:BGIBMGA002127	fwgP			wing	0	0	0	0	0	1	0	0	0	0	0	0	0	0	0	0	0	0	0	Others
A	Gene00130	chr1	3517841	3520974	Bm_scaf23	3517841	3520974	3134	+	BGIBMGA002128					0	0	0	0	0	0	0	0	0	0	0	0	0	0	0	0	0	0	0	Insect common (N:N)
A	Gene00131	chr1	3527631	3535668	Bm_scaf23	3527631	3535668	8038	+	BGIBMGA002129					0	0	0	0	0	0	0	0	0	0	0	0	0	0	0	0	0	0	0	Not involved in ortholog groups
A	Gene00132	chr1	3562875	3563151	Bm_scaf23	3562875	3563151	277	+	BGIBMGA002130					0	0	0	0	0	0	0	0	0	0	0	0	0	0	0	0	0	0	0	Not involved in ortholog groups
A	Gene00133	chr1	3600057	3623740	Bm_scaf23	3600057	3623740	23684	+	BGIBMGA002131					0	0	0	0	0	0	0	0	0	0	0	0	0	0	0	0	0	0	0	Insect common (N:N)
A	Gene00134	chr1	3639347	3642783	Bm_scaf23	3639347	3642783	3437	+	BGIBMGA002132					0	0	0	0	0	0	0	0	0	0	0	0	0	0	0	0	0	0	0	Insect common (N:N)
A	Gene00135	chr1	3644620	3653055	Bm_scaf23	3644620	3653055	8436	+	BGIBMGA002133					0	0	0	0	0	0	0	0	0	0	0	0	0	0	0	0	0	0	0	Insect common (N:N)
B	eGene16891	chr1	3658359	3676751	Bm_scaf23	3658359	3676751	18393	+	E_FL_fcaL_30N18_F_0	fcaL	n/a	n/a	n/a	n/a	n/a	n/a	n/a	n/a	n/a	n/a	n/a	n/a	n/a	n/a	n/a	n/a	n/a	n/a	n/a	n/a	n/a	n/a	Insect common (N:N)
A	Gene00136	chr1	3690347	3698139	Bm_scaf23	3690347	3698139	7793	+	BGIBMGA002134					0	0	0	0	0	0	0	0	0	0	0	0	0	0	0	0	0	0	0	Not involved in ortholog groups
B	eGene16892	chr1	3700510	3701255	Bm_scaf23	3700510	3701255	746	-	E_FL_fcaL_30N18_R_0	fcaL	n/a	n/a	n/a	n/a	n/a	n/a	n/a	n/a	n/a	n/a	n/a	n/a	n/a	n/a	n/a	n/a	n/a	n/a	n/a	n/a	n/a	n/a
A	Gene00137	chr1	3704263	3710837	Bm_scaf23	3704263	3710837	6575	-	AK379728:BGIBMGA002011	ftes			testis	0	0	0	0	0	0	0	2	0	0	0	0	0	0	0	0	0	0	0	Bm-Dp specific
A	Gene00138	chr1	3714669	3718991	Bm_scaf23	3714669	3718991	4323	+	AK380998:BGIBMGA002135	fufe			embryo,testis	0	0	0	0	0	0	0	1	0	0	0	0	0	0	0	0	0	2	0	Insect common (N:N)
A	Gene00139	chr1	3720347	3723748	Bm_scaf23	3720347	3723748	3402	+	AK379738:BGIBMGA002136	ftes			testis	0	0	0	0	0	0	0	2	0	0	0	0	0	0	0	0	0	0	0	Lepidoptera specific (1:1)
A	Gene00140	chr1	3723674	3731925	Bm_scaf23	3723674	3731925	8252	-	AK381995:AK384155:BGIBMGA002010	fdpe:fcaL			ovary,embryo,brain,corpora allata,testis	0	6	0	2	0	0	0	6	1	0	0	0	0	0	0	0	0	3	0	Others
A	Gene00141	chr1	3742696	3756171	Bm_scaf23	3742696	3756171	13476	+	NM_001134256.1:BGIBMGA002137					0	0	0	0	0	0	0	0	0	0	0	0	0	0	0	0	0	0	0	Insect common (1:1)
A	Gene00142	chr1	3765095	3884662	Bm_scaf23	3765095	3884662	119568	+	AK384386:AK385025:BGIBMGA002138	fcaL	Tissue specific	corpora allata	embryo,corpora allata	0	0	0	4	0	0	0	0	0	0	0	0	0	0	0	0	0	1	0	Insect common (N:N)
A	Gene00143	chr1	3859936	3862092	Bm_scaf23	3859936	3862092	2157	-	AK380169	ftes	Tissue specific	testis	testis	0	0	0	0	0	0	0	3	0	0	0	0	0	0	0	0	0	0	0
B	eGene16893	chr1	3886343	3887267	Bm_scaf23	3886343	3887267	925	+	E_FL_fmgV_49L05_R_0	fmgV	n/a	n/a	n/a	n/a	n/a	n/a	n/a	n/a	n/a	n/a	n/a	n/a	n/a	n/a	n/a	n/a	n/a	n/a	n/a	n/a	n/a	n/a
B	eGene16894	chr1	3886525	3887332	Bm_scaf23	3886525	3887332	808	-	E_FL_fmgV_49L05_F_0	fmgV	n/a	n/a	n/a	n/a	n/a	n/a	n/a	n/a	n/a	n/a	n/a	n/a	n/a	n/a	n/a	n/a	n/a	n/a	n/a	n/a	n/a	n/a
A	Gene00144	chr1	3892549	3981975	Bm_scaf23	3892549	3981975	89427	-	AK386736:BGIBMGA002009:BGIBMGA002008:BGIBMGA002007	prW-			brain,antenna	2	2	0	0	0	0	0	0	0	0	0	0	0	0	0	0	0	0	0	Lepidoptera specific (1:1)
A	Gene00145	chr1	4023943	4025337	Bm_scaf23	4023943	4025337	1395	+	AK377347	wd--			wing_disc,compound eyes	0	0	1	0	0	0	2	0	0	0	0	0	0	0	0	0	0	0	0	Not involved in ortholog groups
B	eGene16895	chr1	4045545	4046228	Bm_scaf23	4045545	4046228	684	+	maV31147:maV32657	maV3	n/a	n/a	n/a	n/a	n/a	n/a	n/a	n/a	n/a	n/a	n/a	n/a	n/a	n/a	n/a	n/a	n/a	n/a	n/a	n/a	n/a	n/a
A	Gene00146	chr1	4105784	4118503	Bm_scaf23	4105784	4118503	12720	+	BGIBMGA002139				compound eyes	0	0	1	0	0	0	0	0	0	0	0	0	0	0	0	0	0	0	0	Insect common (N:N)
A	Gene00147	chr1	4127055	4140509	Bm_scaf23	4127055	4140509	13455	+	BGIBMGA002140				compound eyes	0	0	1	0	0	0	0	0	0	0	0	0	0	0	0	0	0	0	0	Insect common (N:N)
A	Gene00148	chr1	4155188	4163371	Bm_scaf23	4155188	4163371	8184	+	AK380609	fufe			ovary,embryo	0	0	0	0	0	0	0	0	1	0	0	0	0	0	0	0	0	2	0	Not involved in ortholog groups
A	Gene00149	chr1	4236755	4239095	Bm_scaf23	4236755	4239095	2341	+	BGIBMGA002141				embryo	0	0	0	0	0	0	0	0	0	0	0	0	0	0	0	0	0	1	0	Insect common (1:1)
A	Gene00150	chr1	4304547	4309885	Bm_scaf23	4304547	4309885	5339	+	BGIBMGA002142					0	0	0	0	0	0	0	0	0	0	0	0	0	0	0	0	0	0	0	Others
A	Gene00151	chr1	4311259	4315093	Bm_scaf23	4311259	4315093	3835	+	BGIBMGA002143					0	0	0	0	0	0	0	0	0	0	0	0	0	0	0	0	0	0	0	Bm specific
B	eGene16896	chr1	4318758	4319775	Bm_scaf23	4318758	4319775	1018	+	ws20113:E_ET_caL-_09H04_F_0	caL-:ws2	n/a	n/a	n/a	n/a	n/a	n/a	n/a	n/a	n/a	n/a	n/a	n/a	n/a	n/a	n/a	n/a	n/a	n/a	n/a	n/a	n/a	n/a
B	eGene16897	chr1	4319378	4320112	Bm_scaf23	4319378	4320112	735	-	E_ET_caL-_09H04_R_0	caL-	n/a	n/a	n/a	n/a	n/a	n/a	n/a	n/a	n/a	n/a	n/a	n/a	n/a	n/a	n/a	n/a	n/a	n/a	n/a	n/a	n/a	n/a
A	Gene00152	chr1	4346083	4346417	Bm_scaf23	4346083	4346417	335	+	AK379868	ftes			testis	0	0	0	0	0	0	0	1	0	0	0	0	0	0	0	0	0	0	0	Not involved in ortholog groups
A	Gene00153	chr1	4347434	4359054	Bm_scaf23	4347434	4359054	11621	+	BGIBMGA002144					0	0	0	0	0	0	0	0	0	0	0	0	0	0	0	0	0	0	0	Insect common (N:N)
A	Gene00154	chr1	4364580	4365673	Bm_scaf23	4364580	4365673	1094	-	BGIBMGA002006				embryo	0	0	0	0	0	0	0	0	0	0	0	0	0	0	0	0	0	1	0	Lepidoptera specific (N:N)
A	Gene00155	chr1	4422373	4422833	Bm_scaf23	4422373	4422833	461	+	BGIBMGA002145		Tissue specific	brain	brain	0	4	0	0	0	0	0	0	0	0	0	0	0	0	0	0	0	0	0	Not involved in ortholog groups
A	Gene00156	chr1	4437702	4438380	Bm_scaf23	4437702	4438380	679	+	BGIBMGA002146				ovary,wing,fat body,embryo,brain,testis,midgut	0	12	0	0	0	1	0	5	2	4	0	0	0	1	0	0	0	2	0	Lepidoptera specific (N:N)
B	eGene16898	chr1	4456443	4457265	Bm_scaf23	4456443	4457265	823	+	E_FL_fner_04G04_R_0:E_FL_fner_36J02_R_0:E_FL_fner_26M13_R_0	fner	n/a	n/a	n/a	n/a	n/a	n/a	n/a	n/a	n/a	n/a	n/a	n/a	n/a	n/a	n/a	n/a	n/a	n/a	n/a	n/a	n/a	n/a	Bm specific
B	eGene16899	chr1	4456590	4457305	Bm_scaf23	4456590	4457305	716	-	E_FL_fner_04G04_F_0:E_FL_fner_26M13_F_0:E_FL_fner_36J02_F_0	fner	n/a	n/a	n/a	n/a	n/a	n/a	n/a	n/a	n/a	n/a	n/a	n/a	n/a	n/a	n/a	n/a	n/a	n/a	n/a	n/a	n/a	n/a	Bm specific
A	Gene00157	chr1	4459603	4469013	Bm_scaf23	4459603	4469013	9411	+	BGIBMGA002147					0	0	0	0	0	0	0	0	0	0	0	0	0	0	0	0	0	0	0	Not involved in ortholog groups
B	eGene16900	chr1	4484189	4484593	Bm_scaf23	4484189	4484593	405	+	ovS3014E03r	ovS3	n/a	n/a	n/a	n/a	n/a	n/a	n/a	n/a	n/a	n/a	n/a	n/a	n/a	n/a	n/a	n/a	n/a	n/a	n/a	n/a	n/a	n/a
A	Gene00158	chr1	4486120	4487849	Bm_scaf23	4486120	4487849	1730	-	AK387774	bmte			fat body,testis	0	0	0	0	0	0	0	1	0	0	0	0	0	1	0	0	0	0	0	Bm specific
A	Gene00159	chr1	4589526	4616211	Bm_scaf23	4589526	4616211	26686	+	BGIBMGA002148					0	0	0	0	0	0	0	0	0	0	0	0	0	0	0	0	0	0	0	Insect common (N:N)
A	Gene00160	chr1	4616832	4620094	Bm_scaf23	4616832	4620094	3263	-	AK380398:BGIBMGA002005	ftes	Tissue specific	testis	testis	0	0	0	0	0	0	0	44	0	0	0	0	0	0	0	0	0	0	0	Insect common (N:N)
A	Gene00161	chr1	4621452	4632826	Bm_scaf23	4621452	4632826	11375	-	NM_001046869.1:AK383609:BGIBMGA002004	MFB-			wing_disc,ovary,wing,fat body,pheromone gland,embryo,compound eyes,brain,Prothoracic gland,corpora allata,midgut,epidermis,antenna	1	7	3	1	0	4	7	0	3	8	0	3	0	3	3	0	2	2	0	Insect common (1:1)
A	Gene00162	chr1	4633697	4634217	Bm_scaf23	4633697	4634217	521	-	BGIBMGA002003					0	0	0	0	0	0	0	0	0	0	0	0	0	0	0	0	0	0	0	Others
A	Gene00163	chr1	4637857	4646247	Bm_scaf23	4637857	4646247	8391	-	AK388559:BGIBMGA002002	ftes	Tissue specific	testis	testis	0	0	0	0	0	0	0	12	0	0	0	0	0	0	0	0	0	0	0	Others
A	Gene00164	chr1	4688480	4695395	Bm_scaf23	4688480	4695395	6916	-	BGIBMGA002001				ovary,wing,embryo	0	0	0	0	0	1	0	0	1	0	0	0	0	0	0	0	0	1	0	Others
A	Gene00165	chr1	4699518	4704913	Bm_scaf23	4699518	4704913	5396	-	AK382252:BGIBMGA002000	fdpe			embryo	0	0	0	0	0	0	0	0	0	0	0	0	0	0	0	0	0	1	0	Insect common (N:N)
A	Gene00166	chr1	4719260	4724592	Bm_scaf23	4719260	4724592	5333	-	BGIBMGA001999					0	0	0	0	0	0	0	0	0	0	0	0	0	0	0	0	0	0	0	Insect common (N:N)
B	eGene16901	chr1	4742189	4743103	Bm_scaf23	4742189	4743103	915	+	famL17N03:E_EL_ovS0_20G02_R_0:famL22J24:E_EL_ovS0_20G02_F_0	ovS0:famL	n/a	n/a	n/a	n/a	n/a	n/a	n/a	n/a	n/a	n/a	n/a	n/a	n/a	n/a	n/a	n/a	n/a	n/a	n/a	n/a	n/a	n/a
A	Gene00167	chr1	4747845	4759534	Bm_scaf23	4747845	4759534	11690	-	BGIBMGA001998				wing,corpora allata	0	0	0	1	0	1	0	0	0	0	0	0	0	0	0	0	0	0	0	Insect common (1:1)
A	Gene00168	chr1	4763306	4771556	Bm_scaf23	4763306	4771556	8251	+	AK385554:BGIBMGA002149	e100			wing_disc,ovary,wing,fat body,malpighian tubule,embryo,cell,brain,corpora allata,testis	0	3	0	6	0	1	3	1	1	0	2	0	0	1	0	0	0	3	1	Insect common (N:N)
B	eGene16902	chr1	4781949	4782842	Bm_scaf23	4781949	4782842	894	-	famL20N21	famL	n/a	n/a	n/a	n/a	n/a	n/a	n/a	n/a	n/a	n/a	n/a	n/a	n/a	n/a	n/a	n/a	n/a	n/a	n/a	n/a	n/a	n/a
B	eGene16903	chr1	4784554	4785210	Bm_scaf23	4784554	4785210	657	+	E_EL_ovS0_29D12_R_0	ovS0	n/a	n/a	n/a	n/a	n/a	n/a	n/a	n/a	n/a	n/a	n/a	n/a	n/a	n/a	n/a	n/a	n/a	n/a	n/a	n/a	n/a	n/a
B	eGene16904	chr1	4785059	4786142	Bm_scaf23	4785059	4786142	1084	-	E_EL_ovS0_29D12_F_0:br--0146:br--1146	br--:ovS0	n/a	n/a	n/a	n/a	n/a	n/a	n/a	n/a	n/a	n/a	n/a	n/a	n/a	n/a	n/a	n/a	n/a	n/a	n/a	n/a	n/a	n/a
A	Gene00169	chr1	4786798	4787184	Bm_scaf23	4786798	4787184	387	-	BGIBMGA001997					0	0	0	0	0	0	0	0	0	0	0	0	0	0	0	0	0	0	0	Not involved in ortholog groups
A	Gene00170	chr1	4824081	4842563	Bm_scaf23	4824081	4842563	18483	-	BGIBMGA001996					0	0	0	0	0	0	0	0	0	0	0	0	0	0	0	0	0	0	0	Insect common (N:N)
B	eGene16905	chr1	4846095	4846567	Bm_scaf23	4846095	4846567	473	-	E_ET_MSV3_09E01_F_0	MSV3	n/a	n/a	n/a	n/a	n/a	n/a	n/a	n/a	n/a	n/a	n/a	n/a	n/a	n/a	n/a	n/a	n/a	n/a	n/a	n/a	n/a	n/a
A	Gene00171	chr1	4884878	4885631	Bm_scaf23	4884878	4885631	754	-	BGIBMGA001995				testis	0	0	0	0	0	0	0	1	0	0	0	0	0	0	0	0	0	0	0	Not involved in ortholog groups
B	eGene16906	chr1	4931006	4931651	Bm_scaf23	4931006	4931651	646	-	fe8d-P26_F_K07	fe8d	n/a	n/a	n/a	n/a	n/a	n/a	n/a	n/a	n/a	n/a	n/a	n/a	n/a	n/a	n/a	n/a	n/a	n/a	n/a	n/a	n/a	n/a
A	Gene00172	chr1	4937531	4943272	Bm_scaf23	4937531	4943272	5742	-	BGIBMGA001994					0	0	0	0	0	0	0	0	0	0	0	0	0	0	0	0	0	0	0	Insect common (N:N)
B	eGene16907	chr1	4943328	4944167	Bm_scaf23	4943328	4944167	840	+	E_ET_caL-_14H16_R_0:E_FL_wd--_20I07_R_0	caL-:wd--	n/a	n/a	n/a	n/a	n/a	n/a	n/a	n/a	n/a	n/a	n/a	n/a	n/a	n/a	n/a	n/a	n/a	n/a	n/a	n/a	n/a	n/a	Insect common (N:N)
B	eGene16908	chr1	4944317	4950018	Bm_scaf23	4944317	4950018	5702	-	E_ET_caL-_14H16_F_0	caL-	n/a	n/a	n/a	n/a	n/a	n/a	n/a	n/a	n/a	n/a	n/a	n/a	n/a	n/a	n/a	n/a	n/a	n/a	n/a	n/a	n/a	n/a	Insect common (N:N)
A	Gene00173	chr1	4960991	4968325	Bm_scaf23	4960991	4968325	7335	-	BGIBMGA001993				wing_disc	0	0	0	0	0	0	1	0	0	0	0	0	0	0	0	0	0	0	0	Others
B	eGene16909	chr1	4974894	4975474	Bm_scaf23	4974894	4975474	581	+	ce--0249:E_ET_MSV3_24G07_F_0	MSV3:ce--	n/a	n/a	n/a	n/a	n/a	n/a	n/a	n/a	n/a	n/a	n/a	n/a	n/a	n/a	n/a	n/a	n/a	n/a	n/a	n/a	n/a	n/a
B	eGene16910	chr1	4977413	4978209	Bm_scaf23	4977413	4978209	797	-	E_ET_MSV3_24G07_R_0	MSV3	n/a	n/a	n/a	n/a	n/a	n/a	n/a	n/a	n/a	n/a	n/a	n/a	n/a	n/a	n/a	n/a	n/a	n/a	n/a	n/a	n/a	n/a
B	eGene16911	chr1	4978167	4979106	Bm_scaf23	4978167	4979106	940	+	E_EL_fcP8_17C07_F_0:E_EL_ovS0_27C02_R_0:ps4M0384:E_EL_ovS0_27D05_R_0:E_EL_ovS0_01B11_R_0	fcP8:ovS0:ps4M	n/a	n/a	n/a	n/a	n/a	n/a	n/a	n/a	n/a	n/a	n/a	n/a	n/a	n/a	n/a	n/a	n/a	n/a	n/a	n/a	n/a	n/a	Bm specific
A	Gene00174	chr1	4979029	4985159	Bm_scaf23	4979029	4985159	6131	-	BGIBMGA001992				embryo	0	0	0	0	0	0	0	0	0	0	0	0	0	0	0	0	0	1	0	Bm specific
A	Gene00175	chr1	4988642	4992171	Bm_scaf23	4988642	4992171	3530	-	AK383887:NM_001043780.1:BGIBMGA001991	MFB-			wing_disc,ovary,wing,fat body,malpighian tubule,pheromone gland,silkgland,embryo,Versons gland,cell,compound eyes,brain,Prothoracic gland,corpora allata,testis,midgut,maxillary galea,epidermis,antenna	17	85	7	62	3	25	7	25	33	60	37	10	33	40	9	1	17	91	7	Insect common (N:N)
A	Gene00176	chr1	4992845	4995867	Bm_scaf23	4992845	4995867	3023	+	BGIBMGA002150				embryo,brain,testis	0	2	0	0	0	0	0	4	0	0	0	0	0	0	0	0	0	3	0	Others
A	Gene00177	chr1	4997271	5015445	Bm_scaf23	4997271	5015445	18175	-	BGIBMGA001990				ovary,embryo,compound eyes	0	0	1	0	0	0	0	0	2	0	0	0	0	0	0	0	0	2	0	Insect common (1:1)
A	Gene00178	chr1	5017244	5023430	Bm_scaf23	5017244	5023430	6187	+	AK386553:NM_001047055.1:BGIBMGA002151	prW-			wing_disc,ovary,wing,embryo,brain,Prothoracic gland,corpora allata,testis,antenna	1	1	0	4	0	1	1	4	2	0	0	0	0	0	0	0	1	6	0	Others
A	Gene00179	chr1	5036322	5041290	Bm_scaf23	5036322	5041290	4969	+	BGIBMGA002152					0	0	0	0	0	0	0	0	0	0	0	0	0	0	0	0	0	0	0	Insect common (N:N)
B	eGene16912	chr1	5042220	5042407	Bm_scaf23	5042220	5042407	188	-	E_ET_caL-_19H08_R_0	caL-	n/a	n/a	n/a	n/a	n/a	n/a	n/a	n/a	n/a	n/a	n/a	n/a	n/a	n/a	n/a	n/a	n/a	n/a	n/a	n/a	n/a	n/a	Bm specific
B	eGene16913	chr1	5042221	5042408	Bm_scaf23	5042221	5042408	188	+	E_ET_caL-_19H08_F_0	caL-	n/a	n/a	n/a	n/a	n/a	n/a	n/a	n/a	n/a	n/a	n/a	n/a	n/a	n/a	n/a	n/a	n/a	n/a	n/a	n/a	n/a	n/a	Bm specific
B	eGene16914	chr1	5045716	5046403	Bm_scaf23	5045716	5046403	688	+	E_FL_dpe-_27N07_F_0:NRPG1315	dpe-:NRPG	n/a	n/a	n/a	n/a	n/a	n/a	n/a	n/a	n/a	n/a	n/a	n/a	n/a	n/a	n/a	n/a	n/a	n/a	n/a	n/a	n/a	n/a
A	Gene00180	chr1	5051129	5052190	Bm_scaf23	5051129	5052190	1062	-	BGIBMGA001989					0	0	0	0	0	0	0	0	0	0	0	0	0	0	0	0	0	0	0	Others
B	eGene16915	chr1	5627130	5627423	Bm_scaf8	29176	29469	294	-	ce--2196	ce--	n/a	n/a	n/a	n/a	n/a	n/a	n/a	n/a	n/a	n/a	n/a	n/a	n/a	n/a	n/a	n/a	n/a	n/a	n/a	n/a	n/a	n/a
A	Gene00181	chr1	5681639	5684079	Bm_scaf8	83685	86125	2441	+	BGIBMGA000604					0	0	0	0	0	0	0	0	0	0	0	0	0	0	0	0	0	0	0	Bm-Dp specific
A	Gene00182	chr1	5685034	5685321	Bm_scaf8	87080	87367	288	+	BGIBMGA000605					0	0	0	0	0	0	0	0	0	0	0	0	0	0	0	0	0	0	0	Bm-Dp specific
A	Gene00183	chr1	5697202	5698069	Bm_scaf8	99248	100115	868	+	BGIBMGA000606					0	0	0	0	0	0	0	0	0	0	0	0	0	0	0	0	0	0	0	Others
A	Gene00184	chr1	5749767	5750627	Bm_scaf8	151813	152673	861	+	BGIBMGA000607					0	0	0	0	0	0	0	0	0	0	0	0	0	0	0	0	0	0	0	Insect common (1:1)
B	eGene16916	chr1	5758912	5759657	Bm_scaf8	160958	161703	746	+	brP-0362	brP-	n/a	n/a	n/a	n/a	n/a	n/a	n/a	n/a	n/a	n/a	n/a	n/a	n/a	n/a	n/a	n/a	n/a	n/a	n/a	n/a	n/a	n/a
A	Gene00185	chr1	5780280	5806405	Bm_scaf8	182326	208451	26126	-	AK386478:BGIBMGA000603	prW-			Prothoracic gland,testis	0	0	0	0	0	0	0	1	0	0	0	0	0	0	0	0	1	0	0	Insect common (1:1)
A	Gene00186	chr1	5794156	5794868	Bm_scaf8	196202	196914	713	+	AK379655	ftes			testis	0	0	0	0	0	0	0	2	0	0	0	0	0	0	0	0	0	0	0	Not involved in ortholog groups
A	Gene00187	chr1	5808189	5812185	Bm_scaf8	210235	214231	3997	+	BGIBMGA000608					0	0	0	0	0	0	0	0	0	0	0	0	0	0	0	0	0	0	0	Insect common (N:N)
B	eGene16917	chr1	5813626	5814788	Bm_scaf8	215672	216834	1163	+	NRPG1800:P5PG0753	P5PG:NRPG	n/a	n/a	n/a	n/a	n/a	n/a	n/a	n/a	n/a	n/a	n/a	n/a	n/a	n/a	n/a	n/a	n/a	n/a	n/a	n/a	n/a	n/a
A	Gene00188	chr1	5818224	5819453	Bm_scaf8	220270	221499	1230	+	AK387878	bmte			pheromone gland,testis	0	0	0	0	0	0	0	1	0	0	0	1	0	0	0	0	0	0	0	Not involved in ortholog groups
A	Gene00189	chr1	5820614	5825597	Bm_scaf8	222660	227643	4984	-	BGIBMGA000602					0	0	0	0	0	0	0	0	0	0	0	0	0	0	0	0	0	0	0	Others
B	eGene16918	chr1	5826903	5827605	Bm_scaf8	228949	229651	703	+	ce--1509	ce--	n/a	n/a	n/a	n/a	n/a	n/a	n/a	n/a	n/a	n/a	n/a	n/a	n/a	n/a	n/a	n/a	n/a	n/a	n/a	n/a	n/a	n/a
A	Gene00190	chr1	5828484	5851609	Bm_scaf8	230530	253655	23126	+	AK380270:AK379258:AK380235:BGIBMGA000609	ftes	Tissue specific	testis	testis	0	0	0	0	0	0	0	7	0	0	0	0	0	0	0	0	0	0	0	Not involved in ortholog groups
A	Gene00191	chr1	5852933	5854288	Bm_scaf8	254979	256334	1356	+	AK387183:BGIBMGA000610	bmmt	Tissue specific	malpighian tubule	malpighian tubule	0	0	0	0	0	0	0	0	0	0	16	0	0	0	0	0	0	0	0	Not involved in ortholog groups
B	eGene16919	chr1	5855435	5856262	Bm_scaf8	257481	258308	828	-	E_FL_bmmt_25M11_R_0:E_FL_bmmt_27E01_R_0	bmmt	n/a	n/a	n/a	n/a	n/a	n/a	n/a	n/a	n/a	n/a	n/a	n/a	n/a	n/a	n/a	n/a	n/a	n/a	n/a	n/a	n/a	n/a
B	eGene16920	chr1	5876813	5877193	Bm_scaf8	278859	279239	381	-	E_ET_caL-_15J01_F_0	caL-	n/a	n/a	n/a	n/a	n/a	n/a	n/a	n/a	n/a	n/a	n/a	n/a	n/a	n/a	n/a	n/a	n/a	n/a	n/a	n/a	n/a	n/a
B	eGene16921	chr1	5876815	5877194	Bm_scaf8	278861	279240	380	+	E_ET_caL-_15J01_R_0	caL-	n/a	n/a	n/a	n/a	n/a	n/a	n/a	n/a	n/a	n/a	n/a	n/a	n/a	n/a	n/a	n/a	n/a	n/a	n/a	n/a	n/a	n/a
B	eGene16922	chr1	5877350	5877958	Bm_scaf8	279396	280004	609	-	ceN-2668	ceN-	n/a	n/a	n/a	n/a	n/a	n/a	n/a	n/a	n/a	n/a	n/a	n/a	n/a	n/a	n/a	n/a	n/a	n/a	n/a	n/a	n/a	n/a
B	eGene16923	chr1	5910386	5911135	Bm_scaf8	312432	313181	750	-	ceN-4743	ceN-	n/a	n/a	n/a	n/a	n/a	n/a	n/a	n/a	n/a	n/a	n/a	n/a	n/a	n/a	n/a	n/a	n/a	n/a	n/a	n/a	n/a	n/a
B	eGene16924	chr1	5911799	5912392	Bm_scaf8	313845	314438	594	-	ceN-2936	ceN-	n/a	n/a	n/a	n/a	n/a	n/a	n/a	n/a	n/a	n/a	n/a	n/a	n/a	n/a	n/a	n/a	n/a	n/a	n/a	n/a	n/a	n/a
A	Gene00192	chr1	5927571	5929353	Bm_scaf8	329617	331399	1783	+	AK377505	wd--			wing_disc	0	0	0	0	0	0	2	0	0	0	0	0	0	0	0	0	0	0	0	Bm specific
A	Gene00193	chr1	5955709	5955897	Bm_scaf8	357755	357943	189	+	BGIBMGA000611					0	0	0	0	0	0	0	0	0	0	0	0	0	0	0	0	0	0	0	Not involved in ortholog groups
A	Gene00194	chr1	5986799	6002013	Bm_scaf8	388845	404059	15215	+	NM_001130902.1:AK384972:AK383679:BGIBMGA000612:BGIBMGA000613	fcaL:MFB-			wing_disc,ovary,fat body,pheromone gland,embryo,brain,corpora allata,midgut,epidermis,antenna	16	2	0	23	0	0	1	0	1	6	0	4	0	5	26	0	0	2	0	Insect common (N:N)
A	Gene00195	chr1	6031028	6032563	Bm_scaf8	433074	434609	1536	+	BGIBMGA000614					0	0	0	0	0	0	0	0	0	0	0	0	0	0	0	0	0	0	0	Others
A	Gene00196	chr1	6092276	6113566	Bm_scaf8	494322	515612	21291	+	BGIBMGA000615				corpora allata	0	0	0	2	0	0	0	0	0	0	0	0	0	0	0	0	0	0	0	Insect common (N:N)
B	eGene16925	chr1	6117498	6117759	Bm_scaf8	519544	519805	262	-	E_ET_caL-_21J15_R_0	caL-	n/a	n/a	n/a	n/a	n/a	n/a	n/a	n/a	n/a	n/a	n/a	n/a	n/a	n/a	n/a	n/a	n/a	n/a	n/a	n/a	n/a	n/a
B	eGene16926	chr1	6117499	6117762	Bm_scaf8	519545	519808	264	+	E_ET_caL-_21J15_F_0	caL-	n/a	n/a	n/a	n/a	n/a	n/a	n/a	n/a	n/a	n/a	n/a	n/a	n/a	n/a	n/a	n/a	n/a	n/a	n/a	n/a	n/a	n/a
A	Gene00197	chr1	6120692	6121277	Bm_scaf8	522738	523323	586	+	BGIBMGA000616				wing_disc,ovary,embryo,compound eyes,corpora allata,maxillary galea,antenna	2	0	1	2	1	0	1	0	3	0	0	0	0	0	0	0	0	10	0	Others
B	eGene16927	chr1	6121326	6121868	Bm_scaf8	523372	523914	543	-	E_FL_e100_04I09_R_0:E_FL_e100_04N15_R_0	e100	n/a	n/a	n/a	n/a	n/a	n/a	n/a	n/a	n/a	n/a	n/a	n/a	n/a	n/a	n/a	n/a	n/a	n/a	n/a	n/a	n/a	n/a	Bm specific
B	eGene16928	chr1	6124224	6124932	Bm_scaf8	526270	526978	709	+	ovS3025E06r	ovS3	n/a	n/a	n/a	n/a	n/a	n/a	n/a	n/a	n/a	n/a	n/a	n/a	n/a	n/a	n/a	n/a	n/a	n/a	n/a	n/a	n/a	n/a
A	Gene00198	chr1	6127527	6143377	Bm_scaf8	529573	545423	15851	-	BGIBMGA000601					0	0	0	0	0	0	0	0	0	0	0	0	0	0	0	0	0	0	0	Others
A	Gene00199	chr1	6156747	6172626	Bm_scaf8	558793	574672	15880	-	NM_001171923.1:BGIBMGA000600				Prothoracic gland	0	0	0	0	0	0	0	0	0	0	0	0	0	0	0	0	1	0	0	Insect common (N:N)
B	eGene16929	chr1	6180371	6180660	Bm_scaf8	582417	582706	290	-	E_FL_mxg-_04H21_F_0	mxg-	n/a	n/a	n/a	n/a	n/a	n/a	n/a	n/a	n/a	n/a	n/a	n/a	n/a	n/a	n/a	n/a	n/a	n/a	n/a	n/a	n/a	n/a
B	eGene16930	chr1	6180403	6181149	Bm_scaf8	582449	583195	747	+	E_FL_fcaL_07B19_R_0	fcaL	n/a	n/a	n/a	n/a	n/a	n/a	n/a	n/a	n/a	n/a	n/a	n/a	n/a	n/a	n/a	n/a	n/a	n/a	n/a	n/a	n/a	n/a	Bm specific
B	eGene16931	chr1	6180884	6181912	Bm_scaf8	582930	583958	1029	-	heS00881:heS00711X:E_FL_prW-_02D21_F_0	prW-:heS0	n/a	n/a	n/a	n/a	n/a	n/a	n/a	n/a	n/a	n/a	n/a	n/a	n/a	n/a	n/a	n/a	n/a	n/a	n/a	n/a	n/a	n/a	Bm specific
A	Gene00200	chr1	6182497	6200293	Bm_scaf8	584543	602339	17797	-	BGIBMGA000599				compound eyes,brain,corpora allata	0	1	1	1	0	0	0	0	0	0	0	0	0	0	0	0	0	0	0	Insect common (N:N)
B	eGene16932	chr1	6204917	6207791	Bm_scaf8	606963	609837	2875	-	E_FL_prW-_13K19_F_0:E_FL_e100_17E01_F_0	e100:prW-	n/a	n/a	n/a	n/a	n/a	n/a	n/a	n/a	n/a	n/a	n/a	n/a	n/a	n/a	n/a	n/a	n/a	n/a	n/a	n/a	n/a	n/a	Insect common (N:N)
A	Gene00201	chr1	6214575	6218927	Bm_scaf8	616621	620973	4353	+	BGIBMGA000617				midgut	0	0	0	0	0	0	0	0	0	1	0	0	0	0	0	0	0	0	0	Insect common (N:N)
B	eGene16933	chr1	6220196	6220801	Bm_scaf8	622242	622847	606	-	E_ET_J150_07E06_R_0	J150	n/a	n/a	n/a	n/a	n/a	n/a	n/a	n/a	n/a	n/a	n/a	n/a	n/a	n/a	n/a	n/a	n/a	n/a	n/a	n/a	n/a	n/a
B	eGene16934	chr1	6225782	6226549	Bm_scaf8	627828	628595	768	-	ovS3001H01r	ovS3	n/a	n/a	n/a	n/a	n/a	n/a	n/a	n/a	n/a	n/a	n/a	n/a	n/a	n/a	n/a	n/a	n/a	n/a	n/a	n/a	n/a	n/a
B	eGene16935	chr1	6227925	6228449	Bm_scaf8	629971	630495	525	+	E_ET_caL-_21H04_R_0:E_FL_fner_44J04_R_0:E_FL_fner_44D16_R_0:E_FL_fcaL_23J01_R_0:E_FL_fner_37E13_R_0:E_FL_fner_21P11_R_0:E_FL_fner_48O24_R_0:E_ET_caL-_13O04_R_0:E_FL_fner_15G12_R_0:E_FL_fner_24C19_R_0:E_FL_fner_24K23_R_0:brS-2187:E_FL_fcaL_22A04_R_0:E_FL_fcaL_03B23_R_0	caL-:fner:brS-:fcaL	n/a	n/a	n/a	n/a	n/a	n/a	n/a	n/a	n/a	n/a	n/a	n/a	n/a	n/a	n/a	n/a	n/a	n/a	n/a	n/a	n/a	n/a	Bm specific
B	eGene16936	chr1	6227925	6228448	Bm_scaf8	629971	630494	524	-	E_FL_fner_15G12_F_0:brP-0461:brP-0049:brP-1972:E_FL_fner_24K23_F_0:brS-0247:E_FL_fner_37E13_F_0:E_ET_caL-_13O04_F_0:E_FL_fcaL_22A04_F_0:E_FL_fner_24C19_F_0:brP-1949:brP-1089:E_ET_caL-_21H04_F_0:E_FL_fner_44J04_F_0:E_FL_fcaL_03B23_F_0:E_FL_fcaL_51E05_F_0:E_FL_mxg-_18J10_F_0:brP-1017:brP-0733:E_FL_fner_48O24_F_0:brP-2392:E_FL_fner_21P11_F_0:E_FL_fner_44D16_F_0:brP-2012:E_ET_caL-_01A06_F_0:E_FL_fcaL…	caL-:mxg-:fner:brS-:brP-:fcaL	n/a	n/a	n/a	n/a	n/a	n/a	n/a	n/a	n/a	n/a	n/a	n/a	n/a	n/a	n/a	n/a	n/a	n/a	n/a	n/a	n/a	n/a	Bm specific
B	eGene16937	chr1	6232054	6232622	Bm_scaf8	634100	634668	569	-	E_FL_fner_53A24_F_0:fe8d-P37_F_G03:E_FL_mxg-_10F18_F_0:E_FL_fner_51E21_F_0:E_FL_fner_51G08_F_0:fe8d-P45_F_B08:brP-2332:fe8d-P39_F_E18:E_ET_caL-_14H15_F_0:E_FL_fcaL_42N23_F_0:E_ET_caL-_10C12_F_0	caL-:mxg-:fner:brP-:fcaL:fe8d	n/a	n/a	n/a	n/a	n/a	n/a	n/a	n/a	n/a	n/a	n/a	n/a	n/a	n/a	n/a	n/a	n/a	n/a	n/a	n/a	n/a	n/a	Bm specific
B	eGene16938	chr1	6232055	6232622	Bm_scaf8	634101	634668	568	+	E_FL_fner_53A24_R_0:E_FL_fcaL_42N23_R_0:E_ET_caL-_10C12_R_0:E_FL_fner_51E21_R_0:E_ET_caL-_14H15_R_0:E_FL_fner_51G08_R_0	caL-:fner:fcaL	n/a	n/a	n/a	n/a	n/a	n/a	n/a	n/a	n/a	n/a	n/a	n/a	n/a	n/a	n/a	n/a	n/a	n/a	n/a	n/a	n/a	n/a	Bm specific
B	eGene16939	chr1	6235662	6236479	Bm_scaf8	637708	638525	818	+	brP-1189:E_FL_fner_10A21_R_0:E_FL_fner_50E23_R_0	fner:brP-	n/a	n/a	n/a	n/a	n/a	n/a	n/a	n/a	n/a	n/a	n/a	n/a	n/a	n/a	n/a	n/a	n/a	n/a	n/a	n/a	n/a	n/a
B	eGene16940	chr1	6235662	6236235	Bm_scaf8	637708	638281	574	-	br--1143:brP-0998:brP-2126:ceN-2698:E_FL_fner_10A21_F_0	br--:fner:ceN-:brP-	n/a	n/a	n/a	n/a	n/a	n/a	n/a	n/a	n/a	n/a	n/a	n/a	n/a	n/a	n/a	n/a	n/a	n/a	n/a	n/a	n/a	n/a	Bm specific
B	eGene16941	chr1	6236450	6237762	Bm_scaf8	638496	639808	1313	-	E_ET_Nnor_05B09_F_0:E_FL_fner_50E23_F_0	fner:Nnor	n/a	n/a	n/a	n/a	n/a	n/a	n/a	n/a	n/a	n/a	n/a	n/a	n/a	n/a	n/a	n/a	n/a	n/a	n/a	n/a	n/a	n/a	Not involved in ortholog groups
B	eGene16942	chr1	6245905	6246770	Bm_scaf8	647951	648816	866	+	E_FL_fner_23O15_F_0	fner	n/a	n/a	n/a	n/a	n/a	n/a	n/a	n/a	n/a	n/a	n/a	n/a	n/a	n/a	n/a	n/a	n/a	n/a	n/a	n/a	n/a	n/a
B	eGene16943	chr1	6247655	6248414	Bm_scaf8	649701	650460	760	-	E_ET_caL-_06C15_R_0:E_FL_fner_17P10_R_0:E_FL_fner_13I18_R_0:E_ET_caL-_12I14_R_0:E_FL_fner_23O15_R_0:E_FL_fner_50L21_R_0:E_FL_fner_40N01_R_0:E_FL_fner_34D11_R_0:E_FL_fner_49F13_R_0:E_FL_e100_22O24_R_0:E_FL_fner_36L06_R_0:E_FL_fner_09I13_R_0:E_ET_caL-_17O18_R_0:E_FL_fner_27E03_R_0:E_ET_caL-_18P17_R_0:brP-1186:E_FL_fner_26D14_R_0	caL-:fner:e100:brP-	n/a	n/a	n/a	n/a	n/a	n/a	n/a	n/a	n/a	n/a	n/a	n/a	n/a	n/a	n/a	n/a	n/a	n/a	n/a	n/a	n/a	n/a
B	eGene16944	chr1	6247660	6248414	Bm_scaf8	649706	650460	755	+	E_ET_caL-_12I14_F_0:fe8d-P37_F_I02:fe8d-P31_F_N12:E_FL_fner_40N01_F_0:brP-0364:E_FL_fner_34D11_F_0:brP-2124:brP-2059:E_FL_fner_49F13_F_0:E_FL_fner_09I13_F_0:E_ET_caL-_17O18_F_0:E_FL_fner_36L06_F_0:E_ET_caL-_11G20_F_0:brP-1973:E_ET_caL-_18P17_F_0:E_FL_e100_18M08_F_0:E_FL_fner_27E03_F_0:br--0753:E_FL_e100_25L24_F_0:E_FL_fner_13I18_F_0:E_FL_fner_50L21_F_0:E_ET_caL-_01A02_F_0:E_FL_fner_26D14_F_0:brP-…	br--:caL-:fner:e100:brS-:brP-:fe8d	n/a	n/a	n/a	n/a	n/a	n/a	n/a	n/a	n/a	n/a	n/a	n/a	n/a	n/a	n/a	n/a	n/a	n/a	n/a	n/a	n/a	n/a	Not involved in ortholog groups
B	eGene16945	chr1	6252576	6253131	Bm_scaf8	654622	655177	556	+	brP-0821	brP-	n/a	n/a	n/a	n/a	n/a	n/a	n/a	n/a	n/a	n/a	n/a	n/a	n/a	n/a	n/a	n/a	n/a	n/a	n/a	n/a	n/a	n/a
B	eGene16946	chr1	6252593	6253131	Bm_scaf8	654639	655177	539	-	brP-1234	brP-	n/a	n/a	n/a	n/a	n/a	n/a	n/a	n/a	n/a	n/a	n/a	n/a	n/a	n/a	n/a	n/a	n/a	n/a	n/a	n/a	n/a	n/a	Bm specific
B	eGene16947	chr1	6260246	6260851	Bm_scaf8	662292	662897	606	-	bmov30d12:E_FL_fufe_34P01_F_0:bmov21d12:bmov12l12:E_FL_fufe_15D06_F_0:E_ET_caL-_17J18_F_0:E_FL_fufe_10N21_F_0:E_FL_dpe-_15P05_F_0:E_FL_fufe_39L18_F_0:E_FL_fufe_12I07_F_0:E_FL_fufe_19F24_F_0:E_FL_fufe_44B13_F_0	caL-:dpe-:fufe:bmov	n/a	n/a	n/a	n/a	n/a	n/a	n/a	n/a	n/a	n/a	n/a	n/a	n/a	n/a	n/a	n/a	n/a	n/a	n/a	n/a	n/a	n/a	Bm specific
B	eGene16948	chr1	6260250	6260743	Bm_scaf8	662296	662789	494	+	E_FL_dpe-_01M16_F_0	dpe-	n/a	n/a	n/a	n/a	n/a	n/a	n/a	n/a	n/a	n/a	n/a	n/a	n/a	n/a	n/a	n/a	n/a	n/a	n/a	n/a	n/a	n/a
A	Gene00202	chr1	6260852	6262886	Bm_scaf8	662898	664932	2035	-	AK381941	fdpe			ovary,embryo	0	0	0	0	0	0	0	0	1	0	0	0	0	0	0	0	0	7	0	Not involved in ortholog groups
A	Gene00203	chr1	6267194	6269120	Bm_scaf8	669240	671166	1927	+	AK383950:AK377757	fcaL:fe8d			embryo,brain,corpora allata	0	12	0	8	0	0	0	0	0	0	0	0	0	0	0	0	0	1	0	Not involved in ortholog groups
B	eGene16949	chr1	6273064	6273968	Bm_scaf8	675110	676014	905	-	brP-1081:brP-2402:fe8d-P48_F_I20:brP-2108:brP-2351:brP-0159:E_FL_fner_14L21_F_0:brS-1048:brS-0621:brS-0250:brP-0587:fe8d-P42_F_K20:brP-0553:brP-2042:E_FL_fner_14E03_F_0:E_FL_e100_26P16_F_0:brP-1700:br--1411:E_ET_caL-_09D22_F_0:br--1052:E_FL_fner_49I08_F_0:brP-0372:E_FL_fner_09G12_F_0:brS-0216:br--0052:brP-0675:brP-0586:fe8d-P51_F_N02:E_ET_caL-_03E13_F_0:brP-0520:brP-0052:brP-0473:brS-0115:brP-166…	caL-:brP-:fe8d:br--:fner:e100:ce--:ws0:brS-	n/a	n/a	n/a	n/a	n/a	n/a	n/a	n/a	n/a	n/a	n/a	n/a	n/a	n/a	n/a	n/a	n/a	n/a	n/a	n/a	n/a	n/a	Not involved in ortholog groups
B	eGene16950	chr1	6273065	6273968	Bm_scaf8	675111	676014	904	+	ovS3003G06r:brP-1445:brP-1523:E_FL_fner_01F07_R_0:brP-1192:E_FL_fner_26F03_R_0:E_FL_fner_51M08_R_0:E_FL_fner_49I08_R_0:brP-1522:E_FL_fner_14L21_R_0:E_ET_caL-_12J05_R_0:br--0971:E_FL_fner_14E03_R_0:E_FL_fner_39D16_R_0:E_ET_caL-_11C10_R_0:E_FL_fner_33J16_R_0:ovS3019E08r:brP-1441:E_FL_fner_09G12_R_0:brP-1481:E_FL_fner_20M06_R_0:brP-1179:E_ET_caL-_03E13_R_0:brP-1390:E_FL_fner_52D18_R_0:E_FL_fner_23I1…	br--:caL-:fner:e100:ovS3:brP-	n/a	n/a	n/a	n/a	n/a	n/a	n/a	n/a	n/a	n/a	n/a	n/a	n/a	n/a	n/a	n/a	n/a	n/a	n/a	n/a	n/a	n/a
B	eGene16951	chr1	6274012	6274741	Bm_scaf8	676058	676787	730	+	E_FL_fner_28K17_R_0	fner	n/a	n/a	n/a	n/a	n/a	n/a	n/a	n/a	n/a	n/a	n/a	n/a	n/a	n/a	n/a	n/a	n/a	n/a	n/a	n/a	n/a	n/a
B	eGene16952	chr1	6274222	6274742	Bm_scaf8	676268	676788	521	-	ovS303G06f	ovS3	n/a	n/a	n/a	n/a	n/a	n/a	n/a	n/a	n/a	n/a	n/a	n/a	n/a	n/a	n/a	n/a	n/a	n/a	n/a	n/a	n/a	n/a	Not involved in ortholog groups
B	eGene16953	chr1	6275068	6275818	Bm_scaf8	677114	677864	751	-	E_FL_fner_28K17_F_0	fner	n/a	n/a	n/a	n/a	n/a	n/a	n/a	n/a	n/a	n/a	n/a	n/a	n/a	n/a	n/a	n/a	n/a	n/a	n/a	n/a	n/a	n/a	Not involved in ortholog groups
A	Gene00204	chr1	6277379	6277597	Bm_scaf8	679425	679643	219	-	BGIBMGA000598					0	0	0	0	0	0	0	0	0	0	0	0	0	0	0	0	0	0	0	Not involved in ortholog groups
A	Gene00205	chr1	6283315	6283890	Bm_scaf8	685361	685936	576	+	AK384514	fcaL			embryo,brain,corpora allata	0	17	0	13	0	0	0	0	0	0	0	0	0	0	0	0	0	2	0	Bm specific
A	Gene00206	chr1	6284280	6285780	Bm_scaf8	686326	687826	1501	-	AK379507	ftes			testis	0	0	0	0	0	0	0	2	0	0	0	0	0	0	0	0	0	0	0	Not involved in ortholog groups
A	Gene00207	chr1	6288076	6384571	Bm_scaf8	690122	786617	96496	-	AK378840:BGIBMGA000594:BGIBMGA000597:BGIBMGA000596:BGIBMGA000595	fner			wing,malpighian tubule,embryo,cell,brain,corpora allata,testis	0	5	0	3	0	1	0	3	0	0	1	0	0	0	0	0	0	4	2	Insect common (N:N)
A	Gene00208	chr1	6321206	6322795	Bm_scaf8	723252	724841	1590	+	AK386720	prW-			wing_disc,malpighian tubule,embryo,compound eyes,brain,corpora allata,midgut	0	1	1	7	0	0	3	0	0	2	1	0	0	0	0	0	0	1	0	Others
A	Gene00209	chr1	6321206	6322795	Bm_scaf8	723252	724841	1590	-	NM_001047023.1				malpighian tubule,brain,corpora allata,testis,midgut,maxillary galea	0	8	0	4	1	0	0	5	0	13	10	0	0	0	0	0	0	0	0	Others
A	Gene00210	chr1	6405827	6441058	Bm_scaf8	807873	843104	35232	+	NM_001114936.1:AK383304:AK380736:BGIBMGA000618:BGIBMGA000619	fufe:MFB-			wing_disc,ovary,wing,fat body,malpighian tubule,embryo,Versons gland,cell,brain,corpora allata,testis,midgut,epidermis,antenna	3	7	0	13	0	7	8	2	12	2	2	0	0	7	3	4	0	9	2	Others
B	eGene16954	chr1	6441077	6441598	Bm_scaf8	843123	843644	522	-	E_EL_fcP8_04F02_F_0	fcP8	n/a	n/a	n/a	n/a	n/a	n/a	n/a	n/a	n/a	n/a	n/a	n/a	n/a	n/a	n/a	n/a	n/a	n/a	n/a	n/a	n/a	n/a
A	Gene00211	chr1	6445220	6447057	Bm_scaf8	847266	849103	1838	+	NM_001114999.1:AK381064:BGIBMGA000620	fufe			wing_disc,fat body,embryo	0	0	0	0	0	0	2	0	0	0	0	0	0	1	0	0	0	1	0	Others
A	Gene00212	chr1	6448696	6449500	Bm_scaf8	850742	851546	805	+	AK384380	fcaL			fat body,corpora allata,testis	0	0	0	2	0	0	0	1	0	0	0	0	0	1	0	0	0	0	0	Not involved in ortholog groups
A	Gene00213	chr1	6450035	6463231	Bm_scaf8	852081	865277	13197	-	NM_001114996.1:BGIBMGA000593				ovary,malpighian tubule,embryo,compound eyes,testis	0	0	2	0	0	0	0	1	2	0	1	0	0	0	0	0	0	1	0	Others
A	Gene00214	chr1	6465879	6469756	Bm_scaf8	867925	871802	3878	+	NM_001115001.1:BGIBMGA000621				wing	0	0	0	0	0	1	0	0	0	0	0	0	0	0	0	0	0	0	0	Insect common (N:N)
A	Gene00215	chr1	6474428	6476212	Bm_scaf8	876474	878258	1785	+	AK379837	ftes	Tissue specific	testis	testis	0	0	0	0	0	0	0	36	0	0	0	0	0	0	0	0	0	0	0	Others
A	Gene00216	chr1	6474526	6476205	Bm_scaf8	876572	878251	1680	-	NM_001114998.1:BGIBMGA000592				testis	0	0	0	0	0	0	0	2	0	0	0	0	0	0	0	0	0	0	0	Others
A	Gene00217	chr1	6476352	6480321	Bm_scaf8	878398	882367	3970	-	NM_001114995.1:BGIBMGA000591				wing_disc,embryo	0	0	0	0	0	0	1	0	0	0	0	0	0	0	0	0	0	1	0	Others
A	Gene00218	chr1	6513219	6533895	Bm_scaf8	915265	935941	20677	+	NM_001114876.1:BGIBMGA000622				wing_disc,corpora allata,epidermis	0	0	0	3	0	0	2	0	0	0	0	0	0	0	2	0	0	0	0	Insect common (N:N)
B	eGene16955	chr1	6533910	6534427	Bm_scaf8	935956	936473	518	+	epV31769	epV3	n/a	n/a	n/a	n/a	n/a	n/a	n/a	n/a	n/a	n/a	n/a	n/a	n/a	n/a	n/a	n/a	n/a	n/a	n/a	n/a	n/a	n/a
B	eGene16956	chr1	6534155	6534901	Bm_scaf8	936201	936947	747	-	epV30019	epV3	n/a	n/a	n/a	n/a	n/a	n/a	n/a	n/a	n/a	n/a	n/a	n/a	n/a	n/a	n/a	n/a	n/a	n/a	n/a	n/a	n/a	n/a
B	eGene16957	chr1	6534341	6535543	Bm_scaf8	936387	937589	1203	+	E_FL_phe-_16H08_F_0:NRPG0662:epV30770	phe-:NRPG:epV3	n/a	n/a	n/a	n/a	n/a	n/a	n/a	n/a	n/a	n/a	n/a	n/a	n/a	n/a	n/a	n/a	n/a	n/a	n/a	n/a	n/a	n/a	Not involved in ortholog groups
B	eGene16958	chr1	6535208	6536084	Bm_scaf8	937254	938130	877	-	E_FL_fcaL_22N03_R_0:ovS3003G10r:famL01F19	ovS3:fcaL:famL	n/a	n/a	n/a	n/a	n/a	n/a	n/a	n/a	n/a	n/a	n/a	n/a	n/a	n/a	n/a	n/a	n/a	n/a	n/a	n/a	n/a	n/a
B	eGene16959	chr1	6535580	6536076	Bm_scaf8	937626	938122	497	+	E_FL_epM-_13K02_F_0:fepMP13_F_K02	fepM:epM-	n/a	n/a	n/a	n/a	n/a	n/a	n/a	n/a	n/a	n/a	n/a	n/a	n/a	n/a	n/a	n/a	n/a	n/a	n/a	n/a	n/a	n/a
A	Gene00219	chr1	6549073	6562644	Bm_scaf8	951119	964690	13572	+	BGIBMGA000623					0	0	0	0	0	0	0	0	0	0	0	0	0	0	0	0	0	0	0	Insect common (N:N)
A	Gene00220	chr1	6611934	6623393	Bm_scaf8	1013980	1025439	11460	+	AK379027:BGIBMGA000624	ftes			pheromone gland,corpora allata,testis,epidermis,antenna	1	0	0	3	0	0	0	1	0	0	0	1	0	0	4	0	0	0	0	Insect common (N:N)
A	Gene00221	chr1	6626647	6633541	Bm_scaf8	1028693	1035587	6895	-	AK378820:AK385479:NM_001115004.1:BGIBMGA000590	fner:e100			ovary,wing,fat body,malpighian tubule,embryo,cell,brain,corpora allata,testis,antenna	1	15	0	4	0	4	0	8	5	0	8	0	0	2	0	0	0	6	3	Others
A	Gene00222	chr1	6645490	6651476	Bm_scaf8	1047536	1053522	5987	+	BGIBMGA000625					0	0	0	0	0	0	0	0	0	0	0	0	0	0	0	0	0	0	0	Lepidoptera specific (1:1)
A	Gene00223	chr1	6652315	6659622	Bm_scaf8	1054361	1061668	7308	-	NM_001115002.1:AK382573:BGIBMGA000589	fdpe			embryo,Prothoracic gland,corpora allata,testis,midgut	0	0	0	2	0	0	0	3	0	2	0	0	0	0	0	0	1	3	0	Insect common (N:N)
A	Gene00224	chr1	6660811	6685841	Bm_scaf8	1062857	1087887	25031	+	AK377232:NM_001115000.1:BGIBMGA000626	wd--			wing_disc,ovary,wing,cell,brain,corpora allata	0	7	0	2	0	1	10	0	3	0	0	0	0	0	0	0	0	0	3	Insect common (N:N)
A	Gene00225	chr1	6689583	6693470	Bm_scaf8	1091629	1095516	3888	-	BGIBMGA000588					0	0	0	0	0	0	0	0	0	0	0	0	0	0	0	0	0	0	0	Lepidoptera specific (1:1)
B	eGene16960	chr1	6693804	6694749	Bm_scaf8	1095850	1096795	946	+	famL39L04	famL	n/a	n/a	n/a	n/a	n/a	n/a	n/a	n/a	n/a	n/a	n/a	n/a	n/a	n/a	n/a	n/a	n/a	n/a	n/a	n/a	n/a	n/a
B	eGene16961	chr1	6694294	6695020	Bm_scaf8	1096340	1097066	727	-	ws30310	ws3	n/a	n/a	n/a	n/a	n/a	n/a	n/a	n/a	n/a	n/a	n/a	n/a	n/a	n/a	n/a	n/a	n/a	n/a	n/a	n/a	n/a	n/a
A	Gene00226	chr1	6702416	6715229	Bm_scaf8	1104462	1117275	12814	-	NM_001114997.1:BGIBMGA000587					0	0	0	0	0	0	0	0	0	0	0	0	0	0	0	0	0	0	0	Insect common (N:N)
A	Gene00227	chr1	6748908	6754550	Bm_scaf8	1150954	1156596	5643	+	NM_001115003.1:AK382296:BGIBMGA000627	fdpe			wing,malpighian tubule,pheromone gland,silkgland,embryo,brain,corpora allata,testis	0	8	0	2	0	3	0	3	0	0	2	1	3	0	0	0	0	7	0	Insect common (1:1)
A	Gene00228	chr1	6757107	6807209	Bm_scaf8	1159153	1209255	50103	+	AK383146:AK382738:BGIBMGA000628	mxg-:fdpe			wing_disc,wing,embryo,cell,maxillary galea,antenna	4	0	0	0	1	1	1	0	0	0	0	0	0	0	0	0	0	1	1	Insect common (N:N)
A	Gene00229	chr1	6809194	6816314	Bm_scaf8	1211240	1218360	7121	+	AK387970	bmte			testis	0	0	0	0	0	0	0	2	0	0	0	0	0	0	0	0	0	0	0	Others
A	Gene00230	chr1	6817518	6837771	Bm_scaf8	1219564	1239817	20254	+	AK384827:AK377585:AK381451:AK379870:AK382656:BGIBMGA000629	ftes:fcaL:fufe:fdpe:fe8d			wing_disc,silkgland,embryo,cell,compound eyes,brain,Prothoracic gland,corpora allata,testis,epidermis,antenna	2	2	3	2	0	0	2	4	0	0	0	0	1	0	2	0	1	5	2	Insect common (1:1)
B	eGene16962	chr1	6842369	6843334	Bm_scaf8	1244415	1245380	966	+	E_FL_fmgV_15D14_R_0:E_ET_F1mg_11H06_R_0	F1mg:fmgV	n/a	n/a	n/a	n/a	n/a	n/a	n/a	n/a	n/a	n/a	n/a	n/a	n/a	n/a	n/a	n/a	n/a	n/a	n/a	n/a	n/a	n/a
A	Gene00231	chr1	6843454	6848041	Bm_scaf8	1245500	1250087	4588	-	BGIBMGA000586				midgut	0	0	0	0	0	0	0	0	0	1	0	0	0	0	0	0	0	0	0	Bm-Hm specific
A	Gene00232	chr1	6854249	6862549	Bm_scaf8	1256295	1264595	8301	-	BGIBMGA000585				midgut	0	0	0	0	0	0	0	0	0	1	0	0	0	0	0	0	0	0	0	Lepidoptera specific (N:N)
B	eGene16963	chr1	6858234	6858874	Bm_scaf8	1260280	1260920	641	+	br--1665	br--	n/a	n/a	n/a	n/a	n/a	n/a	n/a	n/a	n/a	n/a	n/a	n/a	n/a	n/a	n/a	n/a	n/a	n/a	n/a	n/a	n/a	n/a
A	Gene00233	chr1	6889662	6898559	Bm_scaf8	1291708	1300605	8898	-	AK384082:BGIBMGA000584	fcaL			corpora allata	0	0	0	2	0	0	0	0	0	0	0	0	0	0	0	0	0	0	0	Lepidoptera specific (N:N)
A	Gene00234	chr1	6907975	6919833	Bm_scaf8	1310021	1321879	11859	-	AK378516:BGIBMGA000583	fmgV	Tissue specific	midgut	embryo,midgut	0	0	0	0	0	0	0	0	0	15	0	0	0	0	0	0	0	2	0	Bm-Hm specific
B	eGene16964	chr1	6925806	6926528	Bm_scaf8	1327852	1328574	723	-	br--1454	br--	n/a	n/a	n/a	n/a	n/a	n/a	n/a	n/a	n/a	n/a	n/a	n/a	n/a	n/a	n/a	n/a	n/a	n/a	n/a	n/a	n/a	n/a
A	Gene00235	chr1	6927593	6931166	Bm_scaf8	1329639	1333212	3574	-	BGIBMGA000582				ovary	0	0	0	0	0	0	0	0	1	0	0	0	0	0	0	0	0	0	0	Insect common (1:1)
B	eGene16965	chr1	6967163	6967565	Bm_scaf8	1369209	1369611	403	+	ws20325	ws2	n/a	n/a	n/a	n/a	n/a	n/a	n/a	n/a	n/a	n/a	n/a	n/a	n/a	n/a	n/a	n/a	n/a	n/a	n/a	n/a	n/a	n/a
B	eGene16966	chr1	6994822	6995576	Bm_scaf8	1396868	1397622	755	+	E_EL_fcP8_01C03_F_0	fcP8	n/a	n/a	n/a	n/a	n/a	n/a	n/a	n/a	n/a	n/a	n/a	n/a	n/a	n/a	n/a	n/a	n/a	n/a	n/a	n/a	n/a	n/a
B	eGene16967	chr1	6996104	6996883	Bm_scaf8	1398150	1398929	780	-	E_EL_fcP8_01C03_R_0	fcP8	n/a	n/a	n/a	n/a	n/a	n/a	n/a	n/a	n/a	n/a	n/a	n/a	n/a	n/a	n/a	n/a	n/a	n/a	n/a	n/a	n/a	n/a
B	eGene16968	chr1	7018820	7019366	Bm_scaf8	1420866	1421412	547	-	ceN-0868	ceN-	n/a	n/a	n/a	n/a	n/a	n/a	n/a	n/a	n/a	n/a	n/a	n/a	n/a	n/a	n/a	n/a	n/a	n/a	n/a	n/a	n/a	n/a
A	Gene00236	chr1	7035529	7049261	Bm_scaf8	1437575	1451307	13733	-	AK386606:BGIBMGA000581	prW-			embryo,compound eyes,testis	0	0	1	0	0	0	0	1	0	0	0	0	0	0	0	0	0	2	0	Insect common (1:1)
A	Gene00237	chr1	7050132	7113992	Bm_scaf8	1452178	1516038	63861	+	AK387150:AK387443:BGIBMGA000632:BGIBMGA000631:BGIBMGA000630	bmmt:bmov			ovary,wing,malpighian tubule,cell	0	0	0	0	0	1	0	0	2	0	2	0	0	0	0	0	0	0	1	Insect common (1:1)
B	eGene16969	chr1	7107793	7108320	Bm_scaf8	1509839	1510366	528	-	E_FL_wd--_22P01_R_0	wd--	n/a	n/a	n/a	n/a	n/a	n/a	n/a	n/a	n/a	n/a	n/a	n/a	n/a	n/a	n/a	n/a	n/a	n/a	n/a	n/a	n/a	n/a
A	Gene00238	chr1	7256851	7260211	Bm_scaf8	1658897	1662257	3361	+	AK387697:BGIBMGA000633	bmte			testis	0	0	0	0	0	0	0	1	0	0	0	0	0	0	0	0	0	0	0	Lepidoptera specific (1:1)
A	Gene00239	chr1	7267656	7287977	Bm_scaf8	1669702	1690023	20322	-	AK386000:BGIBMGA000579:BGIBMGA000580	phe-			pheromone gland	0	0	0	0	0	0	0	0	0	0	0	1	0	0	0	0	0	0	0	Insect common (1:1)
B	eGene16970	chr1	7292994	7293947	Bm_scaf8	1695040	1695993	954	+	famL19B18	famL	n/a	n/a	n/a	n/a	n/a	n/a	n/a	n/a	n/a	n/a	n/a	n/a	n/a	n/a	n/a	n/a	n/a	n/a	n/a	n/a	n/a	n/a
B	eGene16971	chr1	7293820	7294537	Bm_scaf8	1695866	1696583	718	-	wdV30142	wdV3	n/a	n/a	n/a	n/a	n/a	n/a	n/a	n/a	n/a	n/a	n/a	n/a	n/a	n/a	n/a	n/a	n/a	n/a	n/a	n/a	n/a	n/a
B	eGene16972	chr1	7299078	7299884	Bm_scaf8	1701124	1701930	807	+	E_FL_fner_30C19_R_0:E_FL_fner_07G16_R_0	fner	n/a	n/a	n/a	n/a	n/a	n/a	n/a	n/a	n/a	n/a	n/a	n/a	n/a	n/a	n/a	n/a	n/a	n/a	n/a	n/a	n/a	n/a
A	Gene00240	chr1	7300482	7313569	Bm_scaf8	1702528	1715615	13088	-	BGIBMGA000578				brain	0	2	0	0	0	0	0	0	0	0	0	0	0	0	0	0	0	0	0	Insect common (N:N)
B	eGene16973	chr1	7318998	7319326	Bm_scaf8	1721044	1721372	329	+	E_ET_caL-_14J18_R_0	caL-	n/a	n/a	n/a	n/a	n/a	n/a	n/a	n/a	n/a	n/a	n/a	n/a	n/a	n/a	n/a	n/a	n/a	n/a	n/a	n/a	n/a	n/a
A	Gene00241	chr1	7326774	7376477	Bm_scaf8	1728820	1778523	49704	+	AK379703:BGIBMGA000635:BGIBMGA000636:BGIBMGA000634	ftes			fat body,testis	0	0	0	0	0	0	0	3	0	0	0	0	0	1	0	0	0	0	0	Others
A	Gene00242	chr1	7380159	7382886	Bm_scaf8	1782205	1784932	2728	-	BGIBMGA000577					0	0	0	0	0	0	0	0	0	0	0	0	0	0	0	0	0	0	0	Insect common (N:N)
B	eGene16974	chr1	7387469	7387766	Bm_scaf8	1789515	1789812	298	+	E_EL_vg4M_03H02_F_0:E_EL_vg4M_06D04_F_0:E_EL_vg4M_03N21_F_0:E_EL_vg4M_01K11_F_0:E_EL_vg4M_03F16_F_0:E_EL_vg4M_03K08_F_0:E_EL_vg4M_04O16_F_0:E_EL_vg4M_04O17_F_0:E_EL_vg4M_01D19_F_0:E_EL_vg4M_05H03_F_0:E_EL_vg4M_01N22_F_0:E_EL_vg4M_07K16_F_0:E_EL_vg4M_04O05_F_0:E_EL_vg4M_08O08_F_0:E_EL_vg4M_07O14_F_0:E_EL_vg4M_04O15_F_0:E_EL_vg4M_03K21_F_0:E_EL_vg4M_03L03_F_0:E_EL_vg4M_01O14_F_0:E_EL_vg4M_08B21_F_0…	vg4M	n/a	n/a	n/a	n/a	n/a	n/a	n/a	n/a	n/a	n/a	n/a	n/a	n/a	n/a	n/a	n/a	n/a	n/a	n/a	n/a	n/a	n/a
A	Gene00243	chr1	7389614	7389769	Bm_scaf8	1791660	1791815	156	-	BGIBMGA000576					0	0	0	0	0	0	0	0	0	0	0	0	0	0	0	0	0	0	0	Not involved in ortholog groups
A	Gene00244	chr1	7412774	7414585	Bm_scaf8	1814820	1816631	1812	-	BGIBMGA000575					0	0	0	0	0	0	0	0	0	0	0	0	0	0	0	0	0	0	0	Not involved in ortholog groups
A	Gene00245	chr1	7445734	7455757	Bm_scaf8	1847780	1857803	10024	-	BGIBMGA000574					0	0	0	0	0	0	0	0	0	0	0	0	0	0	0	0	0	0	0	Others
A	Gene00246	chr1	7492916	7493771	Bm_scaf8	1894962	1895817	856	-	BGIBMGA000573					0	0	0	0	0	0	0	0	0	0	0	0	0	0	0	0	0	0	0	Insect common (1:1)
A	Gene00247	chr1	7579892	7647247	Bm_scaf8	1981938	2049293	67356	+	AK381704:BGIBMGA000638:BGIBMGA000637	fwgP			wing,compound eyes	0	0	1	0	0	1	0	0	0	0	0	0	0	0	0	0	0	0	0	Insect common (N:N)
B	eGene16975	chr1	7725368	7725828	Bm_scaf8	2127414	2127874	461	+	ovS3017G10r	ovS3	n/a	n/a	n/a	n/a	n/a	n/a	n/a	n/a	n/a	n/a	n/a	n/a	n/a	n/a	n/a	n/a	n/a	n/a	n/a	n/a	n/a	n/a
B	eGene16976	chr1	7748530	7777972	Bm_scaf8	2150576	2180018	29443	+	wv40862	wv4	n/a	n/a	n/a	n/a	n/a	n/a	n/a	n/a	n/a	n/a	n/a	n/a	n/a	n/a	n/a	n/a	n/a	n/a	n/a	n/a	n/a	n/a	Others
A	Gene00248	chr1	7812059	7812972	Bm_scaf8	2214105	2215018	914	+	BGIBMGA000639					0	0	0	0	0	0	0	0	0	0	0	0	0	0	0	0	0	0	0	Others
A	Gene00249	chr1	7866277	7878855	Bm_scaf8	2268323	2280901	12579	-	AK382858:NM_001114863.1:BGIBMGA000572	fepM			malpighian tubule,pheromone gland,embryo,cell,testis,midgut,epidermis,antenna	1	0	0	0	0	0	0	4	0	4	2	1	0	0	4	0	0	1	1	Insect common (N:N)
A	Gene00250	chr1	7882951	7905079	Bm_scaf8	2284997	2307125	22129	+	AK386916:NM_001112749.1:BGIBMGA000640	ovS0			brain	0	1	0	0	0	0	0	0	0	0	0	0	0	0	0	0	0	0	0	Insect common (N:N)
B	eGene16977	chr1	7905689	7911284	Bm_scaf8	2307735	2313330	5596	+	E_FL_ftes_27N22_F_0	ftes	n/a	n/a	n/a	n/a	n/a	n/a	n/a	n/a	n/a	n/a	n/a	n/a	n/a	n/a	n/a	n/a	n/a	n/a	n/a	n/a	n/a	n/a	Not involved in ortholog groups
B	eGene16978	chr1	7922069	7927859	Bm_scaf8	2324115	2329905	5791	+	E_FL_ftes_27N22_R_0	ftes	n/a	n/a	n/a	n/a	n/a	n/a	n/a	n/a	n/a	n/a	n/a	n/a	n/a	n/a	n/a	n/a	n/a	n/a	n/a	n/a	n/a	n/a	Others
A	Gene00251	chr1	7942089	7942310	Bm_scaf8	2344135	2344356	222	-	BGIBMGA000571					0	0	0	0	0	0	0	0	0	0	0	0	0	0	0	0	0	0	0	Not involved in ortholog groups
A	Gene00252	chr1	7942278	7976069	Bm_scaf8	2344324	2378115	33792	+	NM_001195700.1:BGIBMGA000641					0	0	0	0	0	0	0	0	0	0	0	0	0	0	0	0	0	0	0	Insect common (N:N)
A	Gene00253	chr1	7998404	8007916	Bm_scaf8	2400450	2409962	9513	-	BGIBMGA000570					0	0	0	0	0	0	0	0	0	0	0	0	0	0	0	0	0	0	0	Insect common (1:1)
A	Gene00254	chr1	8015107	8025413	Bm_scaf8	2417153	2427459	10307	+	BGIBMGA000642					0	0	0	0	0	0	0	0	0	0	0	0	0	0	0	0	0	0	0	Insect common (1:1)
A	Gene00255	chr1	8018894	8022141	Bm_scaf8	2420940	2424187	3248	-	AK377569	fe8d			embryo	0	0	0	0	0	0	0	0	0	0	0	0	0	0	0	0	0	1	0	Not involved in ortholog groups
A	Gene00256	chr1	8032450	8032929	Bm_scaf8	2434496	2434975	480	-	BGIBMGA000569					0	0	0	0	0	0	0	0	0	0	0	0	0	0	0	0	0	0	0	Not involved in ortholog groups
A	Gene00257	chr1	8036529	8040770	Bm_scaf8	2438575	2442816	4242	+	AK377898:BGIBMGA000643	fe8d			embryo,antenna	1	0	0	0	0	0	0	0	0	0	0	0	0	0	0	0	0	1	0	Insect common (N:N)
B	eGene16979	chr1	8057931	8058749	Bm_scaf8	2459977	2460795	819	+	E_EL_ovS0_27G10_R_0	ovS0	n/a	n/a	n/a	n/a	n/a	n/a	n/a	n/a	n/a	n/a	n/a	n/a	n/a	n/a	n/a	n/a	n/a	n/a	n/a	n/a	n/a	n/a
A	Gene00258	chr1	8060590	8089612	Bm_scaf8	2462636	2491658	29023	-	NM_001099824.1:BGIBMGA000568					0	0	0	0	0	0	0	0	0	0	0	0	0	0	0	0	0	0	0	Insect common (N:N)
B	eGene16980	chr1	8126905	8127590	Bm_scaf8	2528951	2529636	686	+	E_ET_caL-_03P24_R_0	caL-	n/a	n/a	n/a	n/a	n/a	n/a	n/a	n/a	n/a	n/a	n/a	n/a	n/a	n/a	n/a	n/a	n/a	n/a	n/a	n/a	n/a	n/a
B	eGene16981	chr1	8127633	8128366	Bm_scaf8	2529679	2530412	734	-	E_ET_caL-_03P24_F_0	caL-	n/a	n/a	n/a	n/a	n/a	n/a	n/a	n/a	n/a	n/a	n/a	n/a	n/a	n/a	n/a	n/a	n/a	n/a	n/a	n/a	n/a	n/a
A	Gene00259	chr1	8133373	8149889	Bm_scaf8	2535419	2551935	16517	-	BGIBMGA000567					0	0	0	0	0	0	0	0	0	0	0	0	0	0	0	0	0	0	0	Insect common (N:N)
A	Gene00260	chr1	8173445	8186258	Bm_scaf8	2575491	2588304	12814	-	BGIBMGA000566					0	0	0	0	0	0	0	0	0	0	0	0	0	0	0	0	0	0	0	Others
A	Gene00261	chr1	8274075	8310212	Bm_scaf8	2676121	2712258	36138	-	AK387964	bmte			testis	0	0	0	0	0	0	0	1	0	0	0	0	0	0	0	0	0	0	0	Not involved in ortholog groups
B	eGene16982	chr1	8336022	8337995	Bm_scaf8	2738068	2740041	1974	-	E_FL_ftes_51P22_F_0:E_FL_ftes_16E11_F_0:E_FL_ftes_16E11_R_0:bmte26o10	bmte:ftes	n/a	n/a	n/a	n/a	n/a	n/a	n/a	n/a	n/a	n/a	n/a	n/a	n/a	n/a	n/a	n/a	n/a	n/a	n/a	n/a	n/a	n/a	Not involved in ortholog groups
A	Gene00262	chr1	8408556	8410267	Bm_scaf8	2810602	2812313	1712	+	BGIBMGA000644					0	0	0	0	0	0	0	0	0	0	0	0	0	0	0	0	0	0	0	Not involved in ortholog groups
A	Gene00263	chr1	8427842	8439117	Bm_scaf8	2829888	2841163	11276	+	BGIBMGA000645					0	0	0	0	0	0	0	0	0	0	0	0	0	0	0	0	0	0	0	Insect common (N:N)
B	eGene16983	chr1	8440411	8441087	Bm_scaf8	2842457	2843133	677	+	E_ET_MSV3_12H04_F_0	MSV3	n/a	n/a	n/a	n/a	n/a	n/a	n/a	n/a	n/a	n/a	n/a	n/a	n/a	n/a	n/a	n/a	n/a	n/a	n/a	n/a	n/a	n/a
B	eGene16984	chr1	8441886	8442532	Bm_scaf8	2843932	2844578	647	-	E_ET_MSV3_12H04_R_0	MSV3	n/a	n/a	n/a	n/a	n/a	n/a	n/a	n/a	n/a	n/a	n/a	n/a	n/a	n/a	n/a	n/a	n/a	n/a	n/a	n/a	n/a	n/a
B	eGene16985	chr1	8489353	8490257	Bm_scaf8	2891399	2892303	905	+	E_FL_fmgV_43A04_R_0	fmgV	n/a	n/a	n/a	n/a	n/a	n/a	n/a	n/a	n/a	n/a	n/a	n/a	n/a	n/a	n/a	n/a	n/a	n/a	n/a	n/a	n/a	n/a
B	eGene16986	chr1	8489824	8490484	Bm_scaf8	2891870	2892530	661	-	E_FL_fmgV_43A04_F_0:E_FL_fwgP_38E04_F_0	fmgV:fwgP	n/a	n/a	n/a	n/a	n/a	n/a	n/a	n/a	n/a	n/a	n/a	n/a	n/a	n/a	n/a	n/a	n/a	n/a	n/a	n/a	n/a	n/a	Not involved in ortholog groups
A	Gene00264	chr1	8493822	8503277	Bm_scaf8	2895868	2905323	9456	-	BGIBMGA000565					0	0	0	0	0	0	0	0	0	0	0	0	0	0	0	0	0	0	0	Insect common (1:1)
A	Gene00265	chr1	8508158	8510076	Bm_scaf8	2910204	2912122	1919	+	AK379670:BGIBMGA000646	ftes			silkgland,testis	0	0	0	0	0	0	0	2	0	0	0	0	11	0	0	0	0	0	0	Insect common (N:N)
A	Gene00266	chr1	8524507	8524950	Bm_scaf8	2926553	2926996	444	+	AK381663:BGIBMGA000647	fwgP			wing_disc,ovary,wing,fat body,malpighian tubule,pheromone gland,silkgland,embryo,brain,corpora allata,testis,midgut	0	4	0	7	0	2	5	3	6	4	4	2	2	1	0	0	0	2	0	Not involved in ortholog groups
A	Gene00267	chr1	8533563	8553629	Bm_scaf8	2935609	2955675	20067	+	NM_001043382.1:AK378773:AK383757:BGIBMGA000648	fner:MFB-			wing_disc,ovary,wing,fat body,malpighian tubule,pheromone gland,embryo,cell,brain,Prothoracic gland,corpora allata,testis,maxillary galea,epidermis,antenna	7	218	0	36	2	2	5	22	2	0	14	5	0	53	7	0	2	19	1	Others
A	Gene00268	chr1	8553785	8554696	Bm_scaf8	2955831	2956742	912	+	AK379914:BGIBMGA000649	ftes	Tissue specific	testis	testis	0	0	0	0	0	0	0	16	0	0	0	0	0	0	0	0	0	0	0	Bm-Dp specific
A	Gene00269	chr1	8621539	8621855	Bm_scaf8	3023585	3023901	317	+	BGIBMGA000650					0	0	0	0	0	0	0	0	0	0	0	0	0	0	0	0	0	0	0	Others
A	Gene00270	chr1	8640427	8678912	Bm_scaf8	3042473	3080958	38486	+	AK379702	ftes	Tissue specific	testis	testis	0	0	0	0	0	0	0	4	0	0	0	0	0	0	0	0	0	0	0	Not involved in ortholog groups
A	Gene00271	chr1	8688077	8696815	Bm_scaf8	3090123	3098861	8739	+	BGIBMGA000651					0	0	0	0	0	0	0	0	0	0	0	0	0	0	0	0	0	0	0	Others
A	Gene00272	chr1	8703849	8704550	Bm_scaf8	3105895	3106596	702	+	BGIBMGA000652					0	0	0	0	0	0	0	0	0	0	0	0	0	0	0	0	0	0	0	Not involved in ortholog groups
B	eGene16987	chr1	8714092	8714833	Bm_scaf8	3116138	3116879	742	+	E_FL_ftes_47I11_R_0	ftes	n/a	n/a	n/a	n/a	n/a	n/a	n/a	n/a	n/a	n/a	n/a	n/a	n/a	n/a	n/a	n/a	n/a	n/a	n/a	n/a	n/a	n/a
A	Gene00273	chr1	8715654	8720889	Bm_scaf8	3117700	3122935	5236	+	BGIBMGA000653					0	0	0	0	0	0	0	0	0	0	0	0	0	0	0	0	0	0	0	Not involved in ortholog groups
A	Gene00274	chr1	8726416	8731922	Bm_scaf8	3128462	3133968	5507	+	BGIBMGA000654					0	0	0	0	0	0	0	0	0	0	0	0	0	0	0	0	0	0	0	Others
B	eGene16988	chr1	8740124	8740758	Bm_scaf8	3142170	3142804	635	+	wv40179	wv4	n/a	n/a	n/a	n/a	n/a	n/a	n/a	n/a	n/a	n/a	n/a	n/a	n/a	n/a	n/a	n/a	n/a	n/a	n/a	n/a	n/a	n/a
B	eGene16989	chr1	8747935	8749923	Bm_scaf8	3149981	3151969	1989	+	E_FL_phe-_03B24_F_0:E_FL_fner_03N15_F_0:E_FL_fner_47M23_F_0	fner:phe-	n/a	n/a	n/a	n/a	n/a	n/a	n/a	n/a	n/a	n/a	n/a	n/a	n/a	n/a	n/a	n/a	n/a	n/a	n/a	n/a	n/a	n/a	Not involved in ortholog groups
B	eGene16990	chr1	8762008	8762515	Bm_scaf8	3164054	3164561	508	-	E_ET_MSV3_23F03_F_0	MSV3	n/a	n/a	n/a	n/a	n/a	n/a	n/a	n/a	n/a	n/a	n/a	n/a	n/a	n/a	n/a	n/a	n/a	n/a	n/a	n/a	n/a	n/a
A	Gene00275	chr1	8764200	8769127	Bm_scaf8	3166246	3171173	4928	-	BGIBMGA000564					0	0	0	0	0	0	0	0	0	0	0	0	0	0	0	0	0	0	0	Insect common (N:N)
A	Gene00276	chr1	8776205	8784156	Bm_scaf8	3178251	3186202	7952	+	AK387500:AK387287:AK379275:AK381195:BGIBMGA000655	ftes:fufe:bmov			ovary,embryo,testis	0	0	0	0	0	0	0	26	18	0	0	0	0	0	0	0	0	10	0	Lepidoptera specific (1:1)
A	Gene00277	chr1	8795363	8803219	Bm_scaf8	3197409	3205265	7857	-	AK383721:NM_001145322.1:BGIBMGA000563	MFB-			wing_disc,wing,fat body,embryo,corpora allata,maxillary galea,epidermis,antenna	4	0	0	2	1	179	8	0	0	0	0	0	0	2	7	0	0	3	0	Insect common (1:1)
A	Gene00278	chr1	8881400	8919212	Bm_scaf8	3283446	3321258	37813	+	NM_001114985.1:BGIBMGA000657:BGIBMGA000656					0	0	0	0	0	0	0	0	0	0	0	0	0	0	0	0	0	0	0	Lepidoptera specific (1:1)
B	eGene16991	chr1	8922470	8923382	Bm_scaf8	3324516	3325428	913	+	E_FL_fner_43N03_R_0:E_FL_fcaL_42P10_R_0	fner:fcaL	n/a	n/a	n/a	n/a	n/a	n/a	n/a	n/a	n/a	n/a	n/a	n/a	n/a	n/a	n/a	n/a	n/a	n/a	n/a	n/a	n/a	n/a
A	Gene00279	chr1	8924474	8930182	Bm_scaf8	3326520	3332228	5709	-	BGIBMGA000562				ovary,wing,brain,corpora allata	0	1	0	1	0	1	0	0	3	0	0	0	0	0	0	0	0	0	0	Others
A	Gene00280	chr1	8956161	8959661	Bm_scaf8	3358207	3361707	3501	-	NM_001163917.1:BGIBMGA000561				wing,fat body,embryo,brain,corpora allata,testis,midgut,epidermis,antenna	2	16	0	14	0	1	0	2	0	2	0	0	0	23	8	0	0	3	0	Others
A	Gene00281	chr1	8962740	8964750	Bm_scaf8	3364786	3366796	2011	+	AK379246	ftes			testis	0	0	0	0	0	0	0	2	0	0	0	0	0	0	0	0	0	0	0	Not involved in ortholog groups
A	Gene00282	chr1	8968763	8974877	Bm_scaf8	3370809	3376923	6115	-	BGIBMGA000560				corpora allata	0	0	0	1	0	0	0	0	0	0	0	0	0	0	0	0	0	0	0	Bm-Hm specific
A	Gene00283	chr1	8988714	8994427	Bm_scaf8	3390760	3396473	5714	+	AK379170:BGIBMGA000658	ftes			testis	0	0	0	0	0	0	0	2	0	0	0	0	0	0	0	0	0	0	0	Others
A	Gene00284	chr1	9013614	9018393	Bm_scaf8	3415660	3420439	4780	+	BGIBMGA000659					0	0	0	0	0	0	0	0	0	0	0	0	0	0	0	0	0	0	0	Insect common (N:N)
B	eGene16992	chr1	9019174	9019606	Bm_scaf8	3421220	3421652	433	+	NRPG1733	NRPG	n/a	n/a	n/a	n/a	n/a	n/a	n/a	n/a	n/a	n/a	n/a	n/a	n/a	n/a	n/a	n/a	n/a	n/a	n/a	n/a	n/a	n/a	Not involved in ortholog groups
A	Gene00285	chr1	9023502	9027095	Bm_scaf8	3425548	3429141	3594	-	NM_001126258.1:AK383812:BGIBMGA000559	MFB-			ovary,wing,fat body,malpighian tubule,pheromone gland,silkgland,embryo,cell,brain,Prothoracic gland,corpora allata,testis,midgut,epidermis,antenna	3	14	0	16	0	3	0	6	3	19	2	1	4	12	12	0	1	19	1	Others
A	Gene00286	chr1	9028108	9032027	Bm_scaf8	3430154	3434073	3920	+	AK382030:BGIBMGA000660	fdpe			ovary,wing,fat body,embryo,brain,corpora allata	0	6	0	4	0	1	0	0	1	0	0	0	0	2	0	0	0	8	0	Others
A	Gene00287	chr1	9032761	9033073	Bm_scaf8	3434807	3435119	313	+	AK385073	fcaL			corpora allata,testis	0	0	0	1	0	0	0	2	0	0	0	0	0	0	0	0	0	0	0	Not involved in ortholog groups
A	Gene00288	chr1	9040025	9055920	Bm_scaf8	3442071	3457966	15896	+	AK378242:BGIBMGA000661	fmgV			wing,malpighian tubule,pheromone gland,embryo,brain,testis,midgut	0	2	0	0	0	1	0	8	0	4	2	1	0	0	0	0	0	4	0	Others
A	Gene00289	chr1	9067119	9068567	Bm_scaf8	3469165	3470613	1449	+	BGIBMGA000662				brain	0	1	0	0	0	0	0	0	0	0	0	0	0	0	0	0	0	0	0	Others
B	eGene16993	chr1	9074720	9075700	Bm_scaf8	3476766	3477746	981	+	fe8d-P34_F_N11:E_FL_fner_12C03_F_0:E_FL_fufe_01H06_F_0:E_FL_fner_05F04_F_0:E_FL_ftes_09C05_F_0:E_FL_fner_09D11_F_0	fner:ftes:fufe:fe8d	n/a	n/a	n/a	n/a	n/a	n/a	n/a	n/a	n/a	n/a	n/a	n/a	n/a	n/a	n/a	n/a	n/a	n/a	n/a	n/a	n/a	n/a	Lepidoptera specific (N:N)
B	eGene16994	chr1	9074741	9075400	Bm_scaf8	3476787	3477446	660	-	E_FL_ftes_45C01_R_0	ftes	n/a	n/a	n/a	n/a	n/a	n/a	n/a	n/a	n/a	n/a	n/a	n/a	n/a	n/a	n/a	n/a	n/a	n/a	n/a	n/a	n/a	n/a	Lepidoptera specific (N:N)
A	Gene00290	chr1	9076612	9078995	Bm_scaf8	3478658	3481041	2384	+	AK381608	fwgP			wing,fat body	0	0	0	0	0	1	0	0	0	0	0	0	0	1	0	0	0	0	0	Bm specific
A	Gene00291	chr1	9076841	9080347	Bm_scaf8	3478887	3482393	3507	-	BGIBMGA000558		Tissue specific	wing	wing	0	0	0	0	0	5	0	0	0	0	0	0	0	0	0	0	0	0	0	Bm specific
A	Gene00292	chr1	9096271	9100099	Bm_scaf8	3498317	3502145	3829	+	AK381551:BGIBMGA000663	fwgP			wing,midgut	0	0	0	0	0	1	0	0	0	1	0	0	0	0	0	0	0	0	0	Others
A	Gene00293	chr1	9106265	9114716	Bm_scaf8	3508311	3516762	8452	-	BGIBMGA000557				wing	0	0	0	0	0	2	0	0	0	0	0	0	0	0	0	0	0	0	0	Bm-Hm specific
A	Gene00294	chr1	9115077	9117217	Bm_scaf8	3517123	3519263	2141	-	AK380329	ftes	Tissue specific	testis	testis	0	0	0	0	0	0	0	4	0	0	0	0	0	0	0	0	0	0	0	Others
A	Gene00295	chr1	9119661	9120440	Bm_scaf8	3521707	3522486	780	-	BGIBMGA000556				embryo	0	0	0	0	0	0	0	0	0	0	0	0	0	0	0	0	0	3	0	Lepidoptera specific (1:1)
A	Gene00296	chr1	9124763	9136412	Bm_scaf8	3526809	3538458	11650	-	AK379545:BGIBMGA000555	ftes			wing,pheromone gland,embryo,corpora allata,testis	0	0	0	2	0	2	0	3	0	0	0	1	0	0	0	0	0	1	0	Insect common (N:N)
A	Gene00297	chr1	9138496	9141692	Bm_scaf8	3540542	3543738	3197	+	AK385414:NM_001046770.1:BGIBMGA000664	e100			ovary,malpighian tubule,embryo,brain,corpora allata,testis,midgut	0	1	0	6	0	0	0	2	3	2	2	0	0	0	0	0	0	5	0	Insect common (1:1)
A	Gene00298	chr1	9150628	9151245	Bm_scaf8	3552674	3553291	618	+	BGIBMGA000665					0	0	0	0	0	0	0	0	0	0	0	0	0	0	0	0	0	0	0	Bm-Dp specific
A	Gene00299	chr1	9156344	9162153	Bm_scaf8	3558390	3564199	5810	+	AK378961:BGIBMGA000666	fner			brain	0	2	0	0	0	0	0	0	0	0	0	0	0	0	0	0	0	0	0	Bm-Hm specific
A	Gene00300	chr1	9165288	9178573	Bm_scaf8	3567334	3580619	13286	-	AK379763	ftes			testis	0	0	0	0	0	0	0	1	0	0	0	0	0	0	0	0	0	0	0	Others
A	Gene00301	chr1	9184837	9193279	Bm_scaf8	3586883	3595325	8443	+	BGIBMGA000667				ovary,wing,fat body,malpighian tubule,brain,testis	0	9	0	0	0	1	0	2	25	0	2	0	0	3	0	0	0	0	0	Others
B	eGene16995	chr1	9193454	9193967	Bm_scaf8	3595500	3596013	514	+	ovS333E03f	ovS3	n/a	n/a	n/a	n/a	n/a	n/a	n/a	n/a	n/a	n/a	n/a	n/a	n/a	n/a	n/a	n/a	n/a	n/a	n/a	n/a	n/a	n/a
A	Gene00302	chr1	9193959	9195602	Bm_scaf8	3596005	3597648	1644	-	BGIBMGA000554				wing_disc,wing,epidermis	0	0	0	0	0	1	1	0	0	0	0	0	0	0	2	0	0	0	0	Insect common (N:N)
A	Gene00303	chr1	9219157	9220248	Bm_scaf8	3621203	3622294	1092	+	AK382524:NM_001047039.1:BGIBMGA000668	fdpe			wing_disc,ovary,wing,malpighian tubule,silkgland,embryo,cell,corpora allata,testis,maxillary galea	0	0	0	4	2	1	1	2	1	0	4	0	2	0	0	0	0	7	1	Others
A	Gene00304	chr1	9221479	9241799	Bm_scaf8	3623525	3643845	20321	-	AK378921:BGIBMGA000553	fner			wing_disc,ovary,wing,fat body,silkgland,embryo,brain,testis,epidermis,antenna	1	5	0	0	0	2	2	2	1	0	0	0	3	1	2	0	0	1	0	Insect common (N:N)
A	Gene00305	chr1	9233901	9234407	Bm_scaf8	3635947	3636453	507	+	AK379464	ftes	Tissue specific	testis	testis	0	0	0	0	0	0	0	6	0	0	0	0	0	0	0	0	0	0	0	Not involved in ortholog groups
A	Gene00306	chr1	9253073	9271046	Bm_scaf8	3655119	3673092	17974	-	AK385614:AK378802:BGIBMGA000551:BGIBMGA000552	fner:e100			wing_disc,ovary,wing,embryo,brain,testis,antenna	1	8	0	0	0	9	2	2	3	0	0	0	0	0	0	0	0	11	0	Insect common (1:1)
A	Gene00307	chr1	9277651	9296032	Bm_scaf8	3679697	3698078	18382	-	BGIBMGA000550					0	0	0	0	0	0	0	0	0	0	0	0	0	0	0	0	0	0	0	Insect common (1:1)
A	Gene00308	chr1	9304931	9309615	Bm_scaf8	3706977	3711661	4685	+	BGIBMGA000669					0	0	0	0	0	0	0	0	0	0	0	0	0	0	0	0	0	0	0	Insect common (N:N)
A	Gene00309	chr1	9317340	9323081	Bm_scaf8	3719386	3725127	5742	-	AK379633	ftes			malpighian tubule,testis	0	0	0	0	0	0	0	2	0	0	1	0	0	0	0	0	0	0	0	Not involved in ortholog groups
B	eGene16996	chr1	9319713	9320394	Bm_scaf8	3721759	3722440	682	+	e96h0767	e96h	n/a	n/a	n/a	n/a	n/a	n/a	n/a	n/a	n/a	n/a	n/a	n/a	n/a	n/a	n/a	n/a	n/a	n/a	n/a	n/a	n/a	n/a
A	Gene00310	chr1	9330152	9339195	Bm_scaf8	3732198	3741241	9044	+	BGIBMGA000670					0	0	0	0	0	0	0	0	0	0	0	0	0	0	0	0	0	0	0	Others
B	eGene16997	chr1	9332028	9332462	Bm_scaf8	3734074	3734508	435	-	E_ET_caL-_03G01_F_0	caL-	n/a	n/a	n/a	n/a	n/a	n/a	n/a	n/a	n/a	n/a	n/a	n/a	n/a	n/a	n/a	n/a	n/a	n/a	n/a	n/a	n/a	n/a
A	Gene00311	chr1	9344914	9356112	Bm_scaf8	3746960	3758158	11199	+	AK388417:BGIBMGA000671	fe8d			ovary,embryo	0	0	0	0	0	0	0	0	1	0	0	0	0	0	0	0	0	1	0	Insect common (N:N)
A	Gene00312	chr1	9356219	9365820	Bm_scaf8	3758265	3767866	9602	-	AK383048:BGIBMGA000549	fepM			ovary,wing,malpighian tubule,embryo,brain,corpora allata,epidermis	0	2	0	3	0	2	0	0	2	0	1	0	0	0	2	0	0	4	0	Insect common (N:N)
A	Gene00313	chr1	9375334	9386797	Bm_scaf8	3777380	3788843	11464	+	AK384682:AK385859:BGIBMGA000672	phe-:fcaL			ovary,wing,fat body,malpighian tubule,pheromone gland,silkgland,embryo,cell,compound eyes,brain,corpora allata,testis,midgut,antenna	1	17	2	17	0	7	0	9	1	23	18	8	7	3	0	0	0	15	3	Insect common (N:N)
A	Gene00314	chr1	9386885	9402723	Bm_scaf8	3788931	3804769	15839	-	AK382008:BGIBMGA000548	fdpe			wing_disc,ovary,fat body,embryo,testis	0	0	0	0	0	0	1	1	1	0	0	0	0	1	0	0	0	8	0	Insect common (1:1)
A	Gene00315	chr1	9386911	9388238	Bm_scaf8	3788957	3790284	1328	+	AK380577	fufe			embryo,testis	0	0	0	0	0	0	0	1	0	0	0	0	0	0	0	0	0	2	0	Not involved in ortholog groups
B	eGene16998	chr1	9388541	9401393	Bm_scaf8	3790587	3803439	12853	+	E_FL_ftes_39A15_F_0:E_FL_ftes_39A15_R_0	ftes	n/a	n/a	n/a	n/a	n/a	n/a	n/a	n/a	n/a	n/a	n/a	n/a	n/a	n/a	n/a	n/a	n/a	n/a	n/a	n/a	n/a	n/a	Bm specific
A	Gene00316	chr1	9414935	9415375	Bm_scaf8	3816981	3817421	441	+	BGIBMGA000673					0	0	0	0	0	0	0	0	0	0	0	0	0	0	0	0	0	0	0	Others
A	Gene00317	chr1	9435066	9443800	Bm_scaf8	3837112	3845846	8735	+	BGIBMGA000674					0	0	0	0	0	0	0	0	0	0	0	0	0	0	0	0	0	0	0	Others
A	Gene00318	chr1	9460361	9465322	Bm_scaf8	3862407	3867368	4962	+	BGIBMGA000675					0	0	0	0	0	0	0	0	0	0	0	0	0	0	0	0	0	0	0	Others
A	Gene00319	chr1	9487302	9507493	Bm_scaf8	3889348	3909539	20192	-	NM_001134263.1:BGIBMGA000547					0	0	0	0	0	0	0	0	0	0	0	0	0	0	0	0	0	0	0	Others
A	Gene00320	chr1	9492916	9493804	Bm_scaf8	3894962	3895850	889	+	AK387661	bmte			testis	0	0	0	0	0	0	0	1	0	0	0	0	0	0	0	0	0	0	0	Not involved in ortholog groups
A	Gene00321	chr1	9493991	9494170	Bm_scaf8	3896037	3896216	180	+	BGIBMGA000676					0	0	0	0	0	0	0	0	0	0	0	0	0	0	0	0	0	0	0	Others
A	Gene00322	chr1	9558350	9579040	Bm_scaf8	3960396	3981086	20691	+	AK388560:BGIBMGA000677	ftes	Tissue specific	testis	testis	0	0	0	0	0	0	0	15	0	0	0	0	0	0	0	0	0	0	0	Bm-Dp specific
A	Gene00323	chr1	9735361	9740048	Bm_scaf8	4137407	4142094	4688	+	BGIBMGA000678					0	0	0	0	0	0	0	0	0	0	0	0	0	0	0	0	0	0	0	Insect common (N:N)
A	Gene00324	chr1	9753237	9773350	Bm_scaf8	4155283	4175396	20114	-	AK380933:BGIBMGA000546	fufe			embryo,compound eyes,Prothoracic gland,corpora allata,testis,antenna	1	0	1	2	0	0	0	1	0	0	0	0	0	0	0	0	1	3	0	Bm-Hm specific
A	Gene00325	chr1	9780090	9784481	Bm_scaf8	4182136	4186527	4392	+	NM_001046741.1:AK384800:AK385568:BGIBMGA000679	e100:fcaL			wing_disc,ovary,embryo,brain,corpora allata,testis,antenna	3	2	0	6	0	0	4	1	2	0	0	0	0	0	0	0	0	8	0	Insect common (N:N)
A	Gene00326	chr1	9822442	9837978	Bm_scaf8	4224488	4240024	15537	+	AK384174:AK380051:AK387988:AK387055:AK383763:BGIBMGA000680	bmte:bmmt:ftes:fcaL:MFB-			ovary,wing,fat body,malpighian tubule,pheromone gland,embryo,brain,Prothoracic gland,corpora allata,testis,midgut,maxillary galea,antenna	4	61	0	6	1	3	0	15	1	4	33	5	0	6	0	0	3	16	0	Insect common (N:N)
A	Gene00327	chr1	9840438	9858644	Bm_scaf8	4242484	4260690	18207	-	AK382294:AK379163:BGIBMGA000545	ftes:fdpe			ovary,embryo,brain,corpora allata,testis	0	1	0	1	0	0	0	3	2	0	0	0	0	0	0	0	0	2	0	Insect common (N:N)
A	Gene00328	chr1	9840549	9841263	Bm_scaf8	4242595	4243309	715	+	AK385128	fcaL			corpora allata	0	0	0	2	0	0	0	0	0	0	0	0	0	0	0	0	0	0	0	Not involved in ortholog groups
A	Gene00329	chr1	9868570	9893691	Bm_scaf8	4270616	4295737	25122	-	AK382485:AK382708:BGIBMGA000544:BGIBMGA000543	fdpe			fat body,embryo,cell,brain	0	2	0	0	0	0	0	0	0	0	0	0	0	1	0	0	0	4	1	Insect common (1:1)
A	Gene00330	chr1	9917378	9918901	Bm_scaf8	4319424	4320947	1524	+	NM_001173157.1:AK377853:BGIBMGA000681	fe8d			wing_disc,wing,embryo,compound eyes,corpora allata,epidermis,antenna	2	0	1	2	0	1	16	0	0	0	0	0	0	0	13	0	0	14	0	Not involved in ortholog groups
A	Gene00331	chr1	9934767	9937815	Bm_scaf8	4336813	4339861	3049	+	AK378869:BGIBMGA000682	fner			wing,embryo,brain,testis,midgut	0	6	0	0	0	1	0	1	0	6	0	0	0	0	0	0	0	1	0	Insect common (1:1)
A	Gene00332	chr1	9940256	9947836	Bm_scaf8	4342302	4349882	7581	-	AK381267:BGIBMGA000542	fufe			ovary,embryo	0	0	0	0	0	0	0	0	1	0	0	0	0	0	0	0	0	2	0	Others
A	Gene00333	chr1	9940256	9941336	Bm_scaf8	4342302	4343382	1081	+	AK379370	ftes			wing,testis	0	0	0	0	0	1	0	2	0	0	0	0	0	0	0	0	0	0	0	Not involved in ortholog groups
A	Gene00334	chr1	9951172	9961084	Bm_scaf8	4353218	4363130	9913	-	AK384273:AK384274:BGIBMGA000541	fcaL			pheromone gland,embryo,corpora allata	0	0	0	2	0	0	0	0	0	0	0	1	0	0	0	0	0	1	0	Others
A	Gene00335	chr1	9951179	9951975	Bm_scaf8	4353225	4354021	797	+	AK381079	fufe			embryo	0	0	0	0	0	0	0	0	0	0	0	0	0	0	0	0	0	1	0	Not involved in ortholog groups
B	eGene16999	chr1	9962641	9962917	Bm_scaf8	4364687	4364963	277	+	E_FL_bmmt_16G11_F_0	bmmt	n/a	n/a	n/a	n/a	n/a	n/a	n/a	n/a	n/a	n/a	n/a	n/a	n/a	n/a	n/a	n/a	n/a	n/a	n/a	n/a	n/a	n/a	Others
A	Gene00336	chr1	9963000	9967122	Bm_scaf8	4365046	4369168	4123	+	AK380508:BGIBMGA000683	ftes			ovary,wing,malpighian tubule,pheromone gland,silkgland,embryo,brain,corpora allata,testis,midgut,antenna	1	6	0	8	0	1	0	9	1	2	3	2	1	0	0	0	0	9	0	Others
A	Gene00337	chr1	9967557	9990327	Bm_scaf8	4369603	4392373	22771	-	AK384290:BGIBMGA000540	fcaL			embryo,compound eyes,corpora allata	0	0	2	2	0	0	0	0	0	0	0	0	0	0	0	0	0	1	0	Others
B	eGene17000	chr1	10052447	10053210	Bm_scaf8	4454493	4455256	764	+	ceN-3508:ceN-2350:ceN-6163	ceN-	n/a	n/a	n/a	n/a	n/a	n/a	n/a	n/a	n/a	n/a	n/a	n/a	n/a	n/a	n/a	n/a	n/a	n/a	n/a	n/a	n/a	n/a
B	eGene17001	chr1	10053620	10054250	Bm_scaf8	4455666	4456296	631	+	E_ET_caL-_11C23_F_0	caL-	n/a	n/a	n/a	n/a	n/a	n/a	n/a	n/a	n/a	n/a	n/a	n/a	n/a	n/a	n/a	n/a	n/a	n/a	n/a	n/a	n/a	n/a	Bm specific
B	eGene17002	chr1	10053699	10054424	Bm_scaf8	4455745	4456470	726	-	E_ET_caL-_11C23_R_0	caL-	n/a	n/a	n/a	n/a	n/a	n/a	n/a	n/a	n/a	n/a	n/a	n/a	n/a	n/a	n/a	n/a	n/a	n/a	n/a	n/a	n/a	n/a	Bm specific
A	Gene00338	chr1	10066747	10068438	Bm_scaf8	4468793	4470484	1692	+	BGIBMGA000684					0	0	0	0	0	0	0	0	0	0	0	0	0	0	0	0	0	0	0	Others
A	Gene00339	chr1	10075074	10078016	Bm_scaf8	4477120	4480062	2943	+	AK387701	bmte			testis	0	0	0	0	0	0	0	1	0	0	0	0	0	0	0	0	0	0	0	Insect common (N:N)
A	Gene00340	chr1	10147786	10148730	Bm_scaf8	4549832	4550776	945	+	AK380142	ftes			testis	0	0	0	0	0	0	0	2	0	0	0	0	0	0	0	0	0	0	0	Not involved in ortholog groups
A	Gene00341	chr1	10178970	10182291	Bm_scaf8	4581016	4584337	3322	+	AK378055	ffbm			wing_disc	0	0	0	0	0	0	2	0	0	0	0	0	0	0	0	0	0	0	0	Not involved in ortholog groups
A	Gene00342	chr1	10182250	10202771	Bm_scaf8	4584296	4604817	20522	-	AK388005:NM_001099836.1:BGIBMGA000539	bmte			testis	0	0	0	0	0	0	0	1	0	0	0	0	0	0	0	0	0	0	0	Lepidoptera specific (1:1)
A	Gene00343	chr1	10204783	10207473	Bm_scaf8	4606829	4609519	2691	+	BGIBMGA000685					0	0	0	0	0	0	0	0	0	0	0	0	0	0	0	0	0	0	0	Lepidoptera specific (1:1)
A	Gene00344	chr1	10208803	10217747	Bm_scaf8	4610849	4619793	8945	+	BGIBMGA000686				wing	0	0	0	0	0	1	0	0	0	0	0	0	0	0	0	0	0	0	0	Insect common (N:N)
B	eGene17003	chr1	10221374	10221910	Bm_scaf8	4623420	4623956	537	+	E_FL_fner_12J14_F_0	fner	n/a	n/a	n/a	n/a	n/a	n/a	n/a	n/a	n/a	n/a	n/a	n/a	n/a	n/a	n/a	n/a	n/a	n/a	n/a	n/a	n/a	n/a
B	eGene17004	chr1	10223578	10224346	Bm_scaf8	4625624	4626392	769	-	E_FL_fner_12J14_R_0	fner	n/a	n/a	n/a	n/a	n/a	n/a	n/a	n/a	n/a	n/a	n/a	n/a	n/a	n/a	n/a	n/a	n/a	n/a	n/a	n/a	n/a	n/a
A	Gene00345	chr1	10224703	10230231	Bm_scaf8	4626749	4632277	5529	+	AK378866:BGIBMGA000687	fner	Tissue specific	brain	brain	0	3	0	0	0	0	0	0	0	0	0	0	0	0	0	0	0	0	0	Others
A	Gene00346	chr1	10231115	10235849	Bm_scaf8	4633161	4637895	4735	-	AK384304:BGIBMGA000538	fcaL			wing,brain,corpora allata,midgut	0	5	0	2	0	1	0	0	0	1	0	0	0	0	0	0	0	0	0	Others
A	Gene00347	chr1	10245212	10254472	Bm_scaf8	4647258	4656518	9261	+	AK378258:BGIBMGA000688	fmgV			midgut	0	0	0	0	0	0	0	0	0	2	0	0	0	0	0	0	0	0	0	Insect common (N:N)
B	eGene17005	chr1	10253219	10253719	Bm_scaf8	4655265	4655765	501	-	prgv0096	prgv	n/a	n/a	n/a	n/a	n/a	n/a	n/a	n/a	n/a	n/a	n/a	n/a	n/a	n/a	n/a	n/a	n/a	n/a	n/a	n/a	n/a	n/a
A	Gene00348	chr1	10256984	10259467	Bm_scaf8	4659030	4661513	2484	-	AK381656	fwgP			wing	0	0	0	0	0	1	0	0	0	0	0	0	0	0	0	0	0	0	0	Lepidoptera specific (N:N)
B	eGene17006	chr1	10263276	10264020	Bm_scaf8	4665322	4666066	745	+	E_ET_MSV3_14E10_R_0:E_EL_ovS0_06G05_R_0	MSV3:ovS0	n/a	n/a	n/a	n/a	n/a	n/a	n/a	n/a	n/a	n/a	n/a	n/a	n/a	n/a	n/a	n/a	n/a	n/a	n/a	n/a	n/a	n/a
B	eGene17007	chr1	10263278	10263903	Bm_scaf8	4665324	4665949	626	-	ceN-5443:fe8d-P33_F_D01	ceN-:fe8d	n/a	n/a	n/a	n/a	n/a	n/a	n/a	n/a	n/a	n/a	n/a	n/a	n/a	n/a	n/a	n/a	n/a	n/a	n/a	n/a	n/a	n/a
A	Gene00349	chr1	10268142	10275029	Bm_scaf8	4670188	4677075	6888	-	BGIBMGA000537				corpora allata	0	0	0	2	0	0	0	0	0	0	0	0	0	0	0	0	0	0	0	Insect common (N:N)
A	Gene00350	chr1	10277867	10289745	Bm_scaf8	4679913	4691791	11879	+	AK385809:BGIBMGA000689	phe-			pheromone gland,cell,midgut	0	0	0	0	0	0	0	0	0	1	0	1	0	0	0	0	0	0	1	Insect common (N:N)
A	Gene00351	chr1	10291630	10297084	Bm_scaf8	4693676	4699130	5455	-	AK378250:AK378443:BGIBMGA000536	fmgV			malpighian tubule,midgut	0	0	0	0	0	0	0	0	0	11	2	0	0	0	0	0	0	0	0	Lepidoptera specific (1:1)
A	Gene00352	chr1	10298376	10305675	Bm_scaf8	4700422	4707721	7300	-	AK380863	fufe			ovary,embryo	0	0	0	0	0	0	0	0	1	0	0	0	0	0	0	0	0	1	0	Bm-Dp specific
A	Gene00353	chr1	10310947	10313240	Bm_scaf8	4712993	4715286	2294	+	AK377942:BGIBMGA000690	ffbm			fat body	0	0	0	0	0	0	0	0	0	0	0	0	0	1	0	0	0	0	0	Insect common (1:1)
A	Gene00354	chr1	10322073	10324292	Bm_scaf8	4724119	4726338	2220	+	AK387246:BGIBMGA000691	bmov			ovary,fat body,embryo,brain,testis,epidermis	0	4	0	0	0	0	0	1	2	0	0	0	0	1	6	0	0	1	0	Others
A	Gene00355	chr1	10344436	10353558	Bm_scaf8	4746482	4755604	9123	-	BGIBMGA000535					0	0	0	0	0	0	0	0	0	0	0	0	0	0	0	0	0	0	0	Insect common (N:N)
A	Gene00356	chr1	10360022	10387401	Bm_scaf8	4762068	4789447	27380	+	BGIBMGA000692				compound eyes	0	0	1	0	0	0	0	0	0	0	0	0	0	0	0	0	0	0	0	Insect common (N:N)
A	Gene00357	chr1	10389488	10401663	Bm_scaf8	4791534	4803709	12176	+	BGIBMGA000693					0	0	0	0	0	0	0	0	0	0	0	0	0	0	0	0	0	0	0	Insect common (N:N)
A	Gene00358	chr1	10404374	10435197	Bm_scaf8	4806420	4837243	30824	-	AK379393:BGIBMGA000534:BGIBMGA000533	ftes			ovary,embryo,testis	0	0	0	0	0	0	0	3	1	0	0	0	0	0	0	0	0	1	0	Insect common (1:1)
A	Gene00359	chr1	10437264	10438575	Bm_scaf8	4839310	4840621	1312	+	AK386481:BGIBMGA000694	prW-			ovary,wing,fat body,malpighian tubule,pheromone gland,embryo,brain,Prothoracic gland,corpora allata,testis,midgut,epidermis,antenna	1	3	0	2	0	1	0	4	4	6	6	1	0	2	2	0	1	7	0	Insect common (1:1)
A	Gene00360	chr1	10445645	10448818	Bm_scaf8	4847691	4850864	3174	+	BGIBMGA000695				ovary,compound eyes	0	0	1	0	0	0	0	0	1	0	0	0	0	0	0	0	0	0	0	Insect common (N:N)
B	eGene17008	chr1	10450551	10451441	Bm_scaf8	4852597	4853487	891	-	ce--1028:E_FL_ftes_26M17_R_0:ce--0880	ce--:ftes	n/a	n/a	n/a	n/a	n/a	n/a	n/a	n/a	n/a	n/a	n/a	n/a	n/a	n/a	n/a	n/a	n/a	n/a	n/a	n/a	n/a	n/a
A	Gene00361	chr1	10456156	10468500	Bm_scaf8	4858202	4870546	12345	-	BGIBMGA000532				ovary,corpora allata	0	0	0	1	0	0	0	0	1	0	0	0	0	0	0	0	0	0	0	Insect common (1:1)
A	Gene00362	chr1	10471223	10483360	Bm_scaf8	4873269	4885406	12138	+	BGIBMGA000696				cell,compound eyes	0	0	1	0	0	0	0	0	0	0	0	0	0	0	0	0	0	0	1	Others
A	Gene00363	chr1	10477391	10480112	Bm_scaf8	4879437	4882158	2722	-	AK379456:AK379535	ftes	Tissue specific	testis	testis	0	0	0	0	0	0	0	4	0	0	0	0	0	0	0	0	0	0	0	Not involved in ortholog groups
B	eGene17009	chr1	10483634	10484365	Bm_scaf8	4885680	4886411	732	-	E_EL_ovS0_01A07_R_0	ovS0	n/a	n/a	n/a	n/a	n/a	n/a	n/a	n/a	n/a	n/a	n/a	n/a	n/a	n/a	n/a	n/a	n/a	n/a	n/a	n/a	n/a	n/a
A	Gene00364	chr1	10486750	10489807	Bm_scaf8	4888796	4891853	3058	+	AK381278	fufe			embryo	0	0	0	0	0	0	0	0	0	0	0	0	0	0	0	0	0	1	0	Not involved in ortholog groups
A	Gene00365	chr1	10511715	10514037	Bm_scaf8	4913761	4916083	2323	+	BGIBMGA000697					0	0	0	0	0	0	0	0	0	0	0	0	0	0	0	0	0	0	0	Insect common (N:N)
A	Gene00366	chr1	10520960	10566189	Bm_scaf8	4923006	4968235	45230	-	AK384183:AK384150:BGIBMGA000531:BGIBMGA000530	fcaL	Tissue specific	corpora allata	corpora allata	0	0	0	14	0	0	0	0	0	0	0	0	0	0	0	0	0	0	0	Insect common (N:N)
A	Gene00367	chr1	10572423	10596190	Bm_scaf8	4974469	4998236	23768	+	BGIBMGA000698				fat body,pheromone gland,embryo	0	0	0	0	0	0	0	0	0	0	0	1	0	1	0	0	0	2	0	Insect common (1:1)
B	eGene17010	chr1	10599381	10600154	Bm_scaf8	5001427	5002200	774	-	E_EL_ovS0_14G11_R_0	ovS0	n/a	n/a	n/a	n/a	n/a	n/a	n/a	n/a	n/a	n/a	n/a	n/a	n/a	n/a	n/a	n/a	n/a	n/a	n/a	n/a	n/a	n/a
A	Gene00368	chr1	10602551	10650273	Bm_scaf8	5004597	5052319	47723	-	NM_001043494.1:AK388042:AK387260:BGIBMGA000529	bmte:bmov			wing_disc,ovary,wing,compound eyes,testis	0	0	1	0	0	8	2	1	1	0	0	0	0	0	0	0	0	0	0	Insect common (N:N)
A	Gene00369	chr1	10602551	10603340	Bm_scaf8	5004597	5005386	790	+	AK381894	fwgP				0	0	0	0	0	0	0	0	0	0	0	0	0	0	0	0	0	0	0	Not involved in ortholog groups
A	Gene00370	chr1	10726129	10742423	Bm_scaf8	5128175	5144469	16295	+	BGIBMGA000699				embryo,cell,compound eyes,brain	0	1	1	0	0	0	0	0	0	0	0	0	0	0	0	0	0	1	3	Others
B	eGene17011	chr1	10745057	10745729	Bm_scaf8	5147103	5147775	673	-	E_EL_ovS0_20G01_F_0:E_EL_ovS0_20G01_R_0:ce--0321	ovS0:ce--	n/a	n/a	n/a	n/a	n/a	n/a	n/a	n/a	n/a	n/a	n/a	n/a	n/a	n/a	n/a	n/a	n/a	n/a	n/a	n/a	n/a	n/a
B	eGene17012	chr1	10746716	10750972	Bm_scaf8	5148762	5153018	4257	+	bmte21g14:E_FL_ftes_29E06_F_0:bmte7e13:E_FL_ftes_20E03_F_0:bmte5j10:E_FL_ftes_14N18_F_0:E_FL_ftes_29E06_R_0	ftes:bmte	n/a	n/a	n/a	n/a	n/a	n/a	n/a	n/a	n/a	n/a	n/a	n/a	n/a	n/a	n/a	n/a	n/a	n/a	n/a	n/a	n/a	n/a	Lepidoptera specific (1:1)
A	Gene00371	chr1	10752991	10754575	Bm_scaf8	5155037	5156621	1585	+	AK379487:BGIBMGA000700	ftes	Tissue specific	testis	testis	0	0	0	0	0	0	0	32	0	0	0	0	0	0	0	0	0	0	0	Lepidoptera specific (1:1)
B	eGene17013	chr1	10771011	10771399	Bm_scaf8	5173057	5173445	389	-	ws00732	ws0	n/a	n/a	n/a	n/a	n/a	n/a	n/a	n/a	n/a	n/a	n/a	n/a	n/a	n/a	n/a	n/a	n/a	n/a	n/a	n/a	n/a	n/a
B	eGene17014	chr1	10771013	10771500	Bm_scaf8	5173059	5173546	488	+	E_EL_vg4M_05A04_R_0	vg4M	n/a	n/a	n/a	n/a	n/a	n/a	n/a	n/a	n/a	n/a	n/a	n/a	n/a	n/a	n/a	n/a	n/a	n/a	n/a	n/a	n/a	n/a
A	Gene00372	chr1	10771568	10776783	Bm_scaf8	5173614	5178829	5216	-	AK381793:BGIBMGA000528	fwgP			wing_disc,wing,malpighian tubule,pheromone gland,embryo,Versons gland,Prothoracic gland,corpora allata,maxillary galea,epidermis,antenna	1	0	0	4	2	1	1	0	0	0	1	1	0	0	4	1	1	1	0	Insect common (N:N)
B	eGene17015	chr1	10798599	10799111	Bm_scaf8	5200645	5201157	513	-	NV060410:NV060411	NV06	n/a	n/a	n/a	n/a	n/a	n/a	n/a	n/a	n/a	n/a	n/a	n/a	n/a	n/a	n/a	n/a	n/a	n/a	n/a	n/a	n/a	n/a
A	Gene00373	chr1	10803625	10817233	Bm_scaf8	5205671	5219279	13609	-	BGIBMGA000527				embryo	0	0	0	0	0	0	0	0	0	0	0	0	0	0	0	0	0	1	0	Bm-Hm specific
A	Gene00374	chr1	10821489	10827391	Bm_scaf8	5223535	5229437	5903	+	AK387631	bmte			testis	0	0	0	0	0	0	0	1	0	0	0	0	0	0	0	0	0	0	0	Lepidoptera specific (1:1)
A	Gene00375	chr1	10855404	10857772	Bm_scaf8	5257450	5259818	2369	-	AK383623:NM_001043432.1:BGIBMGA000526	MFB-			wing_disc,ovary,wing,fat body,malpighian tubule,pheromone gland,silkgland,embryo,cell,compound eyes,brain,Prothoracic gland,corpora allata,testis,midgut,maxillary galea,epidermis,antenna	22	47	1	103	1	28	17	43	25	33	24	9	40	13	7	0	15	92	7	Insect common (N:N)
A	Gene00376	chr1	10855404	10855782	Bm_scaf8	5257450	5257828	379	+	AK383799	MFB-			testis	0	0	0	0	0	0	0	2	0	0	0	0	0	0	0	0	0	0	0	Not involved in ortholog groups
A	Gene00377	chr1	10863561	10863869	Bm_scaf8	5265607	5265915	309	-	BGIBMGA000525					0	0	0	0	0	0	0	0	0	0	0	0	0	0	0	0	0	0	0	Not involved in ortholog groups
A	Gene00378	chr1	10877564	10879032	Bm_scaf8	5279610	5281078	1469	+	NM_001043447.1:BGIBMGA000701				wing_disc,wing,fat body,malpighian tubule,pheromone gland,silkgland,embryo,brain,corpora allata,midgut,epidermis,antenna	1	121	0	5	0	8	2	0	0	4	4	11	4	48	1	0	0	6	0	Insect common (N:N)
B	eGene17016	chr1	10878976	10879719	Bm_scaf8	5281022	5281765	744	-	E_ET_caL-_09G08_R_0	caL-	n/a	n/a	n/a	n/a	n/a	n/a	n/a	n/a	n/a	n/a	n/a	n/a	n/a	n/a	n/a	n/a	n/a	n/a	n/a	n/a	n/a	n/a	Not involved in ortholog groups
A	Gene00379	chr1	10887398	10888975	Bm_scaf8	5289444	5291021	1578	+	AK380391:BGIBMGA000702	ftes	Tissue specific	testis	testis	0	0	0	0	0	0	0	36	0	0	0	0	0	0	0	0	0	0	0	Not involved in ortholog groups
B	eGene17017	chr1	10891654	10891933	Bm_scaf8	5293700	5293979	280	+	E_FL_e100_20B22_F_0	e100	n/a	n/a	n/a	n/a	n/a	n/a	n/a	n/a	n/a	n/a	n/a	n/a	n/a	n/a	n/a	n/a	n/a	n/a	n/a	n/a	n/a	n/a	Insect common (N:N)
A	Gene00380	chr1	10894104	10899993	Bm_scaf8	5296150	5302039	5890	-	BGIBMGA000524				wing	0	0	0	0	0	1	0	0	0	0	0	0	0	0	0	0	0	0	0	Not involved in ortholog groups
A	Gene00381	chr1	10919948	10932420	Bm_scaf8	5321994	5334466	12473	+	AK386749:BGIBMGA000704:BGIBMGA000703	prW-			wing_disc,ovary,wing,fat body,malpighian tubule,pheromone gland,embryo,cell,brain,corpora allata,testis,midgut,epidermis,antenna	4	16	0	8	0	2	1	3	1	2	2	1	0	5	2	0	0	6	3	Others
A	Gene00382	chr1	10922451	10924293	Bm_scaf8	5324497	5326339	1843	-	AK378793:BGIBMGA000523	fner	Tissue specific	brain	embryo,brain	0	19	0	0	0	0	0	0	0	0	0	0	0	0	0	0	0	1	0	Insect common (N:N)
A	Gene00383	chr1	10932549	10934774	Bm_scaf8	5334595	5336820	2226	-	BGIBMGA000522				testis	0	0	0	0	0	0	0	1	0	0	0	0	0	0	0	0	0	0	0	Lepidoptera specific (1:1)
A	Gene00384	chr1	11002550	11030785	Bm_scaf8	5404596	5432831	28236	+	BGIBMGA000705					0	0	0	0	0	0	0	0	0	0	0	0	0	0	0	0	0	0	0	Insect common (1:1)
A	Gene00385	chr1	11046169	11046468	Bm_scaf8	5448215	5448514	300	+	BGIBMGA000706					0	0	0	0	0	0	0	0	0	0	0	0	0	0	0	0	0	0	0	Not involved in ortholog groups
A	Gene00386	chr1	11051474	11057075	Bm_scaf8	5453520	5459121	5602	+	BGIBMGA000707					0	0	0	0	0	0	0	0	0	0	0	0	0	0	0	0	0	0	0	Not involved in ortholog groups
A	Gene00387	chr1	11067888	11077913	Bm_scaf8	5469934	5479959	10026	-	AK379210	ftes			testis	0	0	0	0	0	0	0	1	0	0	0	0	0	0	0	0	0	0	0	Not involved in ortholog groups
A	Gene00388	chr1	11079317	11085748	Bm_scaf8	5481363	5487794	6432	-	BGIBMGA000521				embryo	0	0	0	0	0	0	0	0	0	0	0	0	0	0	0	0	0	1	0	Others
B	eGene17018	chr1	11090431	11105283	Bm_scaf8	5492477	5507329	14853	+	E_FL_dpe-_16M20_F_0:ovS315D01f	ovS3:dpe-	n/a	n/a	n/a	n/a	n/a	n/a	n/a	n/a	n/a	n/a	n/a	n/a	n/a	n/a	n/a	n/a	n/a	n/a	n/a	n/a	n/a	n/a	Insect common (N:N)
A	Gene00389	chr1	11105828	11117517	Bm_scaf8	5507874	5519563	11690	+	BGIBMGA000708					0	0	0	0	0	0	0	0	0	0	0	0	0	0	0	0	0	0	0	Insect common (N:N)
B	eGene17019	chr1	11117787	11118401	Bm_scaf8	5519833	5520447	615	-	ovS3015D01r	ovS3	n/a	n/a	n/a	n/a	n/a	n/a	n/a	n/a	n/a	n/a	n/a	n/a	n/a	n/a	n/a	n/a	n/a	n/a	n/a	n/a	n/a	n/a
B	eGene17020	chr1	11119933	11120561	Bm_scaf8	5521979	5522607	629	+	E_EL_ovS0_02H02_F_0	ovS0	n/a	n/a	n/a	n/a	n/a	n/a	n/a	n/a	n/a	n/a	n/a	n/a	n/a	n/a	n/a	n/a	n/a	n/a	n/a	n/a	n/a	n/a
B	eGene17021	chr1	11120708	11122171	Bm_scaf8	5522754	5524217	1464	+	E_FL_mxg-_02E23_F_0:brS-0097	mxg-:brS-	n/a	n/a	n/a	n/a	n/a	n/a	n/a	n/a	n/a	n/a	n/a	n/a	n/a	n/a	n/a	n/a	n/a	n/a	n/a	n/a	n/a	n/a
B	eGene17022	chr1	11122330	11122897	Bm_scaf8	5524376	5524943	568	+	E_FL_fcaL_09I15_F_0	fcaL	n/a	n/a	n/a	n/a	n/a	n/a	n/a	n/a	n/a	n/a	n/a	n/a	n/a	n/a	n/a	n/a	n/a	n/a	n/a	n/a	n/a	n/a
A	Gene00390	chr1	11249351	11251808	Bm_scaf8	5651397	5653854	2458	-	AK383109:AK377279:NM_001043485.1:BGIBMGA000520	fepM:wd--			wing_disc,wing,compound eyes,epidermis,antenna	2	0	10	0	0	9	289	0	0	0	0	0	0	0	43	0	0	0	0	Lepidoptera specific (1:1)
A	Gene00391	chr1	11293974	11295023	Bm_scaf8	5696020	5697069	1050	-	AK379669	ftes	Tissue specific	testis	testis	0	0	0	0	0	0	0	3	0	0	0	0	0	0	0	0	0	0	0	Not involved in ortholog groups
A	Gene00392	chr1	11327742	11328143	Bm_scaf8	5729788	5730189	402	-	BGIBMGA000519					0	0	0	0	0	0	0	0	0	0	0	0	0	0	0	0	0	0	0	Not involved in ortholog groups
A	Gene00393	chr1	11334017	11342149	Bm_scaf8	5736063	5744195	8133	+	AK384154:AK377643:BGIBMGA000709	fcaL:fe8d			embryo,corpora allata	0	0	0	2	0	0	0	0	0	0	0	0	0	0	0	0	0	1	0	Insect common (N:N)
A	Gene00394	chr1	11342139	11348763	Bm_scaf8	5744185	5750809	6625	-	AK379458:BGIBMGA000518	ftes			compound eyes,corpora allata,testis	0	0	1	2	0	0	0	11	0	0	0	0	0	0	0	0	0	0	0	Insect common (1:1)
A	Gene00395	chr1	11353298	11362896	Bm_scaf8	5755344	5764942	9599	+	AK385471:BGIBMGA000710	e100			fat body,embryo,cell,corpora allata,testis,midgut	0	0	0	1	0	0	0	2	0	4	0	0	0	1	0	0	0	2	1	Insect common (1:1)
B	eGene17023	chr1	11369090	11369648	Bm_scaf8	5771136	5771694	559	-	mg0679	mg	n/a	n/a	n/a	n/a	n/a	n/a	n/a	n/a	n/a	n/a	n/a	n/a	n/a	n/a	n/a	n/a	n/a	n/a	n/a	n/a	n/a	n/a
A	Gene00396	chr1	11372033	11381623	Bm_scaf8	5774079	5783669	9591	-	BGIBMGA000517					0	0	0	0	0	0	0	0	0	0	0	0	0	0	0	0	0	0	0	Others
A	Gene00397	chr1	11390387	11397555	Bm_scaf8	5792433	5799601	7169	+	BGIBMGA000711					0	0	0	0	0	0	0	0	0	0	0	0	0	0	0	0	0	0	0	Insect common (N:N)
B	eGene17024	chr1	11399183	11399851	Bm_scaf8	5801229	5801897	669	+	br--1014	br--	n/a	n/a	n/a	n/a	n/a	n/a	n/a	n/a	n/a	n/a	n/a	n/a	n/a	n/a	n/a	n/a	n/a	n/a	n/a	n/a	n/a	n/a
A	Gene00398	chr1	11408090	11413622	Bm_scaf8	5810136	5815668	5533	+	AK379983	ftes	Tissue specific	testis	testis	0	0	0	0	0	0	0	16	0	0	0	0	0	0	0	0	0	0	0	Not involved in ortholog groups
A	Gene00399	chr1	11419210	11500018	Bm_scaf8	5821256	5902064	80809	-	AK379329:BGIBMGA000516:BGIBMGA000515	ftes			wing_disc,wing,embryo,cell,testis,midgut,antenna	1	0	0	0	0	2	10	5	0	2	0	0	0	0	0	0	0	3	1	Insect common (1:1)
A	Gene00400	chr1	11419210	11424492	Bm_scaf8	5821256	5826538	5283	+	AK380790:AK377238	wd--:fufe			wing_disc,embryo,antenna	1	0	0	0	0	0	12	0	0	0	0	0	0	0	0	0	0	1	0	Not involved in ortholog groups
A	Gene00401	chr1	11451357	11451895	Bm_scaf8	5853403	5853941	539	-	AK383367	MFB-			fat body	0	0	0	0	0	0	0	0	0	0	0	0	0	1	0	0	0	0	0	Not involved in ortholog groups
A	Gene00402	chr1	11505219	11510710	Bm_scaf8	5907265	5912756	5492	+	AK381770	fwgP			wing_disc,ovary,wing,fat body,silkgland,embryo,Versons gland,cell,compound eyes,brain,corpora allata	0	1	1	3	0	1	22	0	4	0	0	0	2	1	0	1	0	2	153	Bm specific
A	Gene00403	chr1	11512424	11514592	Bm_scaf8	5914470	5916638	2169	-	BGIBMGA000514					0	0	0	0	0	0	0	0	0	0	0	0	0	0	0	0	0	0	0	Others
A	Gene00404	chr1	11523107	11530413	Bm_scaf8	5925153	5932459	7307	-	BGIBMGA000513				compound eyes	0	0	1	0	0	0	0	0	0	0	0	0	0	0	0	0	0	0	0	Bm-Hm specific
A	Gene00405	chr1	11557514	11561826	Bm_scaf8	5959560	5963872	4313	+	AK388554:AK379396:AK387929	ftes:bmte	Tissue specific	testis	testis	0	0	0	0	0	0	0	39	0	0	0	0	0	0	0	0	0	0	0	Others
A	Gene00406	chr1	11562919	11564161	Bm_scaf8	5964965	5966207	1243	+	AK380228:BGIBMGA000712	ftes	Tissue specific	testis	testis	0	0	0	0	0	0	0	47	0	0	0	0	0	0	0	0	0	0	0	Others
A	Gene00407	chr1	11565504	11569870	Bm_scaf8	5967550	5971916	4367	+	AK379350:BGIBMGA000713	ftes	Tissue specific	testis	testis	0	0	0	0	0	0	0	25	0	0	0	0	0	0	0	0	0	0	0	Lepidoptera specific (1:1)
A	Gene00408	chr1	11576604	11602341	Bm_scaf8	5978650	6004387	25738	+	AK388255:AK383488:BGIBMGA000714	fcaL:MFB-			wing,fat body,silkgland,embryo,brain,corpora allata,testis,midgut	0	1	0	1	0	3	0	2	0	9	0	0	6	2	0	0	0	1	0	Insect common (N:N)
B	eGene17025	chr1	11597206	11597601	Bm_scaf8	5999252	5999647	396	-	E_EL_ovS0_19B08_R_0	ovS0	n/a	n/a	n/a	n/a	n/a	n/a	n/a	n/a	n/a	n/a	n/a	n/a	n/a	n/a	n/a	n/a	n/a	n/a	n/a	n/a	n/a	n/a
A	Gene00409	chr1	11603954	11608175	Bm_scaf8	6006000	6010221	4222	+	AK384686:AK381614	fwgP:fcaL			wing,corpora allata	0	0	0	2	0	1	0	0	0	0	0	0	0	0	0	0	0	0	0	Not involved in ortholog groups
B	eGene17026	chr1	11609739	11610287	Bm_scaf8	6011785	6012333	549	-	E_ET_caL-_21G09_F_0	caL-	n/a	n/a	n/a	n/a	n/a	n/a	n/a	n/a	n/a	n/a	n/a	n/a	n/a	n/a	n/a	n/a	n/a	n/a	n/a	n/a	n/a	n/a
B	eGene17027	chr1	11609743	11610289	Bm_scaf8	6011789	6012335	547	+	E_ET_caL-_21G09_R_0	caL-	n/a	n/a	n/a	n/a	n/a	n/a	n/a	n/a	n/a	n/a	n/a	n/a	n/a	n/a	n/a	n/a	n/a	n/a	n/a	n/a	n/a	n/a
A	Gene00410	chr1	11615731	11625881	Bm_scaf8	6017777	6027927	10151	-	AK378569:BGIBMGA000512	fner			brain	0	2	0	0	0	0	0	0	0	0	0	0	0	0	0	0	0	0	0	Insect common (N:N)
B	eGene17028	chr1	11621315	11621738	Bm_scaf8	6023361	6023784	424	+	prgv0976	prgv	n/a	n/a	n/a	n/a	n/a	n/a	n/a	n/a	n/a	n/a	n/a	n/a	n/a	n/a	n/a	n/a	n/a	n/a	n/a	n/a	n/a	n/a
A	Gene00411	chr1	11639611	11663553	Bm_scaf8	6041657	6065599	23943	+	AK378124:BGIBMGA000715	fmgV			wing_disc,ovary,wing,malpighian tubule,pheromone gland,silkgland,embryo,cell,compound eyes,brain,Prothoracic gland,corpora allata,testis,midgut,antenna	2	5	1	6	0	2	3	1	2	5	10	3	3	0	0	0	2	6	1	Insect common (N:N)
A	Gene00412	chr1	11668015	11753033	Bm_scaf8	6070061	6155079	85019	+	NM_001044063.2:BGIBMGA000716				Versons gland	0	0	0	0	0	0	0	0	0	0	0	0	0	0	0	1	0	0	0	Insect common (N:N)
A	Gene00413	chr1	11735128	11737847	Bm_scaf8	6137174	6139893	2720	-	AK387627	bmte			Versons gland,testis	0	0	0	0	0	0	0	2	0	0	0	0	0	0	0	1	0	0	0	Insect common (N:N)
B	eGene17029	chr1	11753060	11753366	Bm_scaf8	6155106	6155412	307	-	ovS3007F11r	ovS3	n/a	n/a	n/a	n/a	n/a	n/a	n/a	n/a	n/a	n/a	n/a	n/a	n/a	n/a	n/a	n/a	n/a	n/a	n/a	n/a	n/a	n/a
B	eGene17030	chr1	11753417	11754133	Bm_scaf8	6155463	6156179	717	+	E_FL_mxg-_15G20_F_0	mxg-	n/a	n/a	n/a	n/a	n/a	n/a	n/a	n/a	n/a	n/a	n/a	n/a	n/a	n/a	n/a	n/a	n/a	n/a	n/a	n/a	n/a	n/a
B	eGene17031	chr1	11754431	11755148	Bm_scaf8	6156477	6157194	718	+	n0717	n	n/a	n/a	n/a	n/a	n/a	n/a	n/a	n/a	n/a	n/a	n/a	n/a	n/a	n/a	n/a	n/a	n/a	n/a	n/a	n/a	n/a	n/a
B	eGene17032	chr1	11756223	11756780	Bm_scaf8	6158269	6158826	558	+	E_EL_vg4M_03P03_F_0:E_FL_wd--_18D04_F_0	wd--:vg4M	n/a	n/a	n/a	n/a	n/a	n/a	n/a	n/a	n/a	n/a	n/a	n/a	n/a	n/a	n/a	n/a	n/a	n/a	n/a	n/a	n/a	n/a
A	Gene00414	chr1	11757140	11757709	Bm_scaf8	6159186	6159755	570	+	AK377339	wd--			wing_disc,Versons gland	0	0	0	0	0	0	3	0	0	0	0	0	0	0	0	1	0	0	0	Not involved in ortholog groups
A	Gene00415	chr1	11757987	11764545	Bm_scaf8	6160033	6166591	6559	-	NM_001046959.1:AK378589:AK378801:AK387173:AK378788:BGIBMGA000511	fner:bmmt			ovary,wing,fat body,malpighian tubule,pheromone gland,embryo,brain,Prothoracic gland,testis,midgut,epidermis	0	12	0	0	0	1	0	2	1	6	2	1	0	4	2	0	2	5	0	Insect common (N:N)
A	Gene00416	chr1	11778098	11782822	Bm_scaf8	6180144	6184868	4725	+	BGIBMGA000717					0	0	0	0	0	0	0	0	0	0	0	0	0	0	0	0	0	0	0	Others
B	eGene17033	chr1	11785401	11785902	Bm_scaf8	6187447	6187948	502	+	ovS316A07f	ovS3	n/a	n/a	n/a	n/a	n/a	n/a	n/a	n/a	n/a	n/a	n/a	n/a	n/a	n/a	n/a	n/a	n/a	n/a	n/a	n/a	n/a	n/a
B	eGene17034	chr1	11790762	11791339	Bm_scaf8	6192808	6193385	578	+	E_EL_ovS0_15A04_R_0	ovS0	n/a	n/a	n/a	n/a	n/a	n/a	n/a	n/a	n/a	n/a	n/a	n/a	n/a	n/a	n/a	n/a	n/a	n/a	n/a	n/a	n/a	n/a
A	Gene00417	chr1	11792312	11823138	Bm_scaf8	6194358	6225184	30827	-	NM_001201435.1:BGIBMGA000509:BGIBMGA000510				cell,compound eyes,brain	0	1	5	0	0	0	0	0	0	0	0	0	0	0	0	0	0	0	1	Others
B	eGene17035	chr1	11836706	11837744	Bm_scaf8	6238752	6239790	1039	-	ceN-2954:E_ET_caL-_04N09_F_0:E_ET_caL-_04N09_R_0	caL-:ceN-	n/a	n/a	n/a	n/a	n/a	n/a	n/a	n/a	n/a	n/a	n/a	n/a	n/a	n/a	n/a	n/a	n/a	n/a	n/a	n/a	n/a	n/a	Bm-Hm specific
B	eGene17036	chr1	11842696	11843371	Bm_scaf8	6244742	6245417	676	-	ceN-2290	ceN-	n/a	n/a	n/a	n/a	n/a	n/a	n/a	n/a	n/a	n/a	n/a	n/a	n/a	n/a	n/a	n/a	n/a	n/a	n/a	n/a	n/a	n/a
A	Gene00418	chr1	11856505	11858163	Bm_scaf8	6258551	6260209	1659	+	BGIBMGA000718					0	0	0	0	0	0	0	0	0	0	0	0	0	0	0	0	0	0	0	Not involved in ortholog groups
B	eGene17037	chr1	11880518	11881510	Bm_scaf8	6282564	6283556	993	+	bmte28n10:bmte6p19	bmte	n/a	n/a	n/a	n/a	n/a	n/a	n/a	n/a	n/a	n/a	n/a	n/a	n/a	n/a	n/a	n/a	n/a	n/a	n/a	n/a	n/a	n/a	Bm specific
A	Gene00419	chr1	11887390	11893275	Bm_scaf8	6289436	6295321	5886	-	BGIBMGA000508				testis	0	0	0	0	0	0	0	2	0	0	0	0	0	0	0	0	0	0	0	Others
A	Gene00420	chr1	11897847	11899984	Bm_scaf8	6299893	6302030	2138	-	BGIBMGA000507					0	0	0	0	0	0	0	0	0	0	0	0	0	0	0	0	0	0	0	Others
A	Gene00421	chr1	11902818	11903876	Bm_scaf8	6304864	6305922	1059	-	AK383281:BGIBMGA000506	mxg-			fat body,malpighian tubule,embryo,brain,corpora allata,testis	0	2	0	4	0	0	0	5	0	0	2	0	0	1	0	0	0	1	0	Others
A	Gene00422	chr1	11905039	11912713	Bm_scaf8	6307085	6314759	7675	+	BGIBMGA000719					0	0	0	0	0	0	0	0	0	0	0	0	0	0	0	0	0	0	0	Insect common (1:1)
A	Gene00423	chr1	11915046	11917003	Bm_scaf8	6317092	6319049	1958	+	BGIBMGA000720					0	0	0	0	0	0	0	0	0	0	0	0	0	0	0	0	0	0	0	Not involved in ortholog groups
A	Gene00424	chr1	11925493	11942453	Bm_scaf8	6327539	6344499	16961	+	BGIBMGA000721					0	0	0	0	0	0	0	0	0	0	0	0	0	0	0	0	0	0	0	Insect common (N:N)
B	eGene17038	chr1	11942867	11943500	Bm_scaf8	6344913	6345546	634	+	E_ET_caL-_19O09_F_0:prgv0637	caL-:prgv	n/a	n/a	n/a	n/a	n/a	n/a	n/a	n/a	n/a	n/a	n/a	n/a	n/a	n/a	n/a	n/a	n/a	n/a	n/a	n/a	n/a	n/a
B	eGene17039	chr1	11943190	11943500	Bm_scaf8	6345236	6345546	311	-	E_ET_caL-_19O09_R_0	caL-	n/a	n/a	n/a	n/a	n/a	n/a	n/a	n/a	n/a	n/a	n/a	n/a	n/a	n/a	n/a	n/a	n/a	n/a	n/a	n/a	n/a	n/a
A	Gene00425	chr1	11943596	11995378	Bm_scaf8	6345642	6397424	51783	-	AK386591:BGIBMGA000504:BGIBMGA000505	prW-			fat body,malpighian tubule,silkgland,brain,midgut	0	2	0	0	0	0	0	0	0	8	3	0	26	1	0	0	0	0	0	Others
A	Gene00426	chr1	12008314	12011576	Bm_scaf8	6410360	6413622	3263	+	AK385869:AK383088:NM_001046863.1:NM_001173359.1:BGIBMGA000722	fepM:phe-			malpighian tubule,pheromone gland,silkgland,embryo,brain,corpora allata,testis,epidermis	0	6	0	4	0	0	0	2	0	0	4	2	4	0	2	0	0	6	0	Insect common (N:N)
A	Gene00427	chr1	12012989	12013349	Bm_scaf8	6415035	6415395	361	+	AK380612	fufe			embryo	0	0	0	0	0	0	0	0	0	0	0	0	0	0	0	0	0	1	0	Not involved in ortholog groups
B	eGene17040	chr1	12013506	12014182	Bm_scaf8	6415552	6416228	677	-	P5PG0386:NRPG0854:P5PG0938	P5PG:NRPG	n/a	n/a	n/a	n/a	n/a	n/a	n/a	n/a	n/a	n/a	n/a	n/a	n/a	n/a	n/a	n/a	n/a	n/a	n/a	n/a	n/a	n/a	Not involved in ortholog groups
A	Gene00428	chr1	12014499	12023940	Bm_scaf8	6416545	6425986	9442	-	BGIBMGA000503				wing,pheromone gland,embryo,brain,corpora allata,testis	0	1	0	1	0	1	0	1	0	0	0	1	0	0	0	0	0	2	0	Insect common (N:N)
B	eGene17041	chr1	12032457	12032854	Bm_scaf8	6434503	6434900	398	+	E_ET_caL-_20G02_R_0	caL-	n/a	n/a	n/a	n/a	n/a	n/a	n/a	n/a	n/a	n/a	n/a	n/a	n/a	n/a	n/a	n/a	n/a	n/a	n/a	n/a	n/a	n/a
B	eGene17042	chr1	12032457	12032853	Bm_scaf8	6434503	6434899	397	-	E_ET_caL-_20G02_F_0	caL-	n/a	n/a	n/a	n/a	n/a	n/a	n/a	n/a	n/a	n/a	n/a	n/a	n/a	n/a	n/a	n/a	n/a	n/a	n/a	n/a	n/a	n/a
B	eGene17043	chr1	12040400	12040922	Bm_scaf8	6442446	6442968	523	-	E_FL_wd--_20D24_F_0	wd--	n/a	n/a	n/a	n/a	n/a	n/a	n/a	n/a	n/a	n/a	n/a	n/a	n/a	n/a	n/a	n/a	n/a	n/a	n/a	n/a	n/a	n/a	Not involved in ortholog groups
A	Gene00429	chr1	12043247	12045700	Bm_scaf8	6445293	6447746	2454	-	BGIBMGA000502				ovary,embryo,corpora allata	0	0	0	1	0	0	0	0	2	0	0	0	0	0	0	0	0	1	0	Others
A	Gene00430	chr1	12050833	12056805	Bm_scaf8	6452879	6458851	5973	+	AK382626:AK380002:BGIBMGA000723	ftes:fdpe			ovary,malpighian tubule,embryo,brain,corpora allata,testis,antenna	1	2	0	2	0	0	0	3	2	0	1	0	0	0	0	0	0	3	0	Insect common (N:N)
A	Gene00431	chr1	12058563	12058730	Bm_scaf8	6460609	6460776	168	-	BGIBMGA000501					0	0	0	0	0	0	0	0	0	0	0	0	0	0	0	0	0	0	0	Not involved in ortholog groups
A	Gene00432	chr1	12059768	12066056	Bm_scaf8	6461814	6468102	6289	-	BGIBMGA000500					0	0	0	0	0	0	0	0	0	0	0	0	0	0	0	0	0	0	0	Others
A	Gene00433	chr1	12082095	12085551	Bm_scaf8	6484141	6487597	3457	-	BGIBMGA000499				embryo	0	0	0	0	0	0	0	0	0	0	0	0	0	0	0	0	0	1	0	Others
A	Gene00434	chr1	12166587	12187234	Bm_scaf8	6568633	6589280	20648	+	AK378941:BGIBMGA000724	fner			brain,corpora allata	0	7	0	2	0	0	0	0	0	0	0	0	0	0	0	0	0	0	0	Insect common (N:N)
A	Gene00435	chr1	12210549	12211128	Bm_scaf8	6612595	6613174	580	+	AK379790:BGIBMGA000725	ftes			malpighian tubule,testis	0	0	0	0	0	0	0	2	0	0	4	0	0	0	0	0	0	0	0	Insect common (N:N)
A	Gene00436	chr1	12215106	12256266	Bm_scaf8	6617152	6658312	41161	-	AK380522:AK388024:BGIBMGA000498	bmte:ftes			ovary,cell,testis	0	0	0	0	0	0	0	2	1	0	0	0	0	0	0	0	0	0	1	Insect common (N:N)
A	Gene00437	chr1	12269745	12270925	Bm_scaf8	6671791	6672971	1181	+	BGIBMGA000726					0	0	0	0	0	0	0	0	0	0	0	0	0	0	0	0	0	0	0	Not involved in ortholog groups
A	Gene00438	chr1	12286079	12291357	Bm_scaf8	6688125	6693403	5279	+	BGIBMGA000727					0	0	0	0	0	0	0	0	0	0	0	0	0	0	0	0	0	0	0	Others
B	eGene17044	chr1	12294270	12295082	Bm_scaf8	6696316	6697128	813	+	wv40071	wv4	n/a	n/a	n/a	n/a	n/a	n/a	n/a	n/a	n/a	n/a	n/a	n/a	n/a	n/a	n/a	n/a	n/a	n/a	n/a	n/a	n/a	n/a
B	eGene17045	chr1	12295509	12296302	Bm_scaf8	6697555	6698348	794	+	E_FL_fufe_12K02_F_0	fufe	n/a	n/a	n/a	n/a	n/a	n/a	n/a	n/a	n/a	n/a	n/a	n/a	n/a	n/a	n/a	n/a	n/a	n/a	n/a	n/a	n/a	n/a
B	eGene17046	chr1	12296659	12297157	Bm_scaf8	6698705	6699203	499	-	E_EL_ovS0_31A05_R_0	ovS0	n/a	n/a	n/a	n/a	n/a	n/a	n/a	n/a	n/a	n/a	n/a	n/a	n/a	n/a	n/a	n/a	n/a	n/a	n/a	n/a	n/a	n/a
A	Gene00439	chr1	12298894	12303277	Bm_scaf8	6700940	6705323	4384	+	AK378361:BGIBMGA000728	fmgV			ovary,wing,fat body,malpighian tubule,pheromone gland,embryo,compound eyes,corpora allata,testis,midgut,maxillary galea,antenna	2	0	1	3	2	1	0	4	1	3	5	1	0	1	0	0	0	12	0	Others
A	Gene00440	chr1	12307606	12317941	Bm_scaf8	6709652	6719987	10336	-	BGIBMGA000497					0	0	0	0	0	0	0	0	0	0	0	0	0	0	0	0	0	0	0	Insect common (N:N)
A	Gene00441	chr1	12322827	12334980	Bm_scaf8	6724873	6737026	12154	-	BGIBMGA000496				pheromone gland,brain,corpora allata,midgut,antenna	1	4	0	6	0	0	0	0	0	2	0	1	0	0	0	0	0	0	0	Insect common (N:N)
A	Gene00442	chr1	12326013	12326531	Bm_scaf8	6728059	6728577	519	+	BGIBMGA000729					0	0	0	0	0	0	0	0	0	0	0	0	0	0	0	0	0	0	0	Not involved in ortholog groups
A	Gene00443	chr1	12360491	12361174	Bm_scaf8	6762537	6763220	684	+	AK380128	ftes	Tissue specific	testis	testis	0	0	0	0	0	0	0	31	0	0	0	0	0	0	0	0	0	0	0	Not involved in ortholog groups
A	Gene00444	chr1	12360845	12361057	Bm_scaf8	6762891	6763103	213	-	BGIBMGA000495					0	0	0	0	0	0	0	0	0	0	0	0	0	0	0	0	0	0	0	Lepidoptera specific (1:1)
A	Gene00445	chr1	12377437	12385061	Bm_scaf8	6779483	6787107	7625	+	NM_001043410.1					0	0	0	0	0	0	0	0	0	0	0	0	0	0	0	0	0	0	0	Lepidoptera specific (N:N)
A	Gene00446	chr1	12388186	12418325	Bm_scaf8	6790232	6820371	30140	+	AK379031:AK381016:BGIBMGA000730	ftes:fufe			wing_disc,embryo,compound eyes,testis,midgut	0	0	1	0	0	0	1	2	0	1	0	0	0	0	0	0	0	2	0	Others
B	eGene17047	chr1	12419333	12420020	Bm_scaf8	6821379	6822066	688	-	E_ET_J150_14H05_R_0	J150	n/a	n/a	n/a	n/a	n/a	n/a	n/a	n/a	n/a	n/a	n/a	n/a	n/a	n/a	n/a	n/a	n/a	n/a	n/a	n/a	n/a	n/a
B	eGene17048	chr1	12419840	12420621	Bm_scaf8	6821886	6822667	782	+	E_EL_fcP8_07D09_F_0	fcP8	n/a	n/a	n/a	n/a	n/a	n/a	n/a	n/a	n/a	n/a	n/a	n/a	n/a	n/a	n/a	n/a	n/a	n/a	n/a	n/a	n/a	n/a
A	Gene00447	chr1	12420882	12427181	Bm_scaf8	6822928	6829227	6300	-	BGIBMGA000494				ovary,brain	0	1	0	0	0	0	0	0	1	0	0	0	0	0	0	0	0	0	0	Others
A	Gene00448	chr1	12429178	12429393	Bm_scaf8	6831224	6831439	216	+	AK381213	fufe			embryo,testis	0	0	0	0	0	0	0	1	0	0	0	0	0	0	0	0	0	1	0	Not involved in ortholog groups
A	Gene00449	chr1	12441128	12459996	Bm_scaf8	6843174	6862042	18869	+	BGIBMGA000731					0	0	0	0	0	0	0	0	0	0	0	0	0	0	0	0	0	0	0	Others
B	eGene17049	chr1	12462196	12462736	Bm_scaf8	6864242	6864782	541	-	E_ET_caL-_16N06_R_0	caL-	n/a	n/a	n/a	n/a	n/a	n/a	n/a	n/a	n/a	n/a	n/a	n/a	n/a	n/a	n/a	n/a	n/a	n/a	n/a	n/a	n/a	n/a
B	eGene17050	chr1	12462196	12462737	Bm_scaf8	6864242	6864783	542	+	E_ET_caL-_16N06_F_0	caL-	n/a	n/a	n/a	n/a	n/a	n/a	n/a	n/a	n/a	n/a	n/a	n/a	n/a	n/a	n/a	n/a	n/a	n/a	n/a	n/a	n/a	n/a
A	Gene00450	chr1	12464242	12466844	Bm_scaf8	6866288	6868890	2603	+	AK387279	bmov			ovary,brain	0	1	0	0	0	0	0	0	1	0	0	0	0	0	0	0	0	0	0	Not involved in ortholog groups
A	Gene00451	chr1	12467851	12469441	Bm_scaf8	6869897	6871487	1591	-	BGIBMGA000493				ovary,wing,embryo,epidermis	0	0	0	0	0	1	0	0	1	0	0	0	0	0	2	0	0	1	0	Others
A	Gene00452	chr1	12470327	12471118	Bm_scaf8	6872373	6873164	792	+	AK379784	ftes			testis	0	0	0	0	0	0	0	2	0	0	0	0	0	0	0	0	0	0	0	Not involved in ortholog groups
A	Gene00453	chr1	12474110	12475396	Bm_scaf8	6876156	6877442	1287	+	AK380288:BGIBMGA000732	ftes	Tissue specific	testis	testis	0	0	0	0	0	0	0	6	0	0	0	0	0	0	0	0	0	0	0	Others
A	Gene00454	chr1	12480899	12493732	Bm_scaf8	6882945	6895778	12834	+	BGIBMGA000733					0	0	0	0	0	0	0	0	0	0	0	0	0	0	0	0	0	0	0	Others
B	eGene17051	chr1	12497998	12498584	Bm_scaf8	6900044	6900630	587	+	E_EL_ovS0_02F05_F_0	ovS0	n/a	n/a	n/a	n/a	n/a	n/a	n/a	n/a	n/a	n/a	n/a	n/a	n/a	n/a	n/a	n/a	n/a	n/a	n/a	n/a	n/a	n/a
B	eGene17052	chr1	12498692	12499373	Bm_scaf8	6900738	6901419	682	-	E_EL_ovS0_02F05_R_0:E_FL_fner_07B15_R_0	fner:ovS0	n/a	n/a	n/a	n/a	n/a	n/a	n/a	n/a	n/a	n/a	n/a	n/a	n/a	n/a	n/a	n/a	n/a	n/a	n/a	n/a	n/a	n/a
B	eGene17053	chr1	12499033	12499375	Bm_scaf8	6901079	6901421	343	+	E_FL_fner_07B15_F_0	fner	n/a	n/a	n/a	n/a	n/a	n/a	n/a	n/a	n/a	n/a	n/a	n/a	n/a	n/a	n/a	n/a	n/a	n/a	n/a	n/a	n/a	n/a
B	eGene17054	chr1	12505388	12505941	Bm_scaf8	6907434	6907987	554	+	E_ET_caL-_19M19_R_0	caL-	n/a	n/a	n/a	n/a	n/a	n/a	n/a	n/a	n/a	n/a	n/a	n/a	n/a	n/a	n/a	n/a	n/a	n/a	n/a	n/a	n/a	n/a
B	eGene17055	chr1	12505388	12505941	Bm_scaf8	6907434	6907987	554	-	E_ET_caL-_19M19_F_0	caL-	n/a	n/a	n/a	n/a	n/a	n/a	n/a	n/a	n/a	n/a	n/a	n/a	n/a	n/a	n/a	n/a	n/a	n/a	n/a	n/a	n/a	n/a
A	Gene00455	chr1	12511679	12513114	Bm_scaf8	6913725	6915160	1436	-	BGIBMGA000492					0	0	0	0	0	0	0	0	0	0	0	0	0	0	0	0	0	0	0	Not involved in ortholog groups
A	Gene00456	chr1	12538817	12539366	Bm_scaf8	6940863	6941412	550	+	AK379040:BGIBMGA000734	ftes	Tissue specific	testis	testis	0	0	0	0	0	0	0	63	0	0	0	0	0	0	0	0	0	0	0	Not involved in ortholog groups
A	Gene00457	chr1	12565772	12578768	Bm_scaf8	6967818	6980814	12997	-	BGIBMGA000491					0	0	0	0	0	0	0	0	0	0	0	0	0	0	0	0	0	0	0	Lepidoptera specific (1:1)
A	Gene00458	chr1	12597646	12598045	Bm_scaf8	6999692	7000091	400	-	BGIBMGA000490					0	0	0	0	0	0	0	0	0	0	0	0	0	0	0	0	0	0	0	Not involved in ortholog groups
A	Gene00459	chr1	12721978	12723745	Bm_scaf8	7124024	7125791	1768	+	AK387949	bmte			testis	0	0	0	0	0	0	0	1	0	0	0	0	0	0	0	0	0	0	0	Not involved in ortholog groups
B	eGene17056	chr1	12756631	12757059	Bm_scaf8	7158677	7159105	429	-	E_FL_ftes_49F08_R_0	ftes	n/a	n/a	n/a	n/a	n/a	n/a	n/a	n/a	n/a	n/a	n/a	n/a	n/a	n/a	n/a	n/a	n/a	n/a	n/a	n/a	n/a	n/a	Not involved in ortholog groups
A	Gene00460	chr1	12759110	12765502	Bm_scaf8	7161156	7167548	6393	+	BGIBMGA000735				testis	0	0	0	0	0	0	0	1	0	0	0	0	0	0	0	0	0	0	0	Lepidoptera specific (N:N)
A	Gene00461	chr1	12768431	12797821	Bm_scaf8	7170477	7199867	29391	-	AK387980:BGIBMGA000489	bmte			testis	0	0	0	0	0	0	0	1	0	0	0	0	0	0	0	0	0	0	0	Insect common (N:N)
A	Gene00462	chr1	12825586	12861163	Bm_scaf8	7227632	7263209	35578	+	AK383776:BGIBMGA000736:BGIBMGA000737	MFB-			ovary,fat body,pheromone gland,embryo,corpora allata,midgut,epidermis,antenna	5	0	0	4	0	0	0	0	2	1	0	9	0	1	3	0	0	4	0	Others
A	Gene00463	chr1	12827786	12828195	Bm_scaf8	7229832	7230241	410	+	AK379739	ftes	Tissue specific	testis	testis	0	0	0	0	0	0	0	9	0	0	0	0	0	0	0	0	0	0	0	Not involved in ortholog groups
B	eGene17057	chr1	12828864	12829499	Bm_scaf8	7230910	7231545	636	-	E_FL_ftes_44B04_R_0	ftes	n/a	n/a	n/a	n/a	n/a	n/a	n/a	n/a	n/a	n/a	n/a	n/a	n/a	n/a	n/a	n/a	n/a	n/a	n/a	n/a	n/a	n/a
A	Gene00464	chr1	12872606	12873635	Bm_scaf8	7274652	7275681	1030	+	AK385753:NM_001136573.1:BGIBMGA000738	phe-			pheromone gland,embryo,corpora allata,epidermis,antenna	9	0	0	10	0	0	0	0	0	0	0	4	0	0	1	0	0	1	0	Insect common (1:1)
A	Gene00465	chr1	12900130	12900642	Bm_scaf8	7302176	7302688	513	+	BGIBMGA000739					0	0	0	0	0	0	0	0	0	0	0	0	0	0	0	0	0	0	0	Bm-Dp specific
B	eGene17058	chr1	12905060	12905682	Bm_scaf8	7307106	7307728	623	-	NRPG0420	NRPG	n/a	n/a	n/a	n/a	n/a	n/a	n/a	n/a	n/a	n/a	n/a	n/a	n/a	n/a	n/a	n/a	n/a	n/a	n/a	n/a	n/a	n/a
A	Gene00466	chr1	12909458	12910509	Bm_scaf8	7311504	7312555	1052	+	AK384704	fcaL			compound eyes,corpora allata	0	0	1	2	0	0	0	0	0	0	0	0	0	0	0	0	0	0	0	Not involved in ortholog groups
B	eGene17059	chr1	12910224	12910606	Bm_scaf8	7312270	7312652	383	-	E_ET_caL-_09P24_F_0	caL-	n/a	n/a	n/a	n/a	n/a	n/a	n/a	n/a	n/a	n/a	n/a	n/a	n/a	n/a	n/a	n/a	n/a	n/a	n/a	n/a	n/a	n/a
A	Gene00467	chr1	12910742	12946282	Bm_scaf8	7312788	7348328	35541	-	AK386235:BGIBMGA000488	phe-			wing_disc,malpighian tubule,pheromone gland,silkgland,cell,compound eyes,corpora allata,antenna	1	0	12	2	0	0	1	0	0	0	7	1	1	0	0	0	0	0	1	Others
B	eGene17060	chr1	12953309	12953945	Bm_scaf8	7355355	7355991	637	-	E_FL_mxg-_18M15_F_0	mxg-	n/a	n/a	n/a	n/a	n/a	n/a	n/a	n/a	n/a	n/a	n/a	n/a	n/a	n/a	n/a	n/a	n/a	n/a	n/a	n/a	n/a	n/a
A	Gene00468	chr1	12956618	13004501	Bm_scaf8	7358664	7406547	47884	-	NM_001043510.1:BGIBMGA000485:BGIBMGA000487:BGIBMGA000486					0	0	0	0	0	0	0	0	0	0	0	0	0	0	0	0	0	0	0	Others
A	Gene00469	chr1	12965533	12966587	Bm_scaf8	7367579	7368633	1055	+	BGIBMGA000740					0	0	0	0	0	0	0	0	0	0	0	0	0	0	0	0	0	0	0	Lepidoptera specific (N:N)
A	Gene00470	chr1	13027103	13035472	Bm_scaf8	7429149	7437518	8370	-	AK382269:NM_001043381.1:BGIBMGA000484	fdpe			wing_disc,fat body,embryo,compound eyes,corpora allata,testis	0	0	6	2	0	0	2	1	0	0	0	0	0	1	0	0	0	3	0	Insect common (N:N)
A	Gene00471	chr1	13027126	13027708	Bm_scaf8	7429172	7429754	583	+	AK384757	fcaL			corpora allata	0	0	0	2	0	0	0	0	0	0	0	0	0	0	0	0	0	0	0	Not involved in ortholog groups
B	eGene17061	chr1	13035908	13036323	Bm_scaf8	7437954	7438369	416	+	ovS3028H03r	ovS3	n/a	n/a	n/a	n/a	n/a	n/a	n/a	n/a	n/a	n/a	n/a	n/a	n/a	n/a	n/a	n/a	n/a	n/a	n/a	n/a	n/a	n/a
A	Gene00472	chr1	13039521	13049873	Bm_scaf8	7441567	7451919	10353	-	BGIBMGA000483					0	0	0	0	0	0	0	0	0	0	0	0	0	0	0	0	0	0	0	Others
A	Gene00473	chr1	13165297	13165616	Bm_scaf8	7567343	7567662	320	+	AK379500	ftes	Tissue specific	testis	testis	0	0	0	0	0	0	0	3	0	0	0	0	0	0	0	0	0	0	0	Not involved in ortholog groups
A	Gene00474	chr1	13205616	13207563	Bm_scaf8	7607662	7609609	1948	+	AK381779:AK383114:BGIBMGA000741	fepM:fwgP			wing_disc,wing,pheromone gland,embryo,epidermis,antenna	2	0	0	0	0	2	2	0	0	0	0	2	0	0	2	0	0	1	0	Others
A	Gene00475	chr1	13241512	13242231	Bm_scaf8	7643558	7644277	720	-	BGIBMGA000482					0	0	0	0	0	0	0	0	0	0	0	0	0	0	0	0	0	0	0	Not involved in ortholog groups
A	Gene00476	chr1	13253641	13276341	Bm_scaf8	7655687	7678387	22701	+	AK387435:BGIBMGA000742	bmov			ovary,compound eyes	0	0	2	0	0	0	0	0	1	0	0	0	0	0	0	0	0	0	0	Insect common (N:N)
B	eGene17062	chr1	13277763	13278558	Bm_scaf8	7679809	7680604	796	-	E_ET_caL-_16L13_R_0	caL-	n/a	n/a	n/a	n/a	n/a	n/a	n/a	n/a	n/a	n/a	n/a	n/a	n/a	n/a	n/a	n/a	n/a	n/a	n/a	n/a	n/a	n/a	Bm specific
B	eGene17063	chr1	13277764	13278523	Bm_scaf8	7679810	7680569	760	+	E_ET_caL-_16L13_F_0	caL-	n/a	n/a	n/a	n/a	n/a	n/a	n/a	n/a	n/a	n/a	n/a	n/a	n/a	n/a	n/a	n/a	n/a	n/a	n/a	n/a	n/a	n/a	Bm specific
B	eGene17064	chr1	13280316	13281090	Bm_scaf8	7682362	7683136	775	-	E_ET_caL-_03B18_R_0	caL-	n/a	n/a	n/a	n/a	n/a	n/a	n/a	n/a	n/a	n/a	n/a	n/a	n/a	n/a	n/a	n/a	n/a	n/a	n/a	n/a	n/a	n/a
B	eGene17065	chr1	13280458	13281508	Bm_scaf8	7682504	7683554	1051	+	E_FL_ftes_23P05_F_0:E_EL_fcP8_05F11_R_0:E_FL_fner_14A17_F_0	fcP8:fner:ftes	n/a	n/a	n/a	n/a	n/a	n/a	n/a	n/a	n/a	n/a	n/a	n/a	n/a	n/a	n/a	n/a	n/a	n/a	n/a	n/a	n/a	n/a
B	eGene17066	chr1	13281708	13282588	Bm_scaf8	7683754	7684634	881	+	E_ET_an--_08C06_F_0:ovS314D04f	ovS3:an--	n/a	n/a	n/a	n/a	n/a	n/a	n/a	n/a	n/a	n/a	n/a	n/a	n/a	n/a	n/a	n/a	n/a	n/a	n/a	n/a	n/a	n/a
A	Gene00477	chr1	13283082	13283456	Bm_scaf8	7685128	7685502	375	+	AK379175	ftes			ovary,brain,corpora allata,testis	0	1	0	1	0	0	0	3	1	0	0	0	0	0	0	0	0	0	0
B	eGene17067	chr1	13289495	13289990	Bm_scaf8	7691541	7692036	496	-	E_FL_fcaL_13J24_F_0:fepMP12_F_J09:E_FL_epM-_12J09_F_0	fepM:epM-:fcaL	n/a	n/a	n/a	n/a	n/a	n/a	n/a	n/a	n/a	n/a	n/a	n/a	n/a	n/a	n/a	n/a	n/a	n/a	n/a	n/a	n/a	n/a
B	eGene17068	chr1	13289519	13289992	Bm_scaf8	7691565	7692038	474	+	E_FL_fcaL_13J24_R_0	fcaL	n/a	n/a	n/a	n/a	n/a	n/a	n/a	n/a	n/a	n/a	n/a	n/a	n/a	n/a	n/a	n/a	n/a	n/a	n/a	n/a	n/a	n/a
B	eGene17069	chr1	13310219	13310466	Bm_scaf8	7712265	7712512	248	+	E_ET_caL-_13A23_R_0	caL-	n/a	n/a	n/a	n/a	n/a	n/a	n/a	n/a	n/a	n/a	n/a	n/a	n/a	n/a	n/a	n/a	n/a	n/a	n/a	n/a	n/a	n/a
A	Gene00478	chr1	13338469	13339189	Bm_scaf8	7740515	7741235	721	+	AK384076	fcaL			wing,brain,corpora allata	0	2	0	2	0	2	0	0	0	0	0	0	0	0	0	0	0	0	0	Not involved in ortholog groups
A	Gene00479	chr1	13374020	13400276	Bm_scaf8	7776066	7802322	26257	+	AK386349:AK377602:AK384590:BGIBMGA000743	fcaL:prW-:fe8d			wing,malpighian tubule,embryo,cell,brain,Prothoracic gland,corpora allata,maxillary galea,epidermis	0	2	0	6	1	1	0	0	0	0	4	0	0	0	2	0	1	1	2	Insect common (N:N)
A	Gene00480	chr1	13400334	13408335	Bm_scaf8	7802380	7810381	8002	+	AK383677	MFB-			embryo,corpora allata	0	0	0	2	0	0	0	0	0	0	0	0	0	0	0	0	0	2	0	Insect common (N:N)
A	Gene00481	chr1	13400334	13408385	Bm_scaf8	7802380	7810431	8052	-	AK379358:BGIBMGA000481	ftes			testis,antenna	1	0	0	0	0	0	0	2	0	0	0	0	0	0	0	0	0	0	0	Not involved in ortholog groups
A	Gene00482	chr1	13409294	13431102	Bm_scaf8	7811340	7833148	21809	+	AK382432:AK380741:BGIBMGA000744:BGIBMGA000745	fufe:fdpe			wing_disc,malpighian tubule,silkgland,embryo,corpora allata,testis,midgut	0	0	0	2	0	0	1	1	0	4	2	0	2	0	0	0	0	5	0	Insect common (1:1)
B	eGene17070	chr1	13412304	13414070	Bm_scaf8	7814350	7816116	1767	-	E_FL_fner_05B21_F_0	fner	n/a	n/a	n/a	n/a	n/a	n/a	n/a	n/a	n/a	n/a	n/a	n/a	n/a	n/a	n/a	n/a	n/a	n/a	n/a	n/a	n/a	n/a	Bm specific
B	eGene17071	chr1	13420363	13420973	Bm_scaf8	7822409	7823019	611	-	ovS3021A03r	ovS3	n/a	n/a	n/a	n/a	n/a	n/a	n/a	n/a	n/a	n/a	n/a	n/a	n/a	n/a	n/a	n/a	n/a	n/a	n/a	n/a	n/a	n/a
A	Gene00483	chr1	13432301	13433614	Bm_scaf8	7834347	7835660	1314	+	BGIBMGA000746					0	0	0	0	0	0	0	0	0	0	0	0	0	0	0	0	0	0	0	Others
B	eGene17072	chr1	13437839	13438569	Bm_scaf8	7839885	7840615	731	+	br--1392	br--	n/a	n/a	n/a	n/a	n/a	n/a	n/a	n/a	n/a	n/a	n/a	n/a	n/a	n/a	n/a	n/a	n/a	n/a	n/a	n/a	n/a	n/a
A	Gene00484	chr1	13440805	13441023	Bm_scaf8	7842851	7843069	219	+	BGIBMGA000747					0	0	0	0	0	0	0	0	0	0	0	0	0	0	0	0	0	0	0	Lepidoptera specific (N:N)
A	Gene00485	chr1	13444047	13460486	Bm_scaf8	7846093	7862532	16440	+	BGIBMGA000748					0	0	0	0	0	0	0	0	0	0	0	0	0	0	0	0	0	0	0	Insect common (N:N)
A	Gene00486	chr1	13470836	13490608	Bm_scaf8	7872882	7892654	19773	+	AK387896:BGIBMGA000749	bmte			testis	0	0	0	0	0	0	0	1	0	0	0	0	0	0	0	0	0	0	0	Not involved in ortholog groups
A	Gene00487	chr1	13493560	13502731	Bm_scaf8	7895606	7904777	9172	+	AK380519	ftes			testis	0	0	0	0	0	0	0	2	0	0	0	0	0	0	0	0	0	0	0	Not involved in ortholog groups
A	Gene00488	chr1	13498006	13499639	Bm_scaf8	7900052	7901685	1634	-	AK387553:BGIBMGA000480	bmte			embryo,testis	0	0	0	0	0	0	0	1	0	0	0	0	0	0	0	0	0	1	0	Insect common (N:N)
A	Gene00489	chr1	13506350	13512424	Bm_scaf8	7908396	7914470	6075	-	BGIBMGA000479				embryo	0	0	0	0	0	0	0	0	0	0	0	0	0	0	0	0	0	1	0	Bm specific
A	Gene00490	chr1	13563228	13579649	Bm_scaf8	7965274	7981695	16422	-	BGIBMGA000478					0	0	0	0	0	0	0	0	0	0	0	0	0	0	0	0	0	0	0	Insect common (N:N)
A	Gene00491	chr1	13581883	13587969	Bm_scaf8	7983929	7990015	6087	-	BGIBMGA000477					0	0	0	0	0	0	0	0	0	0	0	0	0	0	0	0	0	0	0	Insect common (N:N)
A	Gene00492	chr1	14123962	14129378	Bm_scaf142	23077	28493	5417	-	BGIBMGA013324					0	0	0	0	0	0	0	0	0	0	0	0	0	0	0	0	0	0	0	Others
B	eGene17073	chr1	14133755	14136419	Bm_scaf142	32870	35534	2665	-	E_FL_ftes_45E22_F_0	ftes	n/a	n/a	n/a	n/a	n/a	n/a	n/a	n/a	n/a	n/a	n/a	n/a	n/a	n/a	n/a	n/a	n/a	n/a	n/a	n/a	n/a	n/a	Others
A	Gene00493	chr1	14143085	14143864	Bm_scaf142	42200	42979	780	-	BGIBMGA013323		Tissue specific	testis	testis	0	0	0	0	0	0	0	12	0	0	0	0	0	0	0	0	0	0	0	Lepidoptera specific (1:1)
A	Gene00494	chr1	14154308	14166597	Bm_scaf142	53423	65712	12290	+	AK378613:BGIBMGA013325	fner			wing_disc,ovary,malpighian tubule,compound eyes,brain,corpora allata,antenna	2	3	3	5	0	0	1	0	2	0	2	0	0	0	0	0	0	0	0	Insect common (N:N)
A	Gene00495	chr1	14159539	14167767	Bm_scaf142	58654	66882	8229	-	AK379742	ftes			embryo,testis	0	0	0	0	0	0	0	1	0	0	0	0	0	0	0	0	0	1	0	Not involved in ortholog groups
A	Gene00496	chr1	14170044	14170368	Bm_scaf142	69159	69483	325	+	AK384666	fcaL			corpora allata	0	0	0	2	0	0	0	0	0	0	0	0	0	0	0	0	0	0	0
A	Gene00497	chr1	14170044	14184226	Bm_scaf142	69159	83341	14183	-	AK385218:BGIBMGA013322	e100			wing_disc,malpighian tubule,pheromone gland,embryo,cell,antenna	1	0	0	0	0	0	1	0	0	0	2	1	0	0	0	0	0	1	1	Insect common (1:1)
A	Gene00498	chr1	14189525	14201535	Bm_scaf142	88640	100650	12011	-	AK384131:BGIBMGA013321	fcaL			brain,corpora allata,maxillary galea	0	1	0	2	1	0	0	0	0	0	0	0	0	0	0	0	0	0	0	Not involved in ortholog groups
A	Gene00499	chr1	14192859	14200393	Bm_scaf142	91974	99508	7535	+	AK379479	ftes	Tissue specific	testis	testis	0	0	0	0	0	0	0	21	0	0	0	0	0	0	0	0	0	0	0	Others
A	Gene00500	chr1	14226837	14227053	Bm_scaf142	125952	126168	217	+	BGIBMGA013326					0	0	0	0	0	0	0	0	0	0	0	0	0	0	0	0	0	0	0	Not involved in ortholog groups
A	Gene00501	chr1	14227772	14247006	Bm_scaf142	126887	146121	19235	-	AK379769:BGIBMGA013319:BGIBMGA013320	ftes	Tissue specific	testis	testis	0	0	0	0	0	0	0	15	0	0	0	0	0	0	0	0	0	0	0	Others
A	Gene00502	chr1	14249191	14249667	Bm_scaf142	148306	148782	477	+	BGIBMGA013327					0	0	0	0	0	0	0	0	0	0	0	0	0	0	0	0	0	0	0	Others
B	eGene17074	chr1	14251430	14252100	Bm_scaf142	150545	151215	671	-	E_ET_MSV3_32B04_F_0	MSV3	n/a	n/a	n/a	n/a	n/a	n/a	n/a	n/a	n/a	n/a	n/a	n/a	n/a	n/a	n/a	n/a	n/a	n/a	n/a	n/a	n/a	n/a
A	Gene00503	chr1	14252852	14259437	Bm_scaf142	151967	158552	6586	+	NM_001195080.1:AK386246:AK381713:BGIBMGA013328	fwgP:phe-			wing_disc,ovary,wing,fat body,pheromone gland,silkgland,embryo,Versons gland,cell,corpora allata,midgut	0	0	0	5	0	1	2	0	7	2	0	1	9	1	0	4	0	5	1	Insect common (N:N)
A	Gene00504	chr1	14259502	14263883	Bm_scaf142	158617	162998	4382	-	AK385435:NM_001046912.1:BGIBMGA013318	e100			malpighian tubule,embryo,testis	0	0	0	0	0	0	0	2	0	0	1	0	0	0	0	0	0	3	0	Insect common (1:1)
A	Gene00505	chr1	14259502	14260504	Bm_scaf142	158617	159619	1003	+	AK380259	ftes			malpighian tubule,embryo,testis	0	0	0	0	0	0	0	3	0	0	1	0	0	0	0	0	0	1	0	Not involved in ortholog groups
A	Gene00506	chr1	14268586	14269646	Bm_scaf142	167701	168761	1061	+	AK381507:BGIBMGA013329	fufe			embryo	0	0	0	0	0	0	0	0	0	0	0	0	0	0	0	0	0	1	0	Not involved in ortholog groups
A	Gene00507	chr1	14272516	14289953	Bm_scaf142	171631	189068	17438	-	BGIBMGA013317				embryo	0	0	0	0	0	0	0	0	0	0	0	0	0	0	0	0	0	7	0	Insect common (N:N)
B	eGene17075	chr1	14292397	14293333	Bm_scaf142	191512	192448	937	-	E_FL_fufe_20A14_F_0	fufe	n/a	n/a	n/a	n/a	n/a	n/a	n/a	n/a	n/a	n/a	n/a	n/a	n/a	n/a	n/a	n/a	n/a	n/a	n/a	n/a	n/a	n/a
B	eGene17076	chr1	14296625	14296993	Bm_scaf142	195740	196108	369	+	E_FL_prW-_02E13_F_0	prW-	n/a	n/a	n/a	n/a	n/a	n/a	n/a	n/a	n/a	n/a	n/a	n/a	n/a	n/a	n/a	n/a	n/a	n/a	n/a	n/a	n/a	n/a
A	Gene00508	chr1	14317524	14318531	Bm_scaf142	216639	217646	1008	+	BGIBMGA013330					0	0	0	0	0	0	0	0	0	0	0	0	0	0	0	0	0	0	0	Others
A	Gene00509	chr1	14360950	14364857	Bm_scaf142	260065	263972	3908	-	BGIBMGA013316					0	0	0	0	0	0	0	0	0	0	0	0	0	0	0	0	0	0	0	Bm-Dp specific
A	Gene00510	chr1	14395473	14399311	Bm_scaf142	294588	298426	3839	-	AK381803	fwgP			wing,malpighian tubule	0	0	0	0	0	1	0	0	0	0	1	0	0	0	0	0	0	0	0	Others
A	Gene00511	chr1	14400743	14406705	Bm_scaf142	299858	305820	5963	-	AK387969	bmte			ovary,fat body,pheromone gland,embryo,cell,brain,corpora allata,testis,midgut,antenna	1	2	0	1	0	0	0	1	1	2	0	2	0	2	0	0	0	6	3	Others
B	eGene17077	chr1	14403658	14404313	Bm_scaf142	302773	303428	656	+	E_FL_ftes_25G09_F_0	ftes	n/a	n/a	n/a	n/a	n/a	n/a	n/a	n/a	n/a	n/a	n/a	n/a	n/a	n/a	n/a	n/a	n/a	n/a	n/a	n/a	n/a	n/a
A	Gene00512	chr1	14442817	14444374	Bm_scaf142	341932	343489	1558	+	BGIBMGA013331					0	0	0	0	0	0	0	0	0	0	0	0	0	0	0	0	0	0	0	Others
A	Gene00513	chr1	14472623	14474828	Bm_scaf142	371738	373943	2206	+	BGIBMGA013332					0	0	0	0	0	0	0	0	0	0	0	0	0	0	0	0	0	0	0	Not involved in ortholog groups
B	eGene17078	chr1	14478266	14478645	Bm_scaf142	377381	377760	380	-	NRPG1048	NRPG	n/a	n/a	n/a	n/a	n/a	n/a	n/a	n/a	n/a	n/a	n/a	n/a	n/a	n/a	n/a	n/a	n/a	n/a	n/a	n/a	n/a	n/a
A	Gene00514	chr1	14481825	14486753	Bm_scaf142	380940	385868	4929	+	BGIBMGA013333					0	0	0	0	0	0	0	0	0	0	0	0	0	0	0	0	0	0	0	Others
B	eGene17079	chr1	14482601	14484740	Bm_scaf142	381716	383855	2140	-	ovS3027D01r	ovS3	n/a	n/a	n/a	n/a	n/a	n/a	n/a	n/a	n/a	n/a	n/a	n/a	n/a	n/a	n/a	n/a	n/a	n/a	n/a	n/a	n/a	n/a
A	Gene00515	chr1	14491620	14491898	Bm_scaf142	390735	391013	279	+	AK381103	fufe			embryo	0	0	0	0	0	0	0	0	0	0	0	0	0	0	0	0	0	1	0	Bm specific
B	eGene17080	chr1	14496284	14496870	Bm_scaf142	395399	395985	587	-	E_FL_fcaL_15D23_R_0	fcaL	n/a	n/a	n/a	n/a	n/a	n/a	n/a	n/a	n/a	n/a	n/a	n/a	n/a	n/a	n/a	n/a	n/a	n/a	n/a	n/a	n/a	n/a	Bm specific
A	Gene00516	chr1	14526302	14527254	Bm_scaf142	425417	426369	953	+	BGIBMGA013334					0	0	0	0	0	0	0	0	0	0	0	0	0	0	0	0	0	0	0	Not involved in ortholog groups
A	Gene00517	chr1	14544193	14544378	Bm_scaf142	443308	443493	186	+	BGIBMGA013335					0	0	0	0	0	0	0	0	0	0	0	0	0	0	0	0	0	0	0	Bm specific
B	eGene17081	chr1	14561864	14562534	Bm_scaf142	460979	461649	671	-	E_FL_ftes_34H11_F_0	ftes	n/a	n/a	n/a	n/a	n/a	n/a	n/a	n/a	n/a	n/a	n/a	n/a	n/a	n/a	n/a	n/a	n/a	n/a	n/a	n/a	n/a	n/a
A	Gene00518	chr1	15085803	15104397	Bm_scaf26	21247	39841	18595	+	BGIBMGA012299					0	0	0	0	0	0	0	0	0	0	0	0	0	0	0	0	0	0	0	Others
A	Gene00519	chr1	15107526	15109326	Bm_scaf26	42970	44770	1801	-	AK380011	ftes	Tissue specific	testis	testis	0	0	0	0	0	0	0	13	0	0	0	0	0	0	0	0	0	0	0	Not involved in ortholog groups
A	Gene00520	chr1	15112863	15127673	Bm_scaf26	48307	63117	14811	-	AK386754:NM_001047060.1:BGIBMGA012298	prW-			wing_disc,ovary,wing,fat body,malpighian tubule,pheromone gland,silkgland,embryo,cell,brain,midgut,maxillary galea,epidermis,antenna	2	10	0	0	3	2	4	0	3	4	11	7	5	11	2	0	0	8	1	Others
A	Gene00521	chr1	15129206	15132406	Bm_scaf26	64650	67850	3201	+	BGIBMGA012300					0	0	0	0	0	0	0	0	0	0	0	0	0	0	0	0	0	0	0	Not involved in ortholog groups
B	eGene17082	chr1	15147719	15148952	Bm_scaf26	83163	84396	1234	+	E_FL_dpe-_12K12_F_0:E_EL_fcP8_22A07_R_0:e96h0813	fcP8:dpe-:e96h	n/a	n/a	n/a	n/a	n/a	n/a	n/a	n/a	n/a	n/a	n/a	n/a	n/a	n/a	n/a	n/a	n/a	n/a	n/a	n/a	n/a	n/a
B	eGene17083	chr1	15155536	15157165	Bm_scaf26	90980	92609	1630	-	E_FL_fcaL_03M16_R_0	fcaL	n/a	n/a	n/a	n/a	n/a	n/a	n/a	n/a	n/a	n/a	n/a	n/a	n/a	n/a	n/a	n/a	n/a	n/a	n/a	n/a	n/a	n/a
A	Gene00522	chr1	15171114	15198771	Bm_scaf26	106558	134215	27658	-	BGIBMGA012297					0	0	0	0	0	0	0	0	0	0	0	0	0	0	0	0	0	0	0	Insect common (1:1)
A	Gene00523	chr1	15235723	15239530	Bm_scaf26	171167	174974	3808	+	AK381239:BGIBMGA012301	fufe			ovary,embryo	0	0	0	0	0	0	0	0	1	0	0	0	0	0	0	0	0	3	0	Others
A	Gene00524	chr1	15244867	15262875	Bm_scaf26	180311	198319	18009	+	AK387792:AK380386:AK380363:BGIBMGA012302:BGIBMGA012303	ftes:bmte			testis,antenna	1	0	0	0	0	0	0	4	0	0	0	0	0	0	0	0	0	0	0	Others
A	Gene00525	chr1	15265599	15282924	Bm_scaf26	201043	218368	17326	-	AK387976:AK380320:BGIBMGA012296	bmte:ftes	Tissue specific	testis	testis	0	0	0	0	0	0	0	20	0	0	0	0	0	0	0	0	0	0	0	Lepidoptera specific (1:1)
A	Gene00526	chr1	15286210	15292773	Bm_scaf26	221654	228217	6564	-	AK385444:BGIBMGA012295	e100			ovary,wing,malpighian tubule,pheromone gland,embryo,brain,corpora allata,testis,antenna	1	5	0	3	0	4	0	1	4	0	1	1	0	0	0	0	0	8	0	Insect common (1:1)
A	Gene00527	chr1	15286210	15287752	Bm_scaf26	221654	223196	1543	+	AK381837	fwgP			wing_disc,wing,malpighian tubule,pheromone gland,silkgland,embryo,brain,testis,midgut,epidermis,antenna	3	4	0	0	0	1	1	1	0	3	1	1	2	0	2	0	0	1	0	Not involved in ortholog groups
A	Gene00528	chr1	15294097	15309208	Bm_scaf26	229541	244652	15112	+	NM_001046639.1:AK385691:BGIBMGA012304	phe-			ovary,wing,embryo,corpora allata,testis,antenna	2	0	0	1	0	1	0	45	2	0	0	0	0	0	0	0	0	3	0	Insect common (N:N)
A	Gene00529	chr1	15310849	15401578	Bm_scaf26	246293	337022	90730	+	AK381807:BGIBMGA012305:BGIBMGA012306	fwgP			wing,corpora allata	0	0	0	1	0	3	0	0	0	0	0	0	0	0	0	0	0	0	0	Insect common (N:N)
B	eGene17084	chr1	15353079	15353566	Bm_scaf26	288523	289010	488	-	ceN-4617:ceN-6265:ceN-0957	ceN-	n/a	n/a	n/a	n/a	n/a	n/a	n/a	n/a	n/a	n/a	n/a	n/a	n/a	n/a	n/a	n/a	n/a	n/a	n/a	n/a	n/a	n/a
B	eGene17085	chr1	15371931	15372551	Bm_scaf26	307375	307995	621	-	ce--1496	ce--	n/a	n/a	n/a	n/a	n/a	n/a	n/a	n/a	n/a	n/a	n/a	n/a	n/a	n/a	n/a	n/a	n/a	n/a	n/a	n/a	n/a	n/a
A	Gene00530	chr1	15372572	15372868	Bm_scaf26	308016	308312	297	-	NM_001126261.1:BGIBMGA012294					0	0	0	0	0	0	0	0	0	0	0	0	0	0	0	0	0	0	0	Others
A	Gene00531	chr1	15376164	15376448	Bm_scaf26	311608	311892	285	-	BGIBMGA012293					0	0	0	0	0	0	0	0	0	0	0	0	0	0	0	0	0	0	0	Others
A	Gene00532	chr1	15377022	15377463	Bm_scaf26	312466	312907	442	+	NM_001145324.1				ovary,compound eyes	0	0	2	0	0	0	0	0	4	0	0	0	0	0	0	0	0	0	0	Not involved in ortholog groups
A	Gene00533	chr1	15400763	15406595	Bm_scaf26	336207	342039	5833	-	AK378609:AK384378:AK385408:BGIBMGA012292	fner:e100:fcaL			wing,embryo,compound eyes,brain,corpora allata,midgut,antenna	1	4	1	1	0	1	0	0	0	2	0	0	0	0	0	0	0	3	0	Insect common (N:N)
B	eGene17086	chr1	15415420	15416007	Bm_scaf26	350864	351451	588	-	bmov16o07	bmov	n/a	n/a	n/a	n/a	n/a	n/a	n/a	n/a	n/a	n/a	n/a	n/a	n/a	n/a	n/a	n/a	n/a	n/a	n/a	n/a	n/a	n/a	Not involved in ortholog groups
A	Gene00534	chr1	15430758	15448287	Bm_scaf26	366202	383731	17530	+	BGIBMGA012307					0	0	0	0	0	0	0	0	0	0	0	0	0	0	0	0	0	0	0	Insect common (N:N)
A	Gene00535	chr1	15453164	15457046	Bm_scaf26	388608	392490	3883	+	AK378025	ffbm			midgut	0	0	0	0	0	0	0	0	0	1	0	0	0	0	0	0	0	0	0	Not involved in ortholog groups
A	Gene00536	chr1	15498082	15512237	Bm_scaf26	433526	447681	14156	+	AK385143:BGIBMGA012308	fcaL			ovary,wing,fat body,compound eyes,brain,corpora allata	0	1	4	4	0	1	0	0	3	0	0	0	0	1	0	0	0	0	0	Insect common (1:1)
A	Gene00537	chr1	15540047	15557378	Bm_scaf26	475491	492822	17332	+	AK377907:AK378284:BGIBMGA012309	fmgV:ffbm			wing_disc,ovary,wing,fat body,malpighian tubule,pheromone gland,silkgland,embryo,Versons gland,cell,brain,Prothoracic gland,corpora allata,midgut,epidermis	0	27	0	1	0	2	1	0	6	8	7	3	9	7	2	15	7	6	7	Insect common (1:1)
B	eGene17087	chr1	15557247	15557931	Bm_scaf26	492691	493375	685	-	ovS317E04f:E_FL_bmmt_17F24_R_0:E_FL_fner_23E18_R_0:ovS3003F04r:E_EL_ovS0_11E09_R_0:ovS3028D11r:E_EL_ovS0_07E04_R_0:E_FL_fner_24P18_R_0:E_FL_bmmt_07H09_R_0:E_FL_bmmt_14O24_R_0	ovS0:fner:bmmt:ovS3	n/a	n/a	n/a	n/a	n/a	n/a	n/a	n/a	n/a	n/a	n/a	n/a	n/a	n/a	n/a	n/a	n/a	n/a	n/a	n/a	n/a	n/a
B	eGene17088	chr1	15557693	15557923	Bm_scaf26	493137	493367	231	+	E_FL_phe-_26O20_F_0	phe-	n/a	n/a	n/a	n/a	n/a	n/a	n/a	n/a	n/a	n/a	n/a	n/a	n/a	n/a	n/a	n/a	n/a	n/a	n/a	n/a	n/a	n/a
A	Gene00538	chr1	15559394	15571392	Bm_scaf26	494838	506836	11999	-	AK386096:BGIBMGA012291	phe-			wing_disc,ovary,wing,pheromone gland,corpora allata,testis,midgut,epidermis,antenna	9	0	0	18	0	5	2	2	2	2	0	24	0	0	22	0	0	0	0	Others
A	Gene00539	chr1	15595590	15678086	Bm_scaf26	531034	613530	82497	+	AK377235:NM_001126248.1:BGIBMGA012312:BGIBMGA012310:BGIBMGA012313:BGIBMGA012311	wd--			wing_disc,malpighian tubule,embryo,cell,compound eyes,corpora allata,testis	0	0	1	2	0	0	9	1	0	0	1	0	0	0	0	0	0	3	1	Insect common (N:N)
B	eGene17089	chr1	15678450	15679047	Bm_scaf26	613894	614491	598	-	ce--0963	ce--	n/a	n/a	n/a	n/a	n/a	n/a	n/a	n/a	n/a	n/a	n/a	n/a	n/a	n/a	n/a	n/a	n/a	n/a	n/a	n/a	n/a	n/a
B	eGene17090	chr1	15679055	15679632	Bm_scaf26	614499	615076	578	-	E_FL_fcaL_02I14_R_0	fcaL	n/a	n/a	n/a	n/a	n/a	n/a	n/a	n/a	n/a	n/a	n/a	n/a	n/a	n/a	n/a	n/a	n/a	n/a	n/a	n/a	n/a	n/a
B	eGene17091	chr1	15680725	15681364	Bm_scaf26	616169	616808	640	+	E_ET_caL-_08J22_F_0	caL-	n/a	n/a	n/a	n/a	n/a	n/a	n/a	n/a	n/a	n/a	n/a	n/a	n/a	n/a	n/a	n/a	n/a	n/a	n/a	n/a	n/a	n/a
B	eGene17092	chr1	15680880	15681732	Bm_scaf26	616324	617176	853	-	E_FL_fcaL_01I11_R_0:E_ET_caL-_08J22_R_0:E_ET_caL-_17B02_R_0	caL-:fcaL	n/a	n/a	n/a	n/a	n/a	n/a	n/a	n/a	n/a	n/a	n/a	n/a	n/a	n/a	n/a	n/a	n/a	n/a	n/a	n/a	n/a	n/a	Not involved in ortholog groups
B	eGene17093	chr1	15681493	15681732	Bm_scaf26	616937	617176	240	+	E_ET_caL-_17B02_F_0	caL-	n/a	n/a	n/a	n/a	n/a	n/a	n/a	n/a	n/a	n/a	n/a	n/a	n/a	n/a	n/a	n/a	n/a	n/a	n/a	n/a	n/a	n/a
A	Gene00540	chr1	15685942	15687749	Bm_scaf26	621386	623193	1808	+	BGIBMGA012314		Tissue specific	brain	embryo,brain	0	4	0	0	0	0	0	0	0	0	0	0	0	0	0	0	0	1	0	Lepidoptera specific (N:N)
A	Gene00541	chr1	15687488	15688612	Bm_scaf26	622932	624056	1125	-	AK378968	ftes			brain,testis	0	1	0	0	0	0	0	2	0	0	0	0	0	0	0	0	0	0	0	Not involved in ortholog groups
A	Gene00542	chr1	15696067	15701523	Bm_scaf26	631511	636967	5457	+	BGIBMGA012315		Tissue specific	brain	brain	0	4	0	0	0	0	0	0	0	0	0	0	0	0	0	0	0	0	0	Lepidoptera specific (N:N)
B	eGene17094	chr1	15697722	15698380	Bm_scaf26	633166	633824	659	-	E_FL_fner_18B23_R_0	fner	n/a	n/a	n/a	n/a	n/a	n/a	n/a	n/a	n/a	n/a	n/a	n/a	n/a	n/a	n/a	n/a	n/a	n/a	n/a	n/a	n/a	n/a
A	Gene00543	chr1	15701994	15702345	Bm_scaf26	637438	637789	352	+	AK381236	fufe			embryo	0	0	0	0	0	0	0	0	0	0	0	0	0	0	0	0	0	1	0
B	eGene17095	chr1	15702496	15703331	Bm_scaf26	637940	638775	836	-	E_FL_fner_43N18_R_0	fner	n/a	n/a	n/a	n/a	n/a	n/a	n/a	n/a	n/a	n/a	n/a	n/a	n/a	n/a	n/a	n/a	n/a	n/a	n/a	n/a	n/a	n/a
A	Gene00544	chr1	15704828	15709704	Bm_scaf26	640272	645148	4877	-	BGIBMGA012290					0	0	0	0	0	0	0	0	0	0	0	0	0	0	0	0	0	0	0	Others
A	Gene00545	chr1	15706019	15709759	Bm_scaf26	641463	645203	3741	+	AK387281	bmov			ovary	0	0	0	0	0	0	0	0	1	0	0	0	0	0	0	0	0	0	0	Others
A	Gene00546	chr1	15718170	15722146	Bm_scaf26	653614	657590	3977	-	AK387740:BGIBMGA012289	bmte			testis,antenna	1	0	0	0	0	0	0	1	0	0	0	0	0	0	0	0	0	0	0	Others
A	Gene00547	chr1	15727291	15733749	Bm_scaf26	662735	669193	6459	+	AK377537:AK386808:BGIBMGA012316	brS-:fe8d			embryo,brain	0	4	0	0	0	0	0	0	0	0	0	0	0	0	0	0	0	1	0	Lepidoptera specific (N:N)
B	eGene17096	chr1	15735139	15735794	Bm_scaf26	670583	671238	656	+	E_ET_J150_08F02_R_0	J150	n/a	n/a	n/a	n/a	n/a	n/a	n/a	n/a	n/a	n/a	n/a	n/a	n/a	n/a	n/a	n/a	n/a	n/a	n/a	n/a	n/a	n/a	Not involved in ortholog groups
B	eGene17097	chr1	15739361	15740148	Bm_scaf26	674805	675592	788	+	E_FL_fner_28H04_R_0	fner	n/a	n/a	n/a	n/a	n/a	n/a	n/a	n/a	n/a	n/a	n/a	n/a	n/a	n/a	n/a	n/a	n/a	n/a	n/a	n/a	n/a	n/a
B	eGene17098	chr1	15740394	15741483	Bm_scaf26	675838	676927	1090	-	E_FL_fner_28H04_F_0:br--1274	br--:fner	n/a	n/a	n/a	n/a	n/a	n/a	n/a	n/a	n/a	n/a	n/a	n/a	n/a	n/a	n/a	n/a	n/a	n/a	n/a	n/a	n/a	n/a
B	eGene17099	chr1	15742311	15742670	Bm_scaf26	677755	678114	360	+	E_ET_caL-_19C16_R_0	caL-	n/a	n/a	n/a	n/a	n/a	n/a	n/a	n/a	n/a	n/a	n/a	n/a	n/a	n/a	n/a	n/a	n/a	n/a	n/a	n/a	n/a	n/a
A	Gene00548	chr1	15759361	15769086	Bm_scaf26	694805	704530	9726	-	BGIBMGA012288					0	0	0	0	0	0	0	0	0	0	0	0	0	0	0	0	0	0	0	Not involved in ortholog groups
A	Gene00549	chr1	15807101	15811040	Bm_scaf26	742545	746484	3940	-	BGIBMGA012287					0	0	0	0	0	0	0	0	0	0	0	0	0	0	0	0	0	0	0	Not involved in ortholog groups
A	Gene00550	chr1	15839706	15843432	Bm_scaf26	775150	778876	3727	-	BGIBMGA012286					0	0	0	0	0	0	0	0	0	0	0	0	0	0	0	0	0	0	0	Not involved in ortholog groups
A	Gene00551	chr1	15855638	15855872	Bm_scaf26	791082	791316	235	-	BGIBMGA012285					0	0	0	0	0	0	0	0	0	0	0	0	0	0	0	0	0	0	0	Not involved in ortholog groups
A	Gene00552	chr1	15893589	15893885	Bm_scaf26	829033	829329	297	+	BGIBMGA012317					0	0	0	0	0	0	0	0	0	0	0	0	0	0	0	0	0	0	0	Not involved in ortholog groups
A	Gene00553	chr1	15930660	15932708	Bm_scaf26	866104	868152	2049	-	BGIBMGA012284					0	0	0	0	0	0	0	0	0	0	0	0	0	0	0	0	0	0	0	Bm-Hm specific
A	Gene00554	chr1	15993740	15996697	Bm_scaf26	929184	932141	2958	-	BGIBMGA012283				wing_disc,brain,corpora allata	0	1	0	2	0	0	14	0	0	0	0	0	0	0	0	0	0	0	0	Insect common (1:1)
B	eGene17100	chr1	15996863	15997505	Bm_scaf26	932307	932949	643	-	E_FL_wd--_21E08_F_0:E_FL_wd--_10E05_F_0:E_FL_wd--_02A07_F_0:E_FL_wd--_14P20_F_0:E_FL_wd--_31C17_F_0:E_FL_wd--_33O18_F_0:E_FL_wd--_09F23_F_0:E_FL_wd--_22B23_F_0	wd--	n/a	n/a	n/a	n/a	n/a	n/a	n/a	n/a	n/a	n/a	n/a	n/a	n/a	n/a	n/a	n/a	n/a	n/a	n/a	n/a	n/a	n/a
B	eGene17101	chr1	16032868	16033000	Bm_scaf26	968312	968444	133	-	fe8d-P17_F_I12	fe8d	n/a	n/a	n/a	n/a	n/a	n/a	n/a	n/a	n/a	n/a	n/a	n/a	n/a	n/a	n/a	n/a	n/a	n/a	n/a	n/a	n/a	n/a
A	Gene00555	chr1	16033375	16039286	Bm_scaf26	968819	974730	5912	-	AK387491:AK385322:BGIBMGA012282	e100:bmov			wing_disc,ovary,pheromone gland,embryo,corpora allata	0	0	0	2	0	0	2	0	1	0	0	1	0	0	0	0	0	4	0	Insect common (N:N)
A	Gene00556	chr1	16040584	16091341	Bm_scaf26	976028	1026785	50758	-	AK378715:BGIBMGA012281:BGIBMGA012280	fner			malpighian tubule,brain	0	2	0	0	0	0	0	0	0	0	1	0	0	0	0	0	0	0	0	Insect common (1:1)
A	Gene00557	chr1	16164359	16165314	Bm_scaf26	1099803	1100758	956	+	AK380476	ftes			testis	0	0	0	0	0	0	0	2	0	0	0	0	0	0	0	0	0	0	0	Not involved in ortholog groups
A	Gene00558	chr1	16174501	16174719	Bm_scaf26	1109945	1110163	219	-	BGIBMGA012279					0	0	0	0	0	0	0	0	0	0	0	0	0	0	0	0	0	0	0	Not involved in ortholog groups
B	eGene17102	chr1	16198361	16198710	Bm_scaf26	1133805	1134154	350	+	E_FL_ftes_49J18_R_0	ftes	n/a	n/a	n/a	n/a	n/a	n/a	n/a	n/a	n/a	n/a	n/a	n/a	n/a	n/a	n/a	n/a	n/a	n/a	n/a	n/a	n/a	n/a	Not involved in ortholog groups
A	Gene00559	chr1	16199465	16216304	Bm_scaf26	1134909	1151748	16840	+	BGIBMGA012318					0	0	0	0	0	0	0	0	0	0	0	0	0	0	0	0	0	0	0	Insect common (N:N)
A	Gene00560	chr1	16218308	16232093	Bm_scaf26	1153752	1167537	13786	+	BGIBMGA012319				wing_disc,corpora allata	0	0	0	1	0	0	1	0	0	0	0	0	0	0	0	0	0	0	0	Insect common (N:N)
A	Gene00561	chr1	16241904	16242779	Bm_scaf26	1177348	1178223	876	+	AK380715	fufe			embryo	0	0	0	0	0	0	0	0	0	0	0	0	0	0	0	0	0	1	0	Not involved in ortholog groups
A	Gene00562	chr1	16326151	16332830	Bm_scaf26	1261595	1268274	6680	-	AK384282	fcaL	Tissue specific	corpora allata	Prothoracic gland,corpora allata	0	0	0	10	0	0	0	0	0	0	0	0	0	0	0	0	1	0	0	Bm specific
A	Gene00563	chr1	16339630	16339824	Bm_scaf26	1275074	1275268	195	-	BGIBMGA012278					0	0	0	0	0	0	0	0	0	0	0	0	0	0	0	0	0	0	0	Not involved in ortholog groups
B	eGene17103	chr1	16356700	16357529	Bm_scaf26	1292144	1292973	830	-	E_FL_fmgV_53I03_R_0	fmgV	n/a	n/a	n/a	n/a	n/a	n/a	n/a	n/a	n/a	n/a	n/a	n/a	n/a	n/a	n/a	n/a	n/a	n/a	n/a	n/a	n/a	n/a	Not involved in ortholog groups
A	Gene00564	chr1	16365292	16367547	Bm_scaf26	1300736	1302991	2256	-	BGIBMGA012277					0	0	0	0	0	0	0	0	0	0	0	0	0	0	0	0	0	0	0	Insect common (1:1)
A	Gene00565	chr1	16407114	16407899	Bm_scaf26	1342558	1343343	786	-	BGIBMGA012276					0	0	0	0	0	0	0	0	0	0	0	0	0	0	0	0	0	0	0	Others
A	Gene00566	chr1	16418618	16421663	Bm_scaf26	1354062	1357107	3046	-	AK379562:BGIBMGA012275	ftes			testis	0	0	0	0	0	0	0	2	0	0	0	0	0	0	0	0	0	0	0	Lepidoptera specific (N:N)
A	Gene00567	chr1	16424293	16431098	Bm_scaf26	1359737	1366542	6806	+	AK378261:BGIBMGA012320	fmgV			embryo,Prothoracic gland,corpora allata,testis,midgut	0	0	0	2	0	0	0	6	0	3	0	0	0	0	0	0	1	1	0	Insect common (N:N)
A	Gene00568	chr1	16431325	16432109	Bm_scaf26	1366769	1367553	785	+	AK379068	ftes			pheromone gland,corpora allata,testis,antenna	1	0	0	3	0	0	0	4	0	0	0	1	0	0	0	0	0	0	0	Not involved in ortholog groups
A	Gene00569	chr1	16432650	16437671	Bm_scaf26	1368094	1373115	5022	-	NM_001043461.1					0	0	0	0	0	0	0	0	0	0	0	0	0	0	0	0	0	0	0	Lepidoptera specific (N:N)
A	Gene00570	chr1	16440806	16447936	Bm_scaf26	1376250	1383380	7131	-	NM_001123333.1:BGIBMGA012274					0	0	0	0	0	0	0	0	0	0	0	0	0	0	0	0	0	0	0	Lepidoptera specific (N:N)
B	eGene17104	chr1	16464393	16464954	Bm_scaf26	1399837	1400398	562	-	E_FL_fufe_17B13_F_0	fufe	n/a	n/a	n/a	n/a	n/a	n/a	n/a	n/a	n/a	n/a	n/a	n/a	n/a	n/a	n/a	n/a	n/a	n/a	n/a	n/a	n/a	n/a
A	Gene00571	chr1	16464981	16467761	Bm_scaf26	1400425	1403205	2781	-	BGIBMGA012273				ovary,wing,fat body,silkgland,embryo,brain	0	1	0	0	0	1	0	0	2	0	0	0	1	1	0	0	0	4	0	Lepidoptera specific (N:N)
A	Gene00572	chr1	16480867	16485562	Bm_scaf26	1416311	1421006	4696	+	BGIBMGA012321					0	0	0	0	0	0	0	0	0	0	0	0	0	0	0	0	0	0	0	Not involved in ortholog groups
B	eGene17105	chr1	16490206	16490837	Bm_scaf26	1425650	1426281	632	+	E_FL_phe-_03I19_F_0	phe-	n/a	n/a	n/a	n/a	n/a	n/a	n/a	n/a	n/a	n/a	n/a	n/a	n/a	n/a	n/a	n/a	n/a	n/a	n/a	n/a	n/a	n/a
A	Gene00573	chr1	16493979	16518047	Bm_scaf26	1429423	1453491	24069	-	AK379653:BGIBMGA012272	ftes			testis	0	0	0	0	0	0	0	2	0	0	0	0	0	0	0	0	0	0	0	Others
B	eGene17106	chr1	16511976	16512714	Bm_scaf26	1447420	1448158	739	+	ceN-4589	ceN-	n/a	n/a	n/a	n/a	n/a	n/a	n/a	n/a	n/a	n/a	n/a	n/a	n/a	n/a	n/a	n/a	n/a	n/a	n/a	n/a	n/a	n/a	Bm specific
A	Gene00574	chr1	16533319	16533994	Bm_scaf26	1468763	1469438	676	-	BGIBMGA012271					0	0	0	0	0	0	0	0	0	0	0	0	0	0	0	0	0	0	0	Not involved in ortholog groups
A	Gene00575	chr1	16594688	16596403	Bm_scaf26	1530132	1531847	1716	+	AK387005:BGIBMGA012322	bmmt			wing,malpighian tubule,silkgland,antenna	1	0	0	0	0	1	0	0	0	0	2	0	1	0	0	0	0	0	0	Not involved in ortholog groups
A	Gene00576	chr1	16602163	16629324	Bm_scaf26	1537607	1564768	27162	-	AK378334:BGIBMGA012270	fmgV			wing_disc,embryo,Versons gland,compound eyes,Prothoracic gland,corpora allata,testis,midgut	0	0	5	2	0	0	1	1	0	1	0	0	0	0	0	4	1	3	0	Others
A	Gene00577	chr1	16629635	16636250	Bm_scaf26	1565079	1571694	6616	+	NM_001046849.1:AK386286:AK388009:BGIBMGA012323	bmte:prW-			wing_disc,wing,fat body,Prothoracic gland,corpora allata,testis,maxillary galea	0	0	0	2	2	1	2	31	0	0	0	0	0	1	0	0	1	0	0	Insect common (1:1)
A	Gene00578	chr1	16644239	16647754	Bm_scaf26	1579683	1583198	3516	+	AK386969	bmmt			ovary,malpighian tubule	0	0	0	0	0	0	0	0	1	0	2	0	0	0	0	0	0	0	0	Not involved in ortholog groups
A	Gene00579	chr1	16649722	16653334	Bm_scaf26	1585166	1588778	3613	-	BGIBMGA012269				brain	0	2	0	0	0	0	0	0	0	0	0	0	0	0	0	0	0	0	0	Others
A	Gene00580	chr1	16658134	16659480	Bm_scaf26	1593578	1594924	1347	+	BGIBMGA012324					0	0	0	0	0	0	0	0	0	0	0	0	0	0	0	0	0	0	0	Not involved in ortholog groups
A	Gene00581	chr1	16660235	16684922	Bm_scaf26	1595679	1620366	24688	-	BGIBMGA012268				wing,pheromone gland,embryo,brain,Prothoracic gland,testis,midgut,antenna	1	11	0	0	0	1	0	3	0	2	0	1	0	0	0	0	2	1	0	Others
A	Gene00582	chr1	16691885	16703592	Bm_scaf26	1627329	1639036	11708	+	AK381759:AK385785:BGIBMGA012325	phe-:fwgP			ovary,wing,fat body,pheromone gland,silkgland,embryo,brain,corpora allata	0	1	0	6	0	5	0	0	1	0	0	1	1	3	0	0	0	2	0	Not involved in ortholog groups
A	Gene00583	chr1	16703632	16713264	Bm_scaf26	1639076	1648708	9633	-	BGIBMGA012267				fat body,brain	0	1	0	0	0	0	0	0	0	0	0	0	0	1	0	0	0	0	0	Insect common (N:N)
B	eGene17107	chr1	16753558	16754281	Bm_scaf26	1689002	1689725	724	-	E_EL_ovS0_32E12_F_0	ovS0	n/a	n/a	n/a	n/a	n/a	n/a	n/a	n/a	n/a	n/a	n/a	n/a	n/a	n/a	n/a	n/a	n/a	n/a	n/a	n/a	n/a	n/a
B	eGene17108	chr1	16778717	16779281	Bm_scaf26	1714161	1714725	565	-	E_FL_wd--_01I20_F_0	wd--	n/a	n/a	n/a	n/a	n/a	n/a	n/a	n/a	n/a	n/a	n/a	n/a	n/a	n/a	n/a	n/a	n/a	n/a	n/a	n/a	n/a	n/a
B	eGene17109	chr1	16800257	16800751	Bm_scaf26	1735701	1736195	495	-	ceN-3919	ceN-	n/a	n/a	n/a	n/a	n/a	n/a	n/a	n/a	n/a	n/a	n/a	n/a	n/a	n/a	n/a	n/a	n/a	n/a	n/a	n/a	n/a	n/a	Not involved in ortholog groups
A	Gene00584	chr1	16828177	16837756	Bm_scaf26	1763621	1773200	9580	-	NM_001130904.2:AK382086:BGIBMGA012266	fdpe			compound eyes	0	0	1	0	0	0	0	0	0	0	0	0	0	0	0	0	0	0	0	Others
B	eGene17110	chr1	16839159	16839900	Bm_scaf26	1774603	1775344	742	+	ceN-4124	ceN-	n/a	n/a	n/a	n/a	n/a	n/a	n/a	n/a	n/a	n/a	n/a	n/a	n/a	n/a	n/a	n/a	n/a	n/a	n/a	n/a	n/a	n/a
A	Gene00585	chr1	16863491	16865465	Bm_scaf26	1798935	1800909	1975	+	BGIBMGA012326					0	0	0	0	0	0	0	0	0	0	0	0	0	0	0	0	0	0	0	Others
A	Gene00586	chr1	16875584	16888700	Bm_scaf26	1811028	1824144	13117	+	BGIBMGA012327					0	0	0	0	0	0	0	0	0	0	0	0	0	0	0	0	0	0	0	Others
A	Gene00587	chr1	16896317	16898228	Bm_scaf26	1831761	1833672	1912	-	BGIBMGA012265					0	0	0	0	0	0	0	0	0	0	0	0	0	0	0	0	0	0	0	Bm-Dp specific
A	Gene00588	chr1	16915382	16916950	Bm_scaf26	1850826	1852394	1569	-	BGIBMGA012264				wing_disc,pheromone gland	0	0	0	0	0	0	2	0	0	0	0	1	0	0	0	0	0	0	0	Others
A	Gene00589	chr1	16925314	16933719	Bm_scaf26	1860758	1869163	8406	-	BGIBMGA012263				midgut	0	0	0	0	0	0	0	0	0	1	0	0	0	0	0	0	0	0	0	Others
B	eGene17111	chr1	16925712	16925790	Bm_scaf26	1861156	1861234	79	+	fepMP14_F_L03	fepM	n/a	n/a	n/a	n/a	n/a	n/a	n/a	n/a	n/a	n/a	n/a	n/a	n/a	n/a	n/a	n/a	n/a	n/a	n/a	n/a	n/a	n/a
A	Gene00590	chr1	16943805	16946287	Bm_scaf26	1879249	1881731	2483	-	BGIBMGA012262				midgut	0	0	0	0	0	0	0	0	0	1	0	0	0	0	0	0	0	0	0	Bm-Dp specific
A	Gene00591	chr1	16956531	16960284	Bm_scaf26	1891975	1895728	3754	+	AK380916	fufe			wing_disc,embryo,brain,corpora allata,antenna	1	3	0	4	0	0	2	0	0	0	0	0	0	0	0	0	0	4	0	Not involved in ortholog groups
B	eGene17112	chr1	16960788	16961767	Bm_scaf26	1896232	1897211	980	-	E_ET_maV3_06B09_F_1:br--1299X	br--:maV3	n/a	n/a	n/a	n/a	n/a	n/a	n/a	n/a	n/a	n/a	n/a	n/a	n/a	n/a	n/a	n/a	n/a	n/a	n/a	n/a	n/a	n/a
B	eGene17113	chr1	16964087	16964791	Bm_scaf26	1899531	1900235	705	+	ce--1872	ce--	n/a	n/a	n/a	n/a	n/a	n/a	n/a	n/a	n/a	n/a	n/a	n/a	n/a	n/a	n/a	n/a	n/a	n/a	n/a	n/a	n/a	n/a	Not involved in ortholog groups
A	Gene00592	chr1	16968106	16971323	Bm_scaf26	1903550	1906767	3218	-	BGIBMGA012261				cell,compound eyes,brain,corpora allata	0	3	1	2	0	0	0	0	0	0	0	0	0	0	0	0	0	0	1	Insect common (N:N)
B	eGene17114	chr1	16980209	16980961	Bm_scaf26	1915653	1916405	753	-	brP-1912	brP-	n/a	n/a	n/a	n/a	n/a	n/a	n/a	n/a	n/a	n/a	n/a	n/a	n/a	n/a	n/a	n/a	n/a	n/a	n/a	n/a	n/a	n/a
A	Gene00593	chr1	16984951	16995443	Bm_scaf26	1920395	1930887	10493	-	BGIBMGA012260				corpora allata	0	0	0	2	0	0	0	0	0	0	0	0	0	0	0	0	0	0	0	Insect common (N:N)
B	eGene17115	chr1	17019326	17020010	Bm_scaf26	1954770	1955454	685	+	ceN-0986	ceN-	n/a	n/a	n/a	n/a	n/a	n/a	n/a	n/a	n/a	n/a	n/a	n/a	n/a	n/a	n/a	n/a	n/a	n/a	n/a	n/a	n/a	n/a
B	eGene17116	chr1	17024974	17025643	Bm_scaf26	1960418	1961087	670	-	E_ET_caL-_05A18_F_0	caL-	n/a	n/a	n/a	n/a	n/a	n/a	n/a	n/a	n/a	n/a	n/a	n/a	n/a	n/a	n/a	n/a	n/a	n/a	n/a	n/a	n/a	n/a
B	eGene17117	chr1	17024975	17025643	Bm_scaf26	1960419	1961087	669	+	E_ET_caL-_05A18_R_0	caL-	n/a	n/a	n/a	n/a	n/a	n/a	n/a	n/a	n/a	n/a	n/a	n/a	n/a	n/a	n/a	n/a	n/a	n/a	n/a	n/a	n/a	n/a
B	eGene17118	chr1	17038231	17038948	Bm_scaf26	1973675	1974392	718	-	bmte30l05	bmte	n/a	n/a	n/a	n/a	n/a	n/a	n/a	n/a	n/a	n/a	n/a	n/a	n/a	n/a	n/a	n/a	n/a	n/a	n/a	n/a	n/a	n/a
A	Gene00594	chr1	17058197	17063187	Bm_scaf26	1993641	1998631	4991	+	BGIBMGA012328				wing,embryo,brain	0	1	0	0	0	2	0	0	0	0	0	0	0	0	0	0	0	1	0	Insect common (N:N)
B	eGene17119	chr1	17063753	17064347	Bm_scaf26	1999197	1999791	595	+	E_EL_ovS0_03B02_F_0	ovS0	n/a	n/a	n/a	n/a	n/a	n/a	n/a	n/a	n/a	n/a	n/a	n/a	n/a	n/a	n/a	n/a	n/a	n/a	n/a	n/a	n/a	n/a
B	eGene17120	chr1	17064005	17064671	Bm_scaf26	1999449	2000115	667	-	E_EL_ovS0_18B02_R_0:E_EL_ovS0_03B02_R_0	ovS0	n/a	n/a	n/a	n/a	n/a	n/a	n/a	n/a	n/a	n/a	n/a	n/a	n/a	n/a	n/a	n/a	n/a	n/a	n/a	n/a	n/a	n/a
A	Gene00595	chr1	17085160	17087614	Bm_scaf26	2020604	2023058	2455	+	BGIBMGA012329				wing_disc	0	0	0	0	0	0	1	0	0	0	0	0	0	0	0	0	0	0	0	Not involved in ortholog groups
B	eGene17121	chr1	17092419	17093120	Bm_scaf26	2027863	2028564	702	+	prgv0379	prgv	n/a	n/a	n/a	n/a	n/a	n/a	n/a	n/a	n/a	n/a	n/a	n/a	n/a	n/a	n/a	n/a	n/a	n/a	n/a	n/a	n/a	n/a
A	Gene00596	chr1	17097051	17116549	Bm_scaf26	2032495	2051993	19499	+	AK377374:BGIBMGA012330:BGIBMGA012331	wd--	Tissue specific	wing_disc	wing_disc	0	0	0	0	0	0	3	0	0	0	0	0	0	0	0	0	0	0	0	Insect common (1:1)
B	eGene17122	chr1	17127191	17128244	Bm_scaf26	2062635	2063688	1054	+	wdV30156:wdV30252X:E_ET_caL-_11O23_F_0	caL-:wdV3	n/a	n/a	n/a	n/a	n/a	n/a	n/a	n/a	n/a	n/a	n/a	n/a	n/a	n/a	n/a	n/a	n/a	n/a	n/a	n/a	n/a	n/a
B	eGene17123	chr1	17127648	17128440	Bm_scaf26	2063092	2063884	793	-	E_ET_caL-_11O23_R_0	caL-	n/a	n/a	n/a	n/a	n/a	n/a	n/a	n/a	n/a	n/a	n/a	n/a	n/a	n/a	n/a	n/a	n/a	n/a	n/a	n/a	n/a	n/a
A	Gene00597	chr1	17130272	17130793	Bm_scaf26	2065716	2066237	522	+	AK379797	ftes	Tissue specific	testis	testis	0	0	0	0	0	0	0	42	0	0	0	0	0	0	0	0	0	0	0	Bm-Dp specific
A	Gene00598	chr1	17130323	17130673	Bm_scaf26	2065767	2066117	351	-	BGIBMGA012259		Tissue specific	testis	testis	0	0	0	0	0	0	0	15	0	0	0	0	0	0	0	0	0	0	0	Bm-Dp specific
A	Gene00599	chr1	17131956	17132516	Bm_scaf26	2067400	2067960	561	+	AK379894:BGIBMGA012332	ftes	Tissue specific	testis	testis	0	0	0	0	0	0	0	69	0	0	0	0	0	0	0	0	0	0	0	Lepidoptera specific (1:1)
A	Gene00600	chr1	17138141	17140769	Bm_scaf26	2073585	2076213	2629	-	BGIBMGA012258					0	0	0	0	0	0	0	0	0	0	0	0	0	0	0	0	0	0	0	Insect common (N:N)
A	Gene00601	chr1	17156861	17168167	Bm_scaf26	2092305	2103611	11307	-	AK387458	bmov			ovary	0	0	0	0	0	0	0	0	1	0	0	0	0	0	0	0	0	0	0	Not involved in ortholog groups
B	eGene17124	chr1	17164419	17164993	Bm_scaf26	2099863	2100437	575	+	E_FL_ftes_44F24_F_0	ftes	n/a	n/a	n/a	n/a	n/a	n/a	n/a	n/a	n/a	n/a	n/a	n/a	n/a	n/a	n/a	n/a	n/a	n/a	n/a	n/a	n/a	n/a
A	Gene00602	chr1	17169950	17172727	Bm_scaf26	2105394	2108171	2778	-	BGIBMGA012257					0	0	0	0	0	0	0	0	0	0	0	0	0	0	0	0	0	0	0	Others
A	Gene00603	chr1	17210575	17219025	Bm_scaf26	2146019	2154469	8451	-	BGIBMGA012256					0	0	0	0	0	0	0	0	0	0	0	0	0	0	0	0	0	0	0	Bm-Dp specific
A	Gene00604	chr1	17275592	17284717	Bm_scaf26	2211036	2220161	9126	+	AK383340:BGIBMGA012333	MFB-			wing_disc,ovary,wing,fat body,malpighian tubule,silkgland,embryo,brain,corpora allata,testis,epidermis,antenna	2	4	0	2	0	1	1	1	12	0	2	0	1	6	2	0	0	14	0	Insect common (N:N)
A	Gene00605	chr1	17291431	17299500	Bm_scaf26	2226875	2234944	8070	+	BGIBMGA012334				pheromone gland,embryo,cell,brain,corpora allata,testis,epidermis	0	3	0	10	0	0	0	5	0	0	0	1	0	0	2	0	0	3	1	Others
A	Gene00606	chr1	17299588	17301889	Bm_scaf26	2235032	2237333	2302	+	AK381505:AK380001	ftes:fufe			embryo,brain,testis	0	1	0	0	0	0	0	2	0	0	0	0	0	0	0	0	0	1	0	Bm-Dp specific
A	Gene00607	chr1	17311675	17326630	Bm_scaf26	2247119	2262074	14956	+	AK385363:AK384034:BGIBMGA012335	e100:fcaL			wing_disc,malpighian tubule,pheromone gland,embryo,compound eyes,brain,corpora allata,testis	0	4	1	2	0	0	2	1	0	0	2	1	0	0	0	0	0	4	0	Insect common (1:1)
A	Gene00608	chr1	17327352	17330084	Bm_scaf26	2262796	2265528	2733	-	AK379280	ftes	Tissue specific	testis	testis	0	0	0	0	0	0	0	4	0	0	0	0	0	0	0	0	0	0	0	Insect common (N:N)
B	eGene17125	chr1	17335912	17336772	Bm_scaf26	2271356	2272216	861	-	e40045	e4	n/a	n/a	n/a	n/a	n/a	n/a	n/a	n/a	n/a	n/a	n/a	n/a	n/a	n/a	n/a	n/a	n/a	n/a	n/a	n/a	n/a	n/a
A	Gene00609	chr1	17338625	17350610	Bm_scaf26	2274069	2286054	11986	+	AK385581:AK387207:AK386814:AK383025:NM_001102463.1:BGIBMGA012336	caL-:fepM:e100:bmov			wing_disc,ovary,wing,embryo,brain,corpora allata,testis,midgut,epidermis,antenna	1	24	0	10	0	3	1	2	2	6	0	0	0	0	3	0	0	9	0	Others
B	eGene17126	chr1	17351501	17352280	Bm_scaf26	2286945	2287724	780	+	E_ET_maV3_01B01_F_1:E_ET_maV3_01A10_F_1	maV3	n/a	n/a	n/a	n/a	n/a	n/a	n/a	n/a	n/a	n/a	n/a	n/a	n/a	n/a	n/a	n/a	n/a	n/a	n/a	n/a	n/a	n/a
B	eGene17127	chr1	17351504	17351739	Bm_scaf26	2286948	2287183	236	-	fe8d-P41_F_I08	fe8d	n/a	n/a	n/a	n/a	n/a	n/a	n/a	n/a	n/a	n/a	n/a	n/a	n/a	n/a	n/a	n/a	n/a	n/a	n/a	n/a	n/a	n/a
B	eGene17128	chr1	17352189	17353000	Bm_scaf26	2287633	2288444	812	-	E_FL_mxg-_01O23_F_0	mxg-	n/a	n/a	n/a	n/a	n/a	n/a	n/a	n/a	n/a	n/a	n/a	n/a	n/a	n/a	n/a	n/a	n/a	n/a	n/a	n/a	n/a	n/a
A	Gene00610	chr1	17353416	17357547	Bm_scaf26	2288860	2292991	4132	-	BGIBMGA012255					0	0	0	0	0	0	0	0	0	0	0	0	0	0	0	0	0	0	0	Others
A	Gene00611	chr1	17360348	17382950	Bm_scaf26	2295792	2318394	22603	-	BGIBMGA012254				malpighian tubule,midgut	0	0	0	0	0	0	0	0	0	1	1	0	0	0	0	0	0	0	0	Others
B	eGene17129	chr1	17364158	17364854	Bm_scaf26	2299602	2300298	697	+	E_ET_F1mg_24F05_R_0	F1mg	n/a	n/a	n/a	n/a	n/a	n/a	n/a	n/a	n/a	n/a	n/a	n/a	n/a	n/a	n/a	n/a	n/a	n/a	n/a	n/a	n/a	n/a
A	Gene00612	chr1	17408649	17409123	Bm_scaf26	2344093	2344567	475	-	BGIBMGA012253					0	0	0	0	0	0	0	0	0	0	0	0	0	0	0	0	0	0	0	Not involved in ortholog groups
A	Gene00613	chr1	17454337	17454955	Bm_scaf26	2389781	2390399	619	+	AK384462	fcaL			brain,corpora allata	0	2	0	2	0	0	0	0	0	0	0	0	0	0	0	0	0	0	0	Insect common (N:N)
A	Gene00614	chr1	17465579	17480343	Bm_scaf26	2401023	2415787	14765	-	BGIBMGA012252				compound eyes	0	0	1	0	0	0	0	0	0	0	0	0	0	0	0	0	0	0	0	Insect common (N:N)
A	Gene00615	chr1	17495891	17496271	Bm_scaf26	2431335	2431715	381	+	BGIBMGA012337					0	0	0	0	0	0	0	0	0	0	0	0	0	0	0	0	0	0	0	Bm-Dp specific
A	Gene00616	chr1	17501342	17512915	Bm_scaf26	2436786	2448359	11574	-	BGIBMGA012251		Tissue specific	Versons gland	Versons gland	0	0	0	0	0	0	0	0	0	0	0	0	0	0	0	3	0	0	0	Insect common (N:N)
B	eGene17130	chr1	17512928	17513407	Bm_scaf26	2448372	2448851	480	-	E_EL_vg4M_03F21_R_0	vg4M	n/a	n/a	n/a	n/a	n/a	n/a	n/a	n/a	n/a	n/a	n/a	n/a	n/a	n/a	n/a	n/a	n/a	n/a	n/a	n/a	n/a	n/a
A	Gene00617	chr1	17517436	17518533	Bm_scaf26	2452880	2453977	1098	+	AK387935	bmte			testis	0	0	0	0	0	0	0	1	0	0	0	0	0	0	0	0	0	0	0	Not involved in ortholog groups
A	Gene00618	chr1	17526893	17528331	Bm_scaf26	2462337	2463775	1439	+	AK379053:AK387707	ftes:bmte			malpighian tubule,embryo,testis,midgut,antenna	1	0	0	0	0	0	0	3	0	1	1	0	0	0	0	0	0	1	0	Lepidoptera specific (N:N)
A	Gene00619	chr1	17527246	17528406	Bm_scaf26	2462690	2463850	1161	-	BGIBMGA012250				ovary,wing,embryo,testis	0	0	0	0	0	1	0	1	1	0	0	0	0	0	0	0	0	3	0	Lepidoptera specific (N:N)
A	Gene00620	chr1	17528528	17530161	Bm_scaf26	2463972	2465605	1634	-	AK379612	ftes	Tissue specific	testis	testis	0	0	0	0	0	0	0	26	0	0	0	0	0	0	0	0	0	0	0	Not involved in ortholog groups
A	Gene00621	chr1	17535521	17559749	Bm_scaf26	2470965	2495193	24229	+	BGIBMGA012338					0	0	0	0	0	0	0	0	0	0	0	0	0	0	0	0	0	0	0	Insect common (N:N)
A	Gene00622	chr1	17564212	17566037	Bm_scaf26	2499656	2501481	1826	-	BGIBMGA012249				ovary,fat body,malpighian tubule,embryo,compound eyes,brain	0	2	1	0	0	0	0	0	1	0	1	0	0	1	0	0	0	5	0	Others
B	eGene17131	chr1	17567831	17568816	Bm_scaf26	2503275	2504260	986	+	E_ET_caL-_18J24_F_0:prgv0334	caL-:prgv	n/a	n/a	n/a	n/a	n/a	n/a	n/a	n/a	n/a	n/a	n/a	n/a	n/a	n/a	n/a	n/a	n/a	n/a	n/a	n/a	n/a	n/a	Bm specific
B	eGene17132	chr1	17568358	17568813	Bm_scaf26	2503802	2504257	456	-	E_ET_caL-_18J24_R_0	caL-	n/a	n/a	n/a	n/a	n/a	n/a	n/a	n/a	n/a	n/a	n/a	n/a	n/a	n/a	n/a	n/a	n/a	n/a	n/a	n/a	n/a	n/a
A	Gene00623	chr1	17583371	17595398	Bm_scaf26	2518815	2530842	12028	-	AK379234:BGIBMGA012248	ftes			wing_disc,ovary,embryo,testis	0	0	0	0	0	0	1	1	1	0	0	0	0	0	0	0	0	1	0	Others
A	Gene00624	chr1	17631951	17681652	Bm_scaf26	2567395	2617096	49702	+	BGIBMGA012339					0	0	0	0	0	0	0	0	0	0	0	0	0	0	0	0	0	0	0	Insect common (N:N)
B	eGene17133	chr1	17683006	17683837	Bm_scaf26	2618450	2619281	832	+	br--1567X:br--1471	br--	n/a	n/a	n/a	n/a	n/a	n/a	n/a	n/a	n/a	n/a	n/a	n/a	n/a	n/a	n/a	n/a	n/a	n/a	n/a	n/a	n/a	n/a
B	eGene17134	chr1	17683912	17684609	Bm_scaf26	2619356	2620053	698	+	E_ET_an--_09F08_F_0	an--	n/a	n/a	n/a	n/a	n/a	n/a	n/a	n/a	n/a	n/a	n/a	n/a	n/a	n/a	n/a	n/a	n/a	n/a	n/a	n/a	n/a	n/a	Not involved in ortholog groups
A	Gene00625	chr1	17686930	17695283	Bm_scaf26	2622374	2630727	8354	+	AK378200:BGIBMGA012340	fmgV			midgut	0	0	0	0	0	0	0	0	0	2	0	0	0	0	0	0	0	0	0	Not involved in ortholog groups
B	eGene17135	chr1	17693127	17693287	Bm_scaf26	2628571	2628731	161	-	bmte28p02	bmte	n/a	n/a	n/a	n/a	n/a	n/a	n/a	n/a	n/a	n/a	n/a	n/a	n/a	n/a	n/a	n/a	n/a	n/a	n/a	n/a	n/a	n/a
A	Gene00626	chr1	17698779	17698937	Bm_scaf26	2634223	2634381	159	+	BGIBMGA012341		Tissue specific	wing_disc	wing_disc	0	0	0	0	0	0	4	0	0	0	0	0	0	0	0	0	0	0	0	Not involved in ortholog groups
A	Gene00627	chr1	17711167	17711468	Bm_scaf26	2646611	2646912	302	+	BGIBMGA012342					0	0	0	0	0	0	0	0	0	0	0	0	0	0	0	0	0	0	0	Not involved in ortholog groups
A	Gene00628	chr1	17729852	17738576	Bm_scaf26	2665296	2674020	8725	+	BGIBMGA012343				wing_disc,Versons gland,corpora allata	0	0	0	2	0	0	4	0	0	0	0	0	0	0	0	2	0	0	0	Others
A	Gene00629	chr1	17740231	17740566	Bm_scaf26	2675675	2676010	336	+	AK387933	bmte			testis	0	0	0	0	0	0	0	1	0	0	0	0	0	0	0	0	0	0	0	Not involved in ortholog groups
B	eGene17136	chr1	17740617	17741308	Bm_scaf26	2676061	2676752	692	-	prgv0470	prgv	n/a	n/a	n/a	n/a	n/a	n/a	n/a	n/a	n/a	n/a	n/a	n/a	n/a	n/a	n/a	n/a	n/a	n/a	n/a	n/a	n/a	n/a
A	Gene00630	chr1	17743787	17760751	Bm_scaf26	2679231	2696195	16965	-	BGIBMGA012247					0	0	0	0	0	0	0	0	0	0	0	0	0	0	0	0	0	0	0	Insect common (N:N)
A	Gene00631	chr1	17768019	17772250	Bm_scaf26	2703463	2707694	4232	+	BGIBMGA012344					0	0	0	0	0	0	0	0	0	0	0	0	0	0	0	0	0	0	0	Lepidoptera specific (1:1)
A	Gene00632	chr1	17819591	17842881	Bm_scaf26	2755035	2778325	23291	+	AK381708:AK387541:BGIBMGA012345:BGIBMGA012346	fwgP:bmov			wing_disc,ovary,wing,brain,epidermis	0	1	0	0	0	4	1	0	1	0	0	0	0	0	2	0	0	0	0	Insect common (1:1)
A	Gene00633	chr1	17846234	17848742	Bm_scaf26	2781678	2784186	2509	-	BGIBMGA012246					0	0	0	0	0	0	0	0	0	0	0	0	0	0	0	0	0	0	0	Insect common (N:N)
A	Gene00634	chr1	17979538	17979738	Bm_scaf26	2914982	2915182	201	-	BGIBMGA012245					0	0	0	0	0	0	0	0	0	0	0	0	0	0	0	0	0	0	0	Not involved in ortholog groups
A	Gene00635	chr1	18006201	18006815	Bm_scaf26	2941645	2942259	615	+	BGIBMGA012347				brain	0	2	0	0	0	0	0	0	0	0	0	0	0	0	0	0	0	0	0	Not involved in ortholog groups
A	Gene00636	chr1	18028464	18030024	Bm_scaf26	2963908	2965468	1561	-	BGIBMGA012244					0	0	0	0	0	0	0	0	0	0	0	0	0	0	0	0	0	0	0	Lepidoptera specific (1:1)
A	Gene00637	chr1	18036482	18038598	Bm_scaf26	2971926	2974042	2117	-	BGIBMGA012243				brain	0	1	0	0	0	0	0	0	0	0	0	0	0	0	0	0	0	0	0	Others
A	Gene00638	chr1	18046832	18048423	Bm_scaf26	2982276	2983867	1592	+	BGIBMGA012348				ovary,embryo,compound eyes,testis,epidermis	0	0	1	0	0	0	0	1	2	0	0	0	0	0	2	0	0	1	0	Insect common (N:N)
A	Gene00639	chr1	18078256	18078707	Bm_scaf26	3013700	3014151	452	+	AK387267	bmov			ovary	0	0	0	0	0	0	0	0	1	0	0	0	0	0	0	0	0	0	0	Not involved in ortholog groups
A	Gene00640	chr1	18093661	18181736	Bm_scaf26	3029105	3117180	88076	-	AK379489:NM_001134261.1:BGIBMGA012242:BGIBMGA012241	ftes	Tissue specific	testis	testis	0	0	0	0	0	0	0	31	0	0	0	0	0	0	0	0	0	0	0	Lepidoptera specific (N:N)
A	Gene00641	chr1	18184572	18194518	Bm_scaf26	3120016	3129962	9947	+	AK380031:BGIBMGA012349	ftes	Tissue specific	testis	testis	0	0	0	0	0	0	0	13	0	0	0	0	0	0	0	0	0	0	0	Lepidoptera specific (N:N)
B	eGene17137	chr1	18196245	18196636	Bm_scaf26	3131689	3132080	392	-	ce--1932	ce--	n/a	n/a	n/a	n/a	n/a	n/a	n/a	n/a	n/a	n/a	n/a	n/a	n/a	n/a	n/a	n/a	n/a	n/a	n/a	n/a	n/a	n/a
A	Gene00642	chr1	18242379	18242639	Bm_scaf26	3177823	3178083	261	+	BGIBMGA012350					0	0	0	0	0	0	0	0	0	0	0	0	0	0	0	0	0	0	0	Not involved in ortholog groups
A	Gene00643	chr1	18246584	18259598	Bm_scaf26	3182028	3195042	13015	+	AK379578	ftes			testis	0	0	0	0	0	0	0	1	0	0	0	0	0	0	0	0	0	0	0	Others
A	Gene00644	chr1	18325249	18348773	Bm_scaf26	3260693	3284217	23525	-	AK381555:AK378022:BGIBMGA012240	ffbm:fwgP			wing_disc,wing,fat body,pheromone gland,cell,compound eyes,brain,Prothoracic gland,corpora allata,testis,epidermis,antenna	1	6	4	2	0	1	4	1	0	0	0	1	0	7	7	0	4	0	1	Insect common (N:N)
B	eGene17138	chr1	18429562	18430301	Bm_scaf26	3365006	3365745	740	-	ceN-0416	ceN-	n/a	n/a	n/a	n/a	n/a	n/a	n/a	n/a	n/a	n/a	n/a	n/a	n/a	n/a	n/a	n/a	n/a	n/a	n/a	n/a	n/a	n/a	Not involved in ortholog groups
B	eGene17139	chr1	18439912	18440471	Bm_scaf26	3375356	3375915	560	+	E_EL_ovS0_08D02_R_0	ovS0	n/a	n/a	n/a	n/a	n/a	n/a	n/a	n/a	n/a	n/a	n/a	n/a	n/a	n/a	n/a	n/a	n/a	n/a	n/a	n/a	n/a	n/a
B	eGene17140	chr1	18441135	18441702	Bm_scaf26	3376579	3377146	568	-	E_EL_ovS0_08D02_F_0	ovS0	n/a	n/a	n/a	n/a	n/a	n/a	n/a	n/a	n/a	n/a	n/a	n/a	n/a	n/a	n/a	n/a	n/a	n/a	n/a	n/a	n/a	n/a
A	Gene00645	chr1	18460008	18471476	Bm_scaf26	3395452	3406920	11469	-	BGIBMGA012239				Prothoracic gland	0	0	0	0	0	0	0	0	0	0	0	0	0	0	0	0	1	0	0	Lepidoptera specific (1:1)
A	Gene00646	chr1	18537640	18551986	Bm_scaf26	3473084	3487430	14347	-	AK379379:BGIBMGA012238	ftes	Tissue specific	testis	testis	0	0	0	0	0	0	0	47	0	0	0	0	0	0	0	0	0	0	0	Insect common (N:N)
B	eGene17141	chr1	18553437	18578162	Bm_scaf26	3488881	3513606	24726	-	E_FL_fner_21M13_F_0:E_FL_fner_40P02_R_0:fe8d-P37_F_H19	fner:fe8d	n/a	n/a	n/a	n/a	n/a	n/a	n/a	n/a	n/a	n/a	n/a	n/a	n/a	n/a	n/a	n/a	n/a	n/a	n/a	n/a	n/a	n/a	Lepidoptera specific (1:1)
A	Gene00647	chr1	18579429	18585588	Bm_scaf26	3514873	3521032	6160	+	AK383326	MFB-	Tissue specific	testis	testis	0	0	0	0	0	0	0	25	0	0	0	0	0	0	0	0	0	0	0	Not involved in ortholog groups
A	Gene00648	chr1	18595781	18605855	Bm_scaf26	3531225	3541299	10075	+	AK381897:AK377442:BGIBMGA012351	fwgP:wd--	Tissue specific	wing_disc	wing_disc,wing	0	0	0	0	0	1	11	0	0	0	0	0	0	0	0	0	0	0	0	Insect common (1:1)
B	eGene17142	chr1	18607902	18608422	Bm_scaf26	3543346	3543866	521	-	ovS335B05f	ovS3	n/a	n/a	n/a	n/a	n/a	n/a	n/a	n/a	n/a	n/a	n/a	n/a	n/a	n/a	n/a	n/a	n/a	n/a	n/a	n/a	n/a	n/a
B	eGene17143	chr1	18614755	18615486	Bm_scaf26	3550199	3550930	732	-	E_ET_caL-_06O12_F_0	caL-	n/a	n/a	n/a	n/a	n/a	n/a	n/a	n/a	n/a	n/a	n/a	n/a	n/a	n/a	n/a	n/a	n/a	n/a	n/a	n/a	n/a	n/a	Others
A	Gene00649	chr1	18616998	18629117	Bm_scaf26	3552442	3564561	12120	-	BGIBMGA012237					0	0	0	0	0	0	0	0	0	0	0	0	0	0	0	0	0	0	0	Insect common (N:N)
A	Gene00650	chr1	18629481	18638547	Bm_scaf26	3564925	3573991	9067	-	BGIBMGA012236					0	0	0	0	0	0	0	0	0	0	0	0	0	0	0	0	0	0	0	Insect common (N:N)
A	Gene00651	chr1	18642610	18644736	Bm_scaf26	3578054	3580180	2127	-	BGIBMGA012235				embryo	0	0	0	0	0	0	0	0	0	0	0	0	0	0	0	0	0	1	0	Lepidoptera specific (N:N)
B	eGene17144	chr1	18647050	18647688	Bm_scaf26	3582494	3583132	639	+	E_FL_fcaL_45L21_R_0:E_FL_fmgV_09P13_R_0:E_FL_bmmt_28P23_R_0	fmgV:bmmt:fcaL	n/a	n/a	n/a	n/a	n/a	n/a	n/a	n/a	n/a	n/a	n/a	n/a	n/a	n/a	n/a	n/a	n/a	n/a	n/a	n/a	n/a	n/a
A	Gene00652	chr1	18655739	18660501	Bm_scaf26	3591183	3595945	4763	+	BGIBMGA012352				wing	0	0	0	0	0	1	0	0	0	0	0	0	0	0	0	0	0	0	0	Insect common (N:N)
A	Gene00653	chr1	18674359	18675667	Bm_scaf26	3609803	3611111	1309	-	BGIBMGA012234					0	0	0	0	0	0	0	0	0	0	0	0	0	0	0	0	0	0	0	Insect common (N:N)
A	Gene00654	chr1	18755378	18755611	Bm_scaf26	3690822	3691055	234	-	BGIBMGA012233					0	0	0	0	0	0	0	0	0	0	0	0	0	0	0	0	0	0	0	Bm specific
A	Gene00655	chr1	18759643	18762695	Bm_scaf26	3695087	3698139	3053	+	AK379044	ftes	Tissue specific	testis	testis	0	0	0	0	0	0	0	64	0	0	0	0	0	0	0	0	0	0	0	Lepidoptera specific (1:1)
A	Gene00656	chr1	18763267	18766443	Bm_scaf26	3698711	3701887	3177	+	AK379937	ftes	Tissue specific	testis	testis	0	0	0	0	0	0	0	23	0	0	0	0	0	0	0	0	0	0	0	Bm-Dp specific
A	Gene00657	chr1	18766827	18801985	Bm_scaf26	3702271	3737429	35159	+	AK381400:AK378764:BGIBMGA012353:BGIBMGA012354:BGIBMGA012355	fner:fufe			wing_disc,pheromone gland,embryo,compound eyes,brain,testis	0	2	1	0	0	0	1	43	0	0	0	1	0	0	0	0	0	1	0	Insect common (N:N)
A	Gene00658	chr1	18808982	18811885	Bm_scaf26	3744426	3747329	2904	-	BGIBMGA012232					0	0	0	0	0	0	0	0	0	0	0	0	0	0	0	0	0	0	0	Others
A	Gene00659	chr1	18815756	18816362	Bm_scaf26	3751200	3751806	607	+	AK382445	fdpe			embryo	0	0	0	0	0	0	0	0	0	0	0	0	0	0	0	0	0	1	0	Not involved in ortholog groups
B	eGene17145	chr1	18927904	18928453	Bm_scaf26	3863348	3863897	550	+	msgV0167	msgV	n/a	n/a	n/a	n/a	n/a	n/a	n/a	n/a	n/a	n/a	n/a	n/a	n/a	n/a	n/a	n/a	n/a	n/a	n/a	n/a	n/a	n/a
B	eGene17146	chr1	19040409	19040985	Bm_scaf26	3975853	3976429	577	+	prgv0317	prgv	n/a	n/a	n/a	n/a	n/a	n/a	n/a	n/a	n/a	n/a	n/a	n/a	n/a	n/a	n/a	n/a	n/a	n/a	n/a	n/a	n/a	n/a	Not involved in ortholog groups
A	Gene00660	chr1	19087206	19088523	Bm_scaf26	4022650	4023967	1318	-	BGIBMGA012231					0	0	0	0	0	0	0	0	0	0	0	0	0	0	0	0	0	0	0	Others
A	Gene00661	chr1	19179338	19193675	Bm_scaf26	4114782	4129119	14338	-	BGIBMGA012230				fat body,compound eyes	0	0	3	0	0	0	0	0	0	0	0	0	0	2	0	0	0	0	0	Insect common (N:N)
A	Gene00662	chr1	19196631	19197272	Bm_scaf26	4132075	4132716	642	+	AK379890	ftes			testis	0	0	0	0	0	0	0	2	0	0	0	0	0	0	0	0	0	0	0	Insect common (N:N)
A	Gene00663	chr1	19206163	19208795	Bm_scaf26	4141607	4144239	2633	+	AK386146:NM_001161792.1:BGIBMGA012356	phe-			ovary,fat body,malpighian tubule,pheromone gland,silkgland,embryo,brain,corpora allata,testis,midgut,epidermis,antenna	5	4	0	10	0	0	0	17	1	8	10	8	2	1	4	0	0	16	0	Not involved in ortholog groups
A	Gene00664	chr1	19223701	19225441	Bm_scaf26	4159145	4160885	1741	-	BGIBMGA012229					0	0	0	0	0	0	0	0	0	0	0	0	0	0	0	0	0	0	0	Insect common (1:1)
A	Gene00665	chr1	19288767	19291472	Bm_scaf26	4224211	4226916	2706	-	BGIBMGA012228					0	0	0	0	0	0	0	0	0	0	0	0	0	0	0	0	0	0	0	Insect common (N:N)
B	eGene17147	chr1	19301567	19302425	Bm_scaf26	4237011	4237869	859	+	E_FL_ffbm_19P05_F_0	ffbm	n/a	n/a	n/a	n/a	n/a	n/a	n/a	n/a	n/a	n/a	n/a	n/a	n/a	n/a	n/a	n/a	n/a	n/a	n/a	n/a	n/a	n/a	Bm specific
A	Gene00666	chr1	19308635	19309590	Bm_scaf26	4244079	4245034	956	-	BGIBMGA012227					0	0	0	0	0	0	0	0	0	0	0	0	0	0	0	0	0	0	0	Others
A	Gene00667	chr1	19310326	19310652	Bm_scaf26	4245770	4246096	327	+	BGIBMGA012357					0	0	0	0	0	0	0	0	0	0	0	0	0	0	0	0	0	0	0	Not involved in ortholog groups
A	Gene00668	chr1	19325451	19325825	Bm_scaf26	4260895	4261269	375	+	AK379172	ftes			testis	0	0	0	0	0	0	0	1	0	0	0	0	0	0	0	0	0	0	0	Not involved in ortholog groups
A	Gene00669	chr1	19330110	19348848	Bm_scaf26	4265554	4284292	18739	-	AK383730:BGIBMGA012226	MFB-			fat body,testis	0	0	0	0	0	0	0	6	0	0	0	0	0	1	0	0	0	0	0	Insect common (N:N)
B	eGene17148	chr1	19388707	19389772	Bm_scaf26	4324151	4325216	1066	-	E_FL_ftes_19O07_F_0:E_FL_ftes_13N16_F_0	ftes	n/a	n/a	n/a	n/a	n/a	n/a	n/a	n/a	n/a	n/a	n/a	n/a	n/a	n/a	n/a	n/a	n/a	n/a	n/a	n/a	n/a	n/a
B	eGene17149	chr1	19388737	19389733	Bm_scaf26	4324181	4325177	997	+	E_FL_ftes_19O07_R_0:E_FL_ftes_13N16_R_0	ftes	n/a	n/a	n/a	n/a	n/a	n/a	n/a	n/a	n/a	n/a	n/a	n/a	n/a	n/a	n/a	n/a	n/a	n/a	n/a	n/a	n/a	n/a
A	Gene00670	chr1	19420218	19423577	Bm_scaf26	4355662	4359021	3360	-	BGIBMGA012225					0	0	0	0	0	0	0	0	0	0	0	0	0	0	0	0	0	0	0	Not involved in ortholog groups
A	Gene00671	chr1	19488602	19490895	Bm_scaf26	4424046	4426339	2294	+	BGIBMGA012358					0	0	0	0	0	0	0	0	0	0	0	0	0	0	0	0	0	0	0	Not involved in ortholog groups
A	Gene00672	chr1	19493549	19499015	Bm_scaf26	4428993	4434459	5467	+	BGIBMGA012359					0	0	0	0	0	0	0	0	0	0	0	0	0	0	0	0	0	0	0	Insect common (N:N)
A	Gene00673	chr1	19506502	19510514	Bm_scaf26	4441946	4445958	4013	+	BGIBMGA012360					0	0	0	0	0	0	0	0	0	0	0	0	0	0	0	0	0	0	0	Others
A	Gene00674	chr1	19528089	19530645	Bm_scaf26	4463533	4466089	2557	+	BGIBMGA012361					0	0	0	0	0	0	0	0	0	0	0	0	0	0	0	0	0	0	0	Others
B	eGene17150	chr1	19531711	19532136	Bm_scaf26	4467155	4467580	426	+	epV31110	epV3	n/a	n/a	n/a	n/a	n/a	n/a	n/a	n/a	n/a	n/a	n/a	n/a	n/a	n/a	n/a	n/a	n/a	n/a	n/a	n/a	n/a	n/a
B	eGene17151	chr1	19544995	19556191	Bm_scaf26	4480439	4491635	11197	+	E_FL_wd--_12O21_F_0:ceN-0849	wd--:ceN-	n/a	n/a	n/a	n/a	n/a	n/a	n/a	n/a	n/a	n/a	n/a	n/a	n/a	n/a	n/a	n/a	n/a	n/a	n/a	n/a	n/a	n/a	Not involved in ortholog groups
A	Gene00675	chr1	19610841	19613735	Bm_scaf26	4546285	4549179	2895	+	BGIBMGA012362				wing_disc,compound eyes,corpora allata	0	0	8	2	0	0	5	0	0	0	0	0	0	0	0	0	0	0	0	Not involved in ortholog groups
A	Gene00676	chr1	19628019	19699121	Bm_scaf26	4563463	4634565	71103	+	AK377189:BGIBMGA012363	wd--	Tissue specific	wing_disc	wing_disc	0	0	0	0	0	0	15	0	0	0	0	0	0	0	0	0	0	0	0	Not involved in ortholog groups
B	eGene17152	chr1	19699602	19700238	Bm_scaf26	4635046	4635682	637	+	ceN-6325	ceN-	n/a	n/a	n/a	n/a	n/a	n/a	n/a	n/a	n/a	n/a	n/a	n/a	n/a	n/a	n/a	n/a	n/a	n/a	n/a	n/a	n/a	n/a
B	eGene17153	chr1	19704278	19704767	Bm_scaf26	4639722	4640211	490	-	fbm1398f	fbm	n/a	n/a	n/a	n/a	n/a	n/a	n/a	n/a	n/a	n/a	n/a	n/a	n/a	n/a	n/a	n/a	n/a	n/a	n/a	n/a	n/a	n/a
B	eGene17154	chr1	19704766	19705456	Bm_scaf26	4640210	4640900	691	+	E_FL_phe-_19B19_F_0	phe-	n/a	n/a	n/a	n/a	n/a	n/a	n/a	n/a	n/a	n/a	n/a	n/a	n/a	n/a	n/a	n/a	n/a	n/a	n/a	n/a	n/a	n/a
A	Gene00677	chr1	19720580	19721644	Bm_scaf26	4656024	4657088	1065	-	BGIBMGA012224				corpora allata	0	0	0	2	0	0	0	0	0	0	0	0	0	0	0	0	0	0	0	Not involved in ortholog groups
A	Gene00678	chr1	19723964	19738980	Bm_scaf26	4659408	4674424	15017	-	BGIBMGA012223					0	0	0	0	0	0	0	0	0	0	0	0	0	0	0	0	0	0	0	Insect common (N:N)
A	Gene00679	chr1	19865435	19865911	Bm_scaf26	4800879	4801355	477	+	BGIBMGA012364					0	0	0	0	0	0	0	0	0	0	0	0	0	0	0	0	0	0	0	Others
A	Gene00680	chr1	20390229	20394183	Bm_scaf72	2001012	2004966	3955	-	BGIBMGA003846					0	0	0	0	0	0	0	0	0	0	0	0	0	0	0	0	0	0	0	Not involved in ortholog groups
A	Gene00681	chr1	20422449	20424351	Bm_scaf72	1970844	1972746	1903	+	AK387476	bmov			ovary,malpighian tubule,compound eyes	0	0	1	0	0	0	0	0	1	0	2	0	0	0	0	0	0	0	0	Not involved in ortholog groups
A	Gene00682	chr1	20511693	20514733	Bm_scaf72	1880462	1883502	3041	-	BGIBMGA003847					0	0	0	0	0	0	0	0	0	0	0	0	0	0	0	0	0	0	0	Bm specific
A	Gene00683	chr1	20516825	20517754	Bm_scaf72	1877441	1878370	930	-	BGIBMGA003848					0	0	0	0	0	0	0	0	0	0	0	0	0	0	0	0	0	0	0	Bm specific
B	eGene17155	chr1	20517789	20518613	Bm_scaf72	1876582	1877406	825	-	br--0886	br--	n/a	n/a	n/a	n/a	n/a	n/a	n/a	n/a	n/a	n/a	n/a	n/a	n/a	n/a	n/a	n/a	n/a	n/a	n/a	n/a	n/a	n/a
B	eGene17156	chr1	20530839	20531578	Bm_scaf72	1863617	1864356	740	-	bmov1o04	bmov	n/a	n/a	n/a	n/a	n/a	n/a	n/a	n/a	n/a	n/a	n/a	n/a	n/a	n/a	n/a	n/a	n/a	n/a	n/a	n/a	n/a	n/a
B	eGene17157	chr1	20549368	20549873	Bm_scaf72	1845322	1845827	506	-	E_ET_caL-_13D21_F_0	caL-	n/a	n/a	n/a	n/a	n/a	n/a	n/a	n/a	n/a	n/a	n/a	n/a	n/a	n/a	n/a	n/a	n/a	n/a	n/a	n/a	n/a	n/a
B	eGene17158	chr1	20549368	20549873	Bm_scaf72	1845322	1845827	506	+	E_ET_caL-_13D21_R_0	caL-	n/a	n/a	n/a	n/a	n/a	n/a	n/a	n/a	n/a	n/a	n/a	n/a	n/a	n/a	n/a	n/a	n/a	n/a	n/a	n/a	n/a	n/a
B	eGene17159	chr1	20551784	20552636	Bm_scaf72	1842559	1843411	853	-	E_EL_ovS0_32E01_F_0:ce--2037:ceN-1981:NRPG0206	ovS0:ce--:ceN-:NRPG	n/a	n/a	n/a	n/a	n/a	n/a	n/a	n/a	n/a	n/a	n/a	n/a	n/a	n/a	n/a	n/a	n/a	n/a	n/a	n/a	n/a	n/a
A	Gene00684	chr1	20853506	20854672	Bm_scaf72	1540523	1541689	1167	-	BGIBMGA003849				brain	0	1	0	0	0	0	0	0	0	0	0	0	0	0	0	0	0	0	0	Not involved in ortholog groups
A	Gene00685	chr1	20879249	20879600	Bm_scaf72	1515595	1515946	352	-	BGIBMGA003850					0	0	0	0	0	0	0	0	0	0	0	0	0	0	0	0	0	0	0	Not involved in ortholog groups
A	Gene00686	chr1	20911282	20921258	Bm_scaf72	1473937	1483913	9977	-	BGIBMGA003851					0	0	0	0	0	0	0	0	0	0	0	0	0	0	0	0	0	0	0	Insect common (N:N)
B	eGene17160	chr1	20929610	20930404	Bm_scaf72	1464791	1465585	795	-	brP-1939	brP-	n/a	n/a	n/a	n/a	n/a	n/a	n/a	n/a	n/a	n/a	n/a	n/a	n/a	n/a	n/a	n/a	n/a	n/a	n/a	n/a	n/a	n/a	Not involved in ortholog groups
B	eGene17161	chr1	20939080	20939689	Bm_scaf72	1455506	1456115	610	+	br--1997X	br--	n/a	n/a	n/a	n/a	n/a	n/a	n/a	n/a	n/a	n/a	n/a	n/a	n/a	n/a	n/a	n/a	n/a	n/a	n/a	n/a	n/a	n/a
B	eGene17162	chr1	20941971	20942837	Bm_scaf72	1452358	1453224	867	-	E_FL_ftes_46M15_R_0:E_FL_fmgV_07G17_R_0	fmgV:ftes	n/a	n/a	n/a	n/a	n/a	n/a	n/a	n/a	n/a	n/a	n/a	n/a	n/a	n/a	n/a	n/a	n/a	n/a	n/a	n/a	n/a	n/a
A	Gene00687	chr1	20944119	20948342	Bm_scaf72	1446853	1451076	4224	+	BGIBMGA003900				pheromone gland,corpora allata	0	0	0	1	0	0	0	0	0	0	0	2	0	0	0	0	0	0	0	Insect common (1:1)
A	Gene00688	chr1	20955464	20958156	Bm_scaf72	1437039	1439731	2693	+	BGIBMGA003899				pheromone gland,corpora allata	0	0	0	3	0	0	0	0	0	0	0	3	0	0	0	0	0	0	0	Bm-Hm specific
A	Gene00689	chr1	20977118	21059772	Bm_scaf72	1335423	1418077	82655	-	BGIBMGA003852				wing_disc	0	0	0	0	0	0	1	0	0	0	0	0	0	0	0	0	0	0	0	Others
B	eGene17163	chr1	21061559	21062185	Bm_scaf72	1333010	1333636	627	-	NRPG1672	NRPG	n/a	n/a	n/a	n/a	n/a	n/a	n/a	n/a	n/a	n/a	n/a	n/a	n/a	n/a	n/a	n/a	n/a	n/a	n/a	n/a	n/a	n/a
A	Gene00690	chr1	21075862	21150827	Bm_scaf72	1244368	1319333	74966	-	AK385694:BGIBMGA003854:BGIBMGA003853	phe-			wing,pheromone gland,brain,corpora allata,epidermis,antenna	1	4	0	2	0	2	0	0	0	0	0	1	0	0	2	0	0	0	0	Insect common (N:N)
A	Gene00691	chr1	21140048	21140305	Bm_scaf72	1254890	1255147	258	+	BGIBMGA003898				embryo,corpora allata	0	0	0	1	0	0	0	0	0	0	0	0	0	0	0	0	0	1	0	Not involved in ortholog groups
B	eGene17164	chr1	21154518	21154751	Bm_scaf72	1240444	1240677	234	-	E_ET_caL-_11I22_R_0	caL-	n/a	n/a	n/a	n/a	n/a	n/a	n/a	n/a	n/a	n/a	n/a	n/a	n/a	n/a	n/a	n/a	n/a	n/a	n/a	n/a	n/a	n/a
A	Gene00692	chr1	21154857	21156121	Bm_scaf72	1239074	1240338	1265	+	AK381406	fufe			embryo	0	0	0	0	0	0	0	0	0	0	0	0	0	0	0	0	0	1	0	Not involved in ortholog groups
A	Gene00693	chr1	21157964	21175092	Bm_scaf72	1220103	1237231	17129	+	BGIBMGA003897					0	0	0	0	0	0	0	0	0	0	0	0	0	0	0	0	0	0	0	Others
B	eGene17165	chr1	21161047	21161760	Bm_scaf72	1233435	1234148	714	-	E_ET_caL-_07F23_R_0	caL-	n/a	n/a	n/a	n/a	n/a	n/a	n/a	n/a	n/a	n/a	n/a	n/a	n/a	n/a	n/a	n/a	n/a	n/a	n/a	n/a	n/a	n/a	Others
B	eGene17166	chr1	21179738	21180373	Bm_scaf72	1214822	1215457	636	-	ceN-4447	ceN-	n/a	n/a	n/a	n/a	n/a	n/a	n/a	n/a	n/a	n/a	n/a	n/a	n/a	n/a	n/a	n/a	n/a	n/a	n/a	n/a	n/a	n/a	Not involved in ortholog groups
A	Gene00694	chr1	21183549	21183880	Bm_scaf72	1211315	1211646	332	-	BGIBMGA003855					0	0	0	0	0	0	0	0	0	0	0	0	0	0	0	0	0	0	0	Lepidoptera specific (1:1)
A	Gene00695	chr1	21187271	21199099	Bm_scaf72	1196096	1207924	11829	-	BGIBMGA003856					0	0	0	0	0	0	0	0	0	0	0	0	0	0	0	0	0	0	0	Insect common (N:N)
B	eGene17167	chr1	21204072	21204658	Bm_scaf72	1190537	1191123	587	+	E_EL_ovS0_07B07_R_0	ovS0	n/a	n/a	n/a	n/a	n/a	n/a	n/a	n/a	n/a	n/a	n/a	n/a	n/a	n/a	n/a	n/a	n/a	n/a	n/a	n/a	n/a	n/a
A	Gene00696	chr1	21206420	21225682	Bm_scaf72	1169513	1188775	19263	-	AK379726:AK380220	ftes	Tissue specific	testis	testis	0	0	0	0	0	0	0	5	0	0	0	0	0	0	0	0	0	0	0	Insect common (N:N)
A	Gene00697	chr1	21226784	21262252	Bm_scaf72	1132943	1168411	35469	-	AK381169:AK379446:BGIBMGA003857:BGIBMGA003858	ftes:fufe			ovary,wing,embryo,compound eyes,brain,testis	0	1	1	0	0	1	0	3	1	0	0	0	0	0	0	0	0	1	0	Insect common (N:N)
A	Gene00698	chr1	21229856	21230050	Bm_scaf72	1165145	1165339	195	+	BGIBMGA003896					0	0	0	0	0	0	0	0	0	0	0	0	0	0	0	0	0	0	0	Not involved in ortholog groups
A	Gene00699	chr1	21259235	21263003	Bm_scaf72	1132192	1135960	3769	+	AK387266	bmov			ovary,corpora allata	0	0	0	2	0	0	0	0	1	0	0	0	0	0	0	0	0	0	0	Bm-Dp specific
B	eGene17168	chr1	21264808	21265336	Bm_scaf72	1129859	1130387	529	+	ovS3009F02r	ovS3	n/a	n/a	n/a	n/a	n/a	n/a	n/a	n/a	n/a	n/a	n/a	n/a	n/a	n/a	n/a	n/a	n/a	n/a	n/a	n/a	n/a	n/a
A	Gene00700	chr1	21269899	21288707	Bm_scaf72	1106488	1125296	18809	+	BGIBMGA003895				wing	0	0	0	0	0	1	0	0	0	0	0	0	0	0	0	0	0	0	0	Others
A	Gene00701	chr1	21317086	21317671	Bm_scaf72	1077524	1078109	586	-	AK380491	ftes	Tissue specific	testis	testis	0	0	0	0	0	0	0	4	0	0	0	0	0	0	0	0	0	0	0	Not involved in ortholog groups
A	Gene00702	chr1	21350325	21351715	Bm_scaf72	1043480	1044870	1391	-	BGIBMGA003859					0	0	0	0	0	0	0	0	0	0	0	0	0	0	0	0	0	0	0	Not involved in ortholog groups
A	Gene00703	chr1	21374191	21375047	Bm_scaf72	1020148	1021004	857	+	AK380274	ftes			testis	0	0	0	0	0	0	0	2	0	0	0	0	0	0	0	0	0	0	0	Not involved in ortholog groups
A	Gene00704	chr1	21379475	21452964	Bm_scaf72	942231	1015720	73490	-	AK381957:BGIBMGA003860	fdpe			wing,embryo,testis	0	0	0	0	0	1	0	1	0	0	0	0	0	0	0	0	0	5	0	Insect common (N:N)
A	Gene00705	chr1	21458099	21458999	Bm_scaf72	936196	937096	901	-	BGIBMGA003861					0	0	0	0	0	0	0	0	0	0	0	0	0	0	0	0	0	0	0	Others
B	eGene17169	chr1	21459091	21461273	Bm_scaf72	933922	936104	2183	-	brS-0864:brS-0509:e96h0028:fe8d-P11_F_K19:E_FL_fufe_48F18_F_0:E_FL_fner_06O22_F_0:brS-0578:brP-1848:brS-0481:E_FL_fmgV_28G19_F_0:ovS323C03f:brS-1091:ceN-3670:ceN-1181:brS-0254:br--1430:E_EL_ovS0_17H01_F_0:E_FL_bmmt_09D10_F_0:E_FL_fner_13K16_F_0:brS-0883:ws30332:brP-1013:brS-0831:E_FL_fcaL_51B03_F_0:brS-0839:brP-2079:E_EL_ovS0_08C04_F_0	brP-:fe8d:br--:fmgV:fner:ovS0:bmmt:ovS3:ceN-:e96h:brS-:fcaL:fufe:ws3	n/a	n/a	n/a	n/a	n/a	n/a	n/a	n/a	n/a	n/a	n/a	n/a	n/a	n/a	n/a	n/a	n/a	n/a	n/a	n/a	n/a	n/a	Bm specific
B	eGene17170	chr1	21460273	21461277	Bm_scaf72	933918	934922	1005	+	brP-1490:E_FL_fner_06O22_R_0:E_FL_fmgV_28G19_R_0:E_EL_ovS0_03B04_F_0:E_EL_ovS0_08C04_R_0:E_FL_bmmt_09D10_R_0:E_FL_fcaL_51B03_R_0:brP-1455:E_EL_ovS0_17H01_R_0:E_FL_fner_13K16_R_0	fmgV:fner:ovS0:bmmt:brP-:fcaL	n/a	n/a	n/a	n/a	n/a	n/a	n/a	n/a	n/a	n/a	n/a	n/a	n/a	n/a	n/a	n/a	n/a	n/a	n/a	n/a	n/a	n/a	Not involved in ortholog groups
B	eGene17171	chr1	21461638	21462603	Bm_scaf72	932592	933557	966	-	bmov26o21:brP-0030:fe8d-P06_F_P13	brP-:bmov:fe8d	n/a	n/a	n/a	n/a	n/a	n/a	n/a	n/a	n/a	n/a	n/a	n/a	n/a	n/a	n/a	n/a	n/a	n/a	n/a	n/a	n/a	n/a	Not involved in ortholog groups
B	eGene17172	chr1	21463157	21463367	Bm_scaf72	931828	932038	211	+	E_FL_e100_09O09_F_0	e100	n/a	n/a	n/a	n/a	n/a	n/a	n/a	n/a	n/a	n/a	n/a	n/a	n/a	n/a	n/a	n/a	n/a	n/a	n/a	n/a	n/a	n/a
B	eGene17173	chr1	21479448	21480695	Bm_scaf72	914500	915747	1248	-	brS-2064:fe8d-P31_F_N23:E_FL_fcaL_06M23_F_0:heS00151:brP-0383:brP-0680:E_ET_caL-_08A19_F_0:E_FL_fwgP_10C04_F_0:brP-2406:ws30887:E_EL_ovS0_15H10_F_0:brP-1132:E_FL_epM-_12P08_F_0:brP-2007:br--1886:brP-2396:E_FL_fufe_20B03_F_0:fe8d-P36_F_A14:E_FL_MFB-_19K03_F_0:n0681:wv40134:E_FL_fner_49C07_F_0	caL-:n:wv4:brP-:heS0:MFB-:fe8d:br--:ovS0:fner:epM-:fwgP:brS-:fcaL:fufe:ws3	n/a	n/a	n/a	n/a	n/a	n/a	n/a	n/a	n/a	n/a	n/a	n/a	n/a	n/a	n/a	n/a	n/a	n/a	n/a	n/a	n/a	n/a	Not involved in ortholog groups
B	eGene17174	chr1	21479448	21480688	Bm_scaf72	914507	915747	1241	+	E_ET_caL-_08A19_R_0:brP-1164:famL40P12:famL42A15:E_ET_caL-_13G02_R_0:famL25J17:E_EL_ovS0_15H10_R_0:E_EL_fcP8_08H04_F_0:E_FL_fner_49C07_R_0:E_FL_fcaL_06M23_R_0	fcP8:caL-:ovS0:fner:brP-:fcaL:famL	n/a	n/a	n/a	n/a	n/a	n/a	n/a	n/a	n/a	n/a	n/a	n/a	n/a	n/a	n/a	n/a	n/a	n/a	n/a	n/a	n/a	n/a	Not involved in ortholog groups
A	Gene00706	chr1	21480998	21486353	Bm_scaf72	908842	914197	5356	+	AK388437:BGIBMGA003894	fe8d			malpighian tubule,embryo,brain,Prothoracic gland	0	1	0	0	0	0	0	0	0	0	4	0	0	0	0	0	1	1	0	Others
A	Gene00707	chr1	21496783	21497247	Bm_scaf72	897948	898412	465	+	BGIBMGA003893					0	0	0	0	0	0	0	0	0	0	0	0	0	0	0	0	0	0	0	Not involved in ortholog groups
B	eGene17175	chr1	21535815	21536650	Bm_scaf72	858545	859380	836	-	famL29C01:famL32L22:ovS3015D11r	ovS3:famL	n/a	n/a	n/a	n/a	n/a	n/a	n/a	n/a	n/a	n/a	n/a	n/a	n/a	n/a	n/a	n/a	n/a	n/a	n/a	n/a	n/a	n/a
B	eGene17176	chr1	21535823	21536474	Bm_scaf72	858721	859372	652	+	fe8d-P18_F_B05	fe8d	n/a	n/a	n/a	n/a	n/a	n/a	n/a	n/a	n/a	n/a	n/a	n/a	n/a	n/a	n/a	n/a	n/a	n/a	n/a	n/a	n/a	n/a
A	Gene00708	chr1	21537281	21554431	Bm_scaf72	840764	857914	17151	+	NM_001173139.1:AK378108:AK382742:BGIBMGA003892	ffbm:fdpe			wing_disc,ovary,malpighian tubule,embryo,Versons gland,cell,compound eyes,brain,midgut	0	2	3	0	0	0	2	0	2	4	1	0	0	0	0	2	0	1	4	Others
A	Gene00709	chr1	21556350	21560279	Bm_scaf72	834916	838845	3930	+	AK387313:AK387469	bmov			ovary,wing	0	0	0	0	0	1	0	0	2	0	0	0	0	0	0	0	0	0	0	Not involved in ortholog groups
A	Gene00710	chr1	21562973	21577660	Bm_scaf72	817535	832222	14688	+	BGIBMGA003891					0	0	0	0	0	0	0	0	0	0	0	0	0	0	0	0	0	0	0	Insect common (N:N)
A	Gene00711	chr1	21592049	21592736	Bm_scaf72	802459	803146	688	+	AK384525	fcaL			corpora allata	0	0	0	2	0	0	0	0	0	0	0	0	0	0	0	0	0	0	0	Insect common (N:N)
A	Gene00712	chr1	21596254	21610031	Bm_scaf72	785164	798941	13778	-	BGIBMGA003862				testis	0	0	0	0	0	0	0	1	0	0	0	0	0	0	0	0	0	0	0	Insect common (N:N)
B	eGene17177	chr1	21613375	21613988	Bm_scaf72	781207	781820	614	-	prgv0207	prgv	n/a	n/a	n/a	n/a	n/a	n/a	n/a	n/a	n/a	n/a	n/a	n/a	n/a	n/a	n/a	n/a	n/a	n/a	n/a	n/a	n/a	n/a
B	eGene17178	chr1	21613881	21614576	Bm_scaf72	780619	781314	696	+	ceN-1261	ceN-	n/a	n/a	n/a	n/a	n/a	n/a	n/a	n/a	n/a	n/a	n/a	n/a	n/a	n/a	n/a	n/a	n/a	n/a	n/a	n/a	n/a	n/a
B	eGene17179	chr1	21646891	21650357	Bm_scaf72	744838	748304	3467	+	E_FL_dpe-_18L01_F_0	dpe-	n/a	n/a	n/a	n/a	n/a	n/a	n/a	n/a	n/a	n/a	n/a	n/a	n/a	n/a	n/a	n/a	n/a	n/a	n/a	n/a	n/a	n/a	Others
A	Gene00713	chr1	21684307	21697706	Bm_scaf72	697489	710888	13400	-	NM_001134244.1:BGIBMGA003863					0	0	0	0	0	0	0	0	0	0	0	0	0	0	0	0	0	0	0	Insect common (N:N)
B	eGene17180	chr1	21720487	21721234	Bm_scaf72	673961	674708	748	-	brP-1853	brP-	n/a	n/a	n/a	n/a	n/a	n/a	n/a	n/a	n/a	n/a	n/a	n/a	n/a	n/a	n/a	n/a	n/a	n/a	n/a	n/a	n/a	n/a
A	Gene00714	chr1	21760213	21785372	Bm_scaf72	609823	634982	25160	+	BGIBMGA003890					0	0	0	0	0	0	0	0	0	0	0	0	0	0	0	0	0	0	0	Others
A	Gene00715	chr1	21783013	21783511	Bm_scaf72	611684	612182	499	-	AK380513	ftes			testis	0	0	0	0	0	0	0	2	0	0	0	0	0	0	0	0	0	0	0	Not involved in ortholog groups
A	Gene00716	chr1	21794219	21809841	Bm_scaf72	585354	600976	15623	-	AK382890:AK377773:BGIBMGA003864	fepM:fe8d			wing,embryo,brain,corpora allata,testis,epidermis,antenna	7	2	0	4	0	2	0	2	0	0	0	0	0	0	4	0	0	8	0	Others
A	Gene00717	chr1	21812471	21819255	Bm_scaf72	575940	582724	6785	-	AK384322:AK383948:BGIBMGA003865	fcaL			fat body,embryo,corpora allata,testis,epidermis	0	0	0	6	0	0	0	2	0	0	0	0	0	2	1	0	0	1	0	Others
A	Gene00718	chr1	21823572	21831944	Bm_scaf72	563251	571623	8373	+	AK379791:BGIBMGA003889	ftes	Tissue specific	testis	embryo,testis	0	0	0	0	0	0	0	4	0	0	0	0	0	0	0	0	0	1	0	Lepidoptera specific (1:1)
A	Gene00719	chr1	21842454	21845665	Bm_scaf72	549530	552741	3212	-	AK383318:BGIBMGA003866	MFB-			wing,fat body,embryo,brain,corpora allata,testis,maxillary galea,epidermis,antenna	9	8	0	2	1	1	0	5	0	0	0	0	0	3	2	0	0	3	0	Insect common (N:N)
A	Gene00720	chr1	21849863	21852235	Bm_scaf72	542960	545332	2373	+	BGIBMGA003888					0	0	0	0	0	0	0	0	0	0	0	0	0	0	0	0	0	0	0	Insect common (N:N)
A	Gene00721	chr1	21868190	21868417	Bm_scaf72	526778	527005	228	+	BGIBMGA003887					0	0	0	0	0	0	0	0	0	0	0	0	0	0	0	0	0	0	0	Not involved in ortholog groups
A	Gene00722	chr1	21977732	21983595	Bm_scaf72	411600	417463	5864	-	BGIBMGA003867					0	0	0	0	0	0	0	0	0	0	0	0	0	0	0	0	0	0	0	Insect common (N:N)
A	Gene00723	chr1	22004104	22004979	Bm_scaf72	390216	391091	876	+	BGIBMGA003886					0	0	0	0	0	0	0	0	0	0	0	0	0	0	0	0	0	0	0	Bm-Dp specific
A	Gene00724	chr1	22005052	22006194	Bm_scaf72	389001	390143	1143	+	AK387132	bmmt			wing,malpighian tubule	0	0	0	0	0	1	0	0	0	0	2	0	0	0	0	0	0	0	0	Not involved in ortholog groups
A	Gene00725	chr1	22022407	22117405	Bm_scaf72	277790	372788	94999	-	NM_001043517.1:BGIBMGA003870:BGIBMGA003868:BGIBMGA003869				wing,embryo,corpora allata,testis	0	0	0	2	0	1	0	4	0	0	0	0	0	0	0	0	0	1	0	Insect common (1:1)
A	Gene00726	chr1	22118287	22133202	Bm_scaf72	261993	276908	14916	+	NM_001110352.1:NM_001099796.1:AK382819:AK379109:BGIBMGA003885:BGIBMGA003884	fepM:ftes			ovary,silkgland,embryo,brain,corpora allata,testis,midgut,epidermis	0	1	0	2	0	0	0	70	2	2	0	0	2	0	2	0	0	11	0	Others
A	Gene00727	chr1	22133263	22135737	Bm_scaf72	259458	261932	2475	-	AK379468:BGIBMGA003871	ftes	Tissue specific	testis	testis	0	0	0	0	0	0	0	6	0	0	0	0	0	0	0	0	0	0	0	Lepidoptera specific (1:1)
A	Gene00728	chr1	22204769	22297686	Bm_scaf72	97509	190426	92918	-	AK387436:BGIBMGA003873:BGIBMGA003874:BGIBMGA003872	bmov			ovary,wing,embryo,cell,compound eyes,brain,corpora allata,testis,midgut	0	1	3	4	0	1	0	1	2	1	0	0	0	0	0	0	0	2	1	Not involved in ortholog groups
A	Gene00729	chr1	22237944	22240018	Bm_scaf72	155177	157251	2075	+	BGIBMGA003883					0	0	0	0	0	0	0	0	0	0	0	0	0	0	0	0	0	0	0	Others
B	eGene17181	chr1	22284161	22284773	Bm_scaf72	110422	111034	613	+	E_FL_fcaL_23M17_R_0:E_FL_fmgV_02B16_R_0:psV30434:ovS3016H04r:E_FL_fner_36K19_R_0:psV30401	fmgV:fner:ovS3:fcaL:psV3	n/a	n/a	n/a	n/a	n/a	n/a	n/a	n/a	n/a	n/a	n/a	n/a	n/a	n/a	n/a	n/a	n/a	n/a	n/a	n/a	n/a	n/a	Not involved in ortholog groups
B	eGene17182	chr1	22289478	22290138	Bm_scaf72	105057	105717	661	+	E_FL_bmmt_13P13_F_0	bmmt	n/a	n/a	n/a	n/a	n/a	n/a	n/a	n/a	n/a	n/a	n/a	n/a	n/a	n/a	n/a	n/a	n/a	n/a	n/a	n/a	n/a	n/a
A	Gene00730	chr1	22290397	22306897	Bm_scaf72	88298	104798	16501	+	AK377409:BGIBMGA003882	wd--			wing_disc,ovary,malpighian tubule,cell,brain,testis	0	2	0	0	0	0	31	1	1	0	2	0	0	0	0	0	0	0	2	Insect common (N:N)
A	Gene00731	chr1	22303600	22304940	Bm_scaf72	90255	91595	1341	-	BGIBMGA003875					0	0	0	0	0	0	0	0	0	0	0	0	0	0	0	0	0	0	0	Not involved in ortholog groups
A	Gene00732	chr1	22315574	22321025	Bm_scaf72	74170	79621	5452	-	AK379100:BGIBMGA003876	ftes			testis	0	0	0	0	0	0	0	2	0	0	0	0	0	0	0	0	0	0	0	Lepidoptera specific (1:1)
A	Gene00733	chr1	22325977	22333434	Bm_scaf72	61761	69218	7458	-	AK379863:BGIBMGA003877	ftes	Tissue specific	testis	testis	0	0	0	0	0	0	0	4	0	0	0	0	0	0	0	0	0	0	0	Not involved in ortholog groups
A	Gene00734	chr1	22351965	22355436	Bm_scaf72	39759	43230	3472	-	BGIBMGA003878					0	0	0	0	0	0	0	0	0	0	0	0	0	0	0	0	0	0	0	Others
A	Gene00735	chr1	22373371	22378552	Bm_scaf72	16643	21824	5182	-	NM_001043460.1:BGIBMGA003879					0	0	0	0	0	0	0	0	0	0	0	0	0	0	0	0	0	0	0	Lepidoptera specific (N:N)
A	Gene00736	chr1	22381351	22383083	Bm_scaf72	12112	13844	1733	-	BGIBMGA003880				wing,embryo	0	0	0	0	0	1	0	0	0	0	0	0	0	0	0	0	0	3	0	Not involved in ortholog groups
B	eGene17183	chr1	22386469	22387255	Bm_scaf72	7940	8726	787	-	E_FL_fner_34O04_R_0	fner	n/a	n/a	n/a	n/a	n/a	n/a	n/a	n/a	n/a	n/a	n/a	n/a	n/a	n/a	n/a	n/a	n/a	n/a	n/a	n/a	n/a	n/a
B	eGene17184	chr1	22389827	22390921	Bm_scaf72	4274	5368	1095	+	E_FL_fner_34O04_F_0	fner	n/a	n/a	n/a	n/a	n/a	n/a	n/a	n/a	n/a	n/a	n/a	n/a	n/a	n/a	n/a	n/a	n/a	n/a	n/a	n/a	n/a	n/a	Not involved in ortholog groups
A	Gene00737	chr1	22390956	22392315	Bm_scaf72	2880	4239	1360	+	BGIBMGA003881					0	0	0	0	0	0	0	0	0	0	0	0	0	0	0	0	0	0	0	Not involved in ortholog groups
A	Gene05298	chr10	5243	7469	Bm_scaf10	5243	7469	2227	-	BGIBMGA006672				wing_disc,embryo,Prothoracic gland,maxillary galea	0	0	0	0	1	0	1	0	0	0	0	0	0	0	0	0	1	5	0	Not involved in ortholog groups
A	Gene05299	chr10	9736	12699	Bm_scaf10	9736	12699	2964	+	AK377275:AK385326:BGIBMGA006673	e100:wd--			wing_disc,embryo,testis	0	0	0	0	0	0	2	3	0	0	0	0	0	0	0	0	0	4	0	Insect common (N:N)
A	Gene05300	chr10	17895	20316	Bm_scaf10	17895	20316	2422	-	AK383767:BGIBMGA006671	MFB-			fat body,malpighian tubule,embryo,brain,midgut,epidermis	0	22	0	0	0	0	0	0	0	2	2	0	0	12	2	0	0	2	0	Insect common (N:N)
B	eGene18903	chr10	22949	23227	Bm_scaf10	22949	23227	279	+	fbf0253f	fbf	n/a	n/a	n/a	n/a	n/a	n/a	n/a	n/a	n/a	n/a	n/a	n/a	n/a	n/a	n/a	n/a	n/a	n/a	n/a	n/a	n/a	n/a	Not involved in ortholog groups
B	eGene18904	chr10	26152	26536	Bm_scaf10	26152	26536	385	+	E_ET_maV3_05D03_F_1	maV3	n/a	n/a	n/a	n/a	n/a	n/a	n/a	n/a	n/a	n/a	n/a	n/a	n/a	n/a	n/a	n/a	n/a	n/a	n/a	n/a	n/a	n/a
A	Gene05301	chr10	30899	34227	Bm_scaf10	30899	34227	3329	-	AK382743	fdpe			embryo,testis,midgut	0	0	0	0	0	0	0	1	0	1	0	0	0	0	0	0	0	2	0	Insect common (N:N)
A	Gene05302	chr10	30899	31364	Bm_scaf10	30899	31364	466	+	AK386996	bmmt			malpighian tubule,midgut	0	0	0	0	0	0	0	0	0	1	2	0	0	0	0	0	0	0	0
B	eGene18905	chr10	64083	67899	Bm_scaf10	64083	67899	3817	-	E_FL_wd--_03H13_F_0:E_FL_wd--_21J05_F_0:E_FL_wd--_01P19_F_0:E_FL_wd--_13M04_F_0:E_FL_fufe_10B21_F_0:E_FL_wd--_27M22_F_0:E_FL_fufe_21L13_F_0:bmov12b12:E_FL_wd--_33L15_F_0:E_FL_fmgV_08A21_F_0:E_FL_e100_01B18_F_0:E_FL_bmmt_13D08_F_0:E_FL_fwgP_22A16_F_0	fmgV:bmmt:e100:fwgP:wd--:bmov:fufe	n/a	n/a	n/a	n/a	n/a	n/a	n/a	n/a	n/a	n/a	n/a	n/a	n/a	n/a	n/a	n/a	n/a	n/a	n/a	n/a	n/a	n/a	Not involved in ortholog groups
A	Gene05303	chr10	76894	77595	Bm_scaf10	76894	77595	702	+	AK378008	ffbm			wing_disc,fat body	0	0	0	0	0	0	1	0	0	0	0	0	0	1	0	0	0	0	0	Not involved in ortholog groups
A	Gene05304	chr10	80025	82867	Bm_scaf10	80025	82867	2843	+	BGIBMGA006674					0	0	0	0	0	0	0	0	0	0	0	0	0	0	0	0	0	0	0	Not involved in ortholog groups
A	Gene05305	chr10	88015	89899	Bm_scaf10	88015	89899	1885	-	BGIBMGA006670					0	0	0	0	0	0	0	0	0	0	0	0	0	0	0	0	0	0	0	Not involved in ortholog groups
A	Gene05306	chr10	127915	160586	Bm_scaf10	127915	160586	32672	-	BGIBMGA006669					0	0	0	0	0	0	0	0	0	0	0	0	0	0	0	0	0	0	0	Insect common (N:N)
A	Gene05307	chr10	273086	273241	Bm_scaf10	273086	273241	156	-	BGIBMGA006668					0	0	0	0	0	0	0	0	0	0	0	0	0	0	0	0	0	0	0	Not involved in ortholog groups
A	Gene05308	chr10	285134	285304	Bm_scaf10	285134	285304	171	-	BGIBMGA006667					0	0	0	0	0	0	0	0	0	0	0	0	0	0	0	0	0	0	0	Not involved in ortholog groups
A	Gene05309	chr10	319308	335166	Bm_scaf10	319308	335166	15859	+	NM_001134264.1:AK384168:BGIBMGA006675	fcaL			fat body,malpighian tubule,embryo,brain,corpora allata	0	2	0	8	0	0	0	0	0	0	1	0	0	1	0	0	0	1	0	Insect common (N:N)
B	eGene18906	chr10	500792	501098	Bm_scaf10	500792	501098	307	-	ce--0332	ce--	n/a	n/a	n/a	n/a	n/a	n/a	n/a	n/a	n/a	n/a	n/a	n/a	n/a	n/a	n/a	n/a	n/a	n/a	n/a	n/a	n/a	n/a
A	Gene05310	chr10	519122	521807	Bm_scaf10	519122	521807	2686	+	BGIBMGA006676				wing	0	0	0	0	0	1	0	0	0	0	0	0	0	0	0	0	0	0	0	Insect common (N:N)
A	Gene05311	chr10	527986	531316	Bm_scaf10	527986	531316	3331	-	BGIBMGA006666					0	0	0	0	0	0	0	0	0	0	0	0	0	0	0	0	0	0	0	Lepidoptera specific (1:1)
A	Gene05312	chr10	543515	545744	Bm_scaf10	543515	545744	2230	+	BGIBMGA006677				embryo	0	0	0	0	0	0	0	0	0	0	0	0	0	0	0	0	0	3	0	Others
B	eGene18907	chr10	546183	546717	Bm_scaf10	546183	546717	535	+	E_FL_fufe_07I08_F_0	fufe	n/a	n/a	n/a	n/a	n/a	n/a	n/a	n/a	n/a	n/a	n/a	n/a	n/a	n/a	n/a	n/a	n/a	n/a	n/a	n/a	n/a	n/a
A	Gene05313	chr10	548989	561636	Bm_scaf10	548989	561636	12648	-	BGIBMGA006665				embryo	0	0	0	0	0	0	0	0	0	0	0	0	0	0	0	0	0	1	0	Others
A	Gene05314	chr10	599971	605397	Bm_scaf10	599971	605397	5427	-	BGIBMGA006664					0	0	0	0	0	0	0	0	0	0	0	0	0	0	0	0	0	0	0	Others
A	Gene05315	chr10	636340	636552	Bm_scaf10	636340	636552	213	-	BGIBMGA006663					0	0	0	0	0	0	0	0	0	0	0	0	0	0	0	0	0	0	0	Lepidoptera specific (N:N)
B	eGene18908	chr10	685043	714162	Bm_scaf10	685043	714162	29120	+	E_FL_wd--_06E04_F_0	wd--	n/a	n/a	n/a	n/a	n/a	n/a	n/a	n/a	n/a	n/a	n/a	n/a	n/a	n/a	n/a	n/a	n/a	n/a	n/a	n/a	n/a	n/a
A	Gene05316	chr10	955589	959947	Bm_scaf10	955589	959947	4359	+	BGIBMGA006678				wing	0	0	0	0	0	1	0	0	0	0	0	0	0	0	0	0	0	0	0	Insect common (N:N)
B	eGene18909	chr10	970811	970998	Bm_scaf10	970811	970998	188	-	bmte7c20:bmte28p10	bmte	n/a	n/a	n/a	n/a	n/a	n/a	n/a	n/a	n/a	n/a	n/a	n/a	n/a	n/a	n/a	n/a	n/a	n/a	n/a	n/a	n/a	n/a
A	Gene05317	chr10	1110561	1111579	Bm_scaf10	1110561	1111579	1019	-	AK382879:NM_001173318.1:BGIBMGA006662	fepM			wing_disc,ovary,wing,embryo,compound eyes,maxillary galea,epidermis,antenna	2	0	4	0	3	26	3	0	2	0	0	0	0	0	238	0	0	2	0	Insect common (N:N)
B	eGene18910	chr10	1120925	1121567	Bm_scaf10	1120925	1121567	643	+	fepMP17_F_E04	fepM	n/a	n/a	n/a	n/a	n/a	n/a	n/a	n/a	n/a	n/a	n/a	n/a	n/a	n/a	n/a	n/a	n/a	n/a	n/a	n/a	n/a	n/a
A	Gene05318	chr10	1242673	1243841	Bm_scaf10	1242673	1243841	1169	+	AK382555:BGIBMGA006679	fdpe			ovary,embryo	0	0	0	0	0	0	0	0	1	0	0	0	0	0	0	0	0	13	0	Lepidoptera specific (1:1)
A	Gene05319	chr10	1316529	1318883	Bm_scaf10	1316529	1318883	2355	+	AK377761:AK385171:AK385198:BGIBMGA006680	e100:fe8d			ovary,wing,embryo,brain,corpora allata,testis	0	2	0	4	0	1	0	2	2	0	0	0	0	0	0	0	0	8	0	Insect common (N:N)
A	Gene05320	chr10	1319489	1320394	Bm_scaf10	1319489	1320394	906	+	AK387739	bmte	Tissue specific	testis	testis	0	0	0	0	0	0	0	3	0	0	0	0	0	0	0	0	0	0	0	Not involved in ortholog groups
A	Gene05321	chr10	1321165	1324240	Bm_scaf10	1321165	1324240	3076	+	AK387859	bmte			cell,testis,maxillary galea	0	0	0	0	1	0	0	1	0	0	0	0	0	0	0	0	0	0	1	Others
B	eGene18911	chr10	1371684	1372280	Bm_scaf10	1371684	1372280	597	-	E_ET_caL-_04A20_F_0	caL-	n/a	n/a	n/a	n/a	n/a	n/a	n/a	n/a	n/a	n/a	n/a	n/a	n/a	n/a	n/a	n/a	n/a	n/a	n/a	n/a	n/a	n/a
A	Gene05322	chr10	1374278	1375185	Bm_scaf10	1374278	1375185	908	-	BGIBMGA006661				embryo,cell	0	0	0	0	0	0	0	0	0	0	0	0	0	0	0	0	0	1	1	Bm-Dp specific
A	Gene05323	chr10	1412746	1413564	Bm_scaf10	1412746	1413564	819	-	BGIBMGA006660					0	0	0	0	0	0	0	0	0	0	0	0	0	0	0	0	0	0	0	Others
B	eGene18912	chr10	1444912	1445733	Bm_scaf10	1444912	1445733	822	+	wv40117:bmov29k22:E_EL_fcP8_14F12_F_0	fcP8:wv4:bmov	n/a	n/a	n/a	n/a	n/a	n/a	n/a	n/a	n/a	n/a	n/a	n/a	n/a	n/a	n/a	n/a	n/a	n/a	n/a	n/a	n/a	n/a
A	Gene05324	chr10	1474458	1476789	Bm_scaf10	1474458	1476789	2332	-	BGIBMGA006659		Tissue specific	testis	testis	0	0	0	0	0	0	0	7	0	0	0	0	0	0	0	0	0	0	0	Insect common (N:N)
A	Gene05325	chr10	1477607	1481951	Bm_scaf10	1477607	1481951	4345	-	NM_001047028.1:AK378218:BGIBMGA006658	fmgV			ovary,malpighian tubule,pheromone gland,embryo,Prothoracic gland,corpora allata,testis,midgut	0	0	0	2	0	0	0	6	1	2	2	1	0	0	0	0	1	1	0	Insect common (1:1)
A	Gene05326	chr10	1477850	1480128	Bm_scaf10	1477850	1480128	2279	+	AK378815	fner			brain	0	2	0	0	0	0	0	0	0	0	0	0	0	0	0	0	0	0	0	Not involved in ortholog groups
A	Gene05327	chr10	1483366	1484322	Bm_scaf10	1483366	1484322	957	+	BGIBMGA006681				wing_disc,ovary,wing,embryo,corpora allata	0	0	0	2	0	1	1	0	3	0	0	0	0	0	0	0	0	9	0	Insect common (N:N)
A	Gene05328	chr10	1484584	1493352	Bm_scaf10	1484584	1493352	8769	-	BGIBMGA006657				fat body	0	0	0	0	0	0	0	0	0	0	0	0	0	1	0	0	0	0	0	Insect common (N:N)
A	Gene05329	chr10	1494814	1504726	Bm_scaf10	1494814	1504726	9913	-	AK384440:BGIBMGA006656	fcaL			wing,fat body,corpora allata,midgut	0	0	0	4	0	3	0	0	0	1	0	0	0	1	0	0	0	0	0	Insect common (N:N)
A	Gene05330	chr10	1509423	1549132	Bm_scaf10	1509423	1549132	39710	+	AK378625:AK381270:BGIBMGA006683:BGIBMGA006682	fner:fufe			embryo,brain	0	1	0	0	0	0	0	0	0	0	0	0	0	0	0	0	0	2	0	Insect common (N:N)
A	Gene05331	chr10	1571623	1573266	Bm_scaf10	1571623	1573266	1644	+	AK379265	ftes			compound eyes,testis	0	0	2	0	0	0	0	2	0	0	0	0	0	0	0	0	0	0	0	Not involved in ortholog groups
A	Gene05332	chr10	1573455	1573736	Bm_scaf10	1573455	1573736	282	+	BGIBMGA006684					0	0	0	0	0	0	0	0	0	0	0	0	0	0	0	0	0	0	0	Not involved in ortholog groups
A	Gene05333	chr10	1575436	1587281	Bm_scaf10	1575436	1587281	11846	-	BGIBMGA006655					0	0	0	0	0	0	0	0	0	0	0	0	0	0	0	0	0	0	0	Insect common (N:N)
B	eGene18913	chr10	1631636	1701963	Bm_scaf10	1631636	1701963	70328	-	maV32010:E_FL_fwgP_11J20_F_0:E_FL_fwgP_17M13_F_0	maV3:fwgP	n/a	n/a	n/a	n/a	n/a	n/a	n/a	n/a	n/a	n/a	n/a	n/a	n/a	n/a	n/a	n/a	n/a	n/a	n/a	n/a	n/a	n/a	Insect common (N:N)
B	eGene18914	chr10	1662793	1663531	Bm_scaf10	1662793	1663531	739	+	ceN-0846	ceN-	n/a	n/a	n/a	n/a	n/a	n/a	n/a	n/a	n/a	n/a	n/a	n/a	n/a	n/a	n/a	n/a	n/a	n/a	n/a	n/a	n/a	n/a
B	eGene18915	chr10	1694490	1695264	Bm_scaf10	1694490	1695264	775	+	E_ET_caL-_06G05_R_0	caL-	n/a	n/a	n/a	n/a	n/a	n/a	n/a	n/a	n/a	n/a	n/a	n/a	n/a	n/a	n/a	n/a	n/a	n/a	n/a	n/a	n/a	n/a
B	eGene18916	chr10	1704903	1706573	Bm_scaf10	1704903	1706573	1671	-	E_FL_fwgP_35J16_F_0:E_FL_fwgP_35P12_F_0	fwgP	n/a	n/a	n/a	n/a	n/a	n/a	n/a	n/a	n/a	n/a	n/a	n/a	n/a	n/a	n/a	n/a	n/a	n/a	n/a	n/a	n/a	n/a	Not involved in ortholog groups
A	Gene05334	chr10	1712172	1740556	Bm_scaf10	1712172	1740556	28385	-	BGIBMGA006654					0	0	0	0	0	0	0	0	0	0	0	0	0	0	0	0	0	0	0	Insect common (1:1)
A	Gene05335	chr10	1743136	1745166	Bm_scaf10	1743136	1745166	2031	-	AK386392:BGIBMGA006653	prW-			malpighian tubule,silkgland,embryo,Prothoracic gland,corpora allata,testis	0	0	0	2	0	0	0	2	0	0	2	0	2	0	0	0	1	11	0	Insect common (N:N)
B	eGene18917	chr10	1745511	1746189	Bm_scaf10	1745511	1746189	679	+	br--1748	br--	n/a	n/a	n/a	n/a	n/a	n/a	n/a	n/a	n/a	n/a	n/a	n/a	n/a	n/a	n/a	n/a	n/a	n/a	n/a	n/a	n/a	n/a
A	Gene05336	chr10	1746272	1747322	Bm_scaf10	1746272	1747322	1051	-	BGIBMGA006652					0	0	0	0	0	0	0	0	0	0	0	0	0	0	0	0	0	0	0	Not involved in ortholog groups
A	Gene05337	chr10	1768553	1770014	Bm_scaf10	1768553	1770014	1462	+	BGIBMGA006685				silkgland,embryo	0	0	0	0	0	0	0	0	0	0	0	0	1	0	0	0	0	2	0	Others
B	eGene18918	chr10	1777463	1777867	Bm_scaf10	1777463	1777867	405	-	E_FL_e100_13D09_R_0	e100	n/a	n/a	n/a	n/a	n/a	n/a	n/a	n/a	n/a	n/a	n/a	n/a	n/a	n/a	n/a	n/a	n/a	n/a	n/a	n/a	n/a	n/a
A	Gene05338	chr10	1789854	1798237	Bm_scaf10	1789854	1798237	8384	-	AK387644	bmte			testis	0	0	0	0	0	0	0	1	0	0	0	0	0	0	0	0	0	0	0	Not involved in ortholog groups
A	Gene05339	chr10	1810409	1815624	Bm_scaf10	1810409	1815624	5216	+	BGIBMGA006686					0	0	0	0	0	0	0	0	0	0	0	0	0	0	0	0	0	0	0	Insect common (N:N)
B	eGene18919	chr10	1816627	1817094	Bm_scaf10	1816627	1817094	468	-	E_ET_caL-_07L12_R_0	caL-	n/a	n/a	n/a	n/a	n/a	n/a	n/a	n/a	n/a	n/a	n/a	n/a	n/a	n/a	n/a	n/a	n/a	n/a	n/a	n/a	n/a	n/a
B	eGene18920	chr10	1818793	1819211	Bm_scaf10	1818793	1819211	419	-	E_ET_caL-_17G11_R_0	caL-	n/a	n/a	n/a	n/a	n/a	n/a	n/a	n/a	n/a	n/a	n/a	n/a	n/a	n/a	n/a	n/a	n/a	n/a	n/a	n/a	n/a	n/a
B	eGene18921	chr10	1818835	1819211	Bm_scaf10	1818835	1819211	377	+	E_ET_caL-_17G11_F_0	caL-	n/a	n/a	n/a	n/a	n/a	n/a	n/a	n/a	n/a	n/a	n/a	n/a	n/a	n/a	n/a	n/a	n/a	n/a	n/a	n/a	n/a	n/a
A	Gene05340	chr10	1820395	1823338	Bm_scaf10	1820395	1823338	2944	+	BGIBMGA006687				embryo	0	0	0	0	0	0	0	0	0	0	0	0	0	0	0	0	0	1	0	Insect common (1:1)
B	eGene18922	chr10	1824728	1825450	Bm_scaf10	1824728	1825450	723	+	E_EL_vg4M_03C11_R_0:E_ET_J150_32D01_R_0:E_EL_ovS0_10B03_R_0:E_EL_vg4M_08N05_R_0	ovS0:J150:vg4M	n/a	n/a	n/a	n/a	n/a	n/a	n/a	n/a	n/a	n/a	n/a	n/a	n/a	n/a	n/a	n/a	n/a	n/a	n/a	n/a	n/a	n/a
B	eGene18923	chr10	1825144	1825871	Bm_scaf10	1825144	1825871	728	-	E_ET_J150_32D01_F_0	J150	n/a	n/a	n/a	n/a	n/a	n/a	n/a	n/a	n/a	n/a	n/a	n/a	n/a	n/a	n/a	n/a	n/a	n/a	n/a	n/a	n/a	n/a
A	Gene05341	chr10	1826657	1836809	Bm_scaf10	1826657	1836809	10153	-	BGIBMGA006651				Versons gland	0	0	0	0	0	0	0	0	0	0	0	0	0	0	0	2	0	0	0	Insect common (N:N)
A	Gene05342	chr10	1864702	1867361	Bm_scaf10	1864702	1867361	2660	-	BGIBMGA006650					0	0	0	0	0	0	0	0	0	0	0	0	0	0	0	0	0	0	0	Others
B	eGene18924	chr10	1865175	1865676	Bm_scaf10	1865175	1865676	502	+	ce--1280	ce--	n/a	n/a	n/a	n/a	n/a	n/a	n/a	n/a	n/a	n/a	n/a	n/a	n/a	n/a	n/a	n/a	n/a	n/a	n/a	n/a	n/a	n/a
A	Gene05343	chr10	1950160	1952092	Bm_scaf10	1950160	1952092	1933	+	AK380323	ftes	Tissue specific	testis	testis	0	0	0	0	0	0	0	23	0	0	0	0	0	0	0	0	0	0	0	Others
A	Gene05344	chr10	1950351	1951997	Bm_scaf10	1950351	1951997	1647	-	BGIBMGA006649				testis	0	0	0	0	0	0	0	1	0	0	0	0	0	0	0	0	0	0	0	Others
A	Gene05345	chr10	2007809	2009140	Bm_scaf10	2007809	2009140	1332	-	BGIBMGA006648					0	0	0	0	0	0	0	0	0	0	0	0	0	0	0	0	0	0	0	Bm-Dp specific
B	eGene18925	chr10	2062774	2063304	Bm_scaf10	2062774	2063304	531	+	E_FL_wd--_29B11_R_0	wd--	n/a	n/a	n/a	n/a	n/a	n/a	n/a	n/a	n/a	n/a	n/a	n/a	n/a	n/a	n/a	n/a	n/a	n/a	n/a	n/a	n/a	n/a
A	Gene05346	chr10	2063407	2065946	Bm_scaf10	2063407	2065946	2540	+	BGIBMGA006688					0	0	0	0	0	0	0	0	0	0	0	0	0	0	0	0	0	0	0	Bm-Dp specific
A	Gene05347	chr10	2139939	2140359	Bm_scaf10	2139939	2140359	421	-	AK379707	ftes			testis	0	0	0	0	0	0	0	2	0	0	0	0	0	0	0	0	0	0	0	Not involved in ortholog groups
A	Gene05348	chr10	2142581	2165544	Bm_scaf10	2142581	2165544	22964	+	BGIBMGA006689				embryo	0	0	0	0	0	0	0	0	0	0	0	0	0	0	0	0	0	1	0	Insect common (N:N)
B	eGene18926	chr10	2170612	2171288	Bm_scaf10	2170612	2171288	677	-	e96h0387	e96h	n/a	n/a	n/a	n/a	n/a	n/a	n/a	n/a	n/a	n/a	n/a	n/a	n/a	n/a	n/a	n/a	n/a	n/a	n/a	n/a	n/a	n/a
B	eGene18927	chr10	2170882	2171418	Bm_scaf10	2170882	2171418	537	+	E_FL_e100_13F14_R_0	e100	n/a	n/a	n/a	n/a	n/a	n/a	n/a	n/a	n/a	n/a	n/a	n/a	n/a	n/a	n/a	n/a	n/a	n/a	n/a	n/a	n/a	n/a
B	eGene18928	chr10	2173557	2174346	Bm_scaf10	2173557	2174346	790	+	E_ET_MSV3_25A05_R_0	MSV3	n/a	n/a	n/a	n/a	n/a	n/a	n/a	n/a	n/a	n/a	n/a	n/a	n/a	n/a	n/a	n/a	n/a	n/a	n/a	n/a	n/a	n/a	Not involved in ortholog groups
A	Gene05349	chr10	2176943	2186895	Bm_scaf10	2176943	2186895	9953	-	BGIBMGA006647					0	0	0	0	0	0	0	0	0	0	0	0	0	0	0	0	0	0	0	Insect common (N:N)
A	Gene05350	chr10	2192902	2197917	Bm_scaf10	2192902	2197917	5016	+	AK378696	fner			wing,silkgland,embryo,cell,brain	0	3	0	0	0	4	0	0	0	0	0	0	2	0	0	0	0	4	1	Insect common (N:N)
A	Gene05351	chr10	2194833	2197442	Bm_scaf10	2194833	2197442	2610	-	BGIBMGA006646					0	0	0	0	0	0	0	0	0	0	0	0	0	0	0	0	0	0	0	Insect common (N:N)
A	Gene05352	chr10	2199404	2205843	Bm_scaf10	2199404	2205843	6440	+	BGIBMGA006690				wing_disc	0	0	0	0	0	0	1	0	0	0	0	0	0	0	0	0	0	0	0	Insect common (1:1)
B	eGene18929	chr10	2206315	2207782	Bm_scaf10	2206315	2207782	1468	+	E_FL_fner_50I06_F_0:E_FL_fwgP_32B04_F_0:E_FL_fwgP_40B06_F_0	fner:fwgP	n/a	n/a	n/a	n/a	n/a	n/a	n/a	n/a	n/a	n/a	n/a	n/a	n/a	n/a	n/a	n/a	n/a	n/a	n/a	n/a	n/a	n/a
B	eGene18930	chr10	2207804	2208676	Bm_scaf10	2207804	2208676	873	-	E_FL_fner_50I06_R_0	fner	n/a	n/a	n/a	n/a	n/a	n/a	n/a	n/a	n/a	n/a	n/a	n/a	n/a	n/a	n/a	n/a	n/a	n/a	n/a	n/a	n/a	n/a
A	Gene05353	chr10	2274834	2279533	Bm_scaf10	2274834	2279533	4700	+	BGIBMGA006691					0	0	0	0	0	0	0	0	0	0	0	0	0	0	0	0	0	0	0	Insect common (N:N)
A	Gene05354	chr10	2281033	2294549	Bm_scaf10	2281033	2294549	13517	+	BGIBMGA006692				cell,corpora allata	0	0	0	1	0	0	0	0	0	0	0	0	0	0	0	0	0	0	1	Bm-Dp specific
A	Gene05355	chr10	2346141	2371939	Bm_scaf10	2346141	2371939	25799	+	BGIBMGA006693				ovary,corpora allata	0	0	0	1	0	0	0	0	1	0	0	0	0	0	0	0	0	0	0	Insect common (N:N)
A	Gene05356	chr10	2381995	2392515	Bm_scaf10	2381995	2392515	10521	+	BGIBMGA006694				wing_disc,pheromone gland,cell,Prothoracic gland,corpora allata,epidermis,antenna	1	0	0	2	0	0	1	0	0	0	0	1	0	0	2	0	1	0	10	Others
B	eGene18931	chr10	2392522	2393077	Bm_scaf10	2392522	2393077	556	+	E_EL_vg4M_05O22_R_0:E_ET_caL-_20J24_F_0	caL-:vg4M	n/a	n/a	n/a	n/a	n/a	n/a	n/a	n/a	n/a	n/a	n/a	n/a	n/a	n/a	n/a	n/a	n/a	n/a	n/a	n/a	n/a	n/a	Insect common (N:N)
A	Gene05357	chr10	2392991	2398332	Bm_scaf10	2392991	2398332	5342	-	BGIBMGA006645					0	0	0	0	0	0	0	0	0	0	0	0	0	0	0	0	0	0	0	Insect common (N:N)
A	Gene05358	chr10	2403945	2413186	Bm_scaf10	2403945	2413186	9242	+	AK378795:BGIBMGA006695:BGIBMGA006696	fner			Versons gland,brain	0	3	0	0	0	0	0	0	0	0	0	0	0	0	0	1	0	0	0	Lepidoptera specific (N:N)
A	Gene05359	chr10	2414006	2417565	Bm_scaf10	2414006	2417565	3560	+	AK384014:BGIBMGA006697	fcaL			ovary,malpighian tubule,corpora allata	0	0	0	2	0	0	0	0	3	0	2	0	0	0	0	0	0	0	0	Insect common (1:1)
A	Gene05360	chr10	2424216	2424950	Bm_scaf10	2424216	2424950	735	-	BGIBMGA006644				testis,antenna	1	0	0	0	0	0	0	4	0	0	0	0	0	0	0	0	0	0	0	Lepidoptera specific (1:1)
A	Gene05361	chr10	2433771	2443036	Bm_scaf10	2433771	2443036	9266	+	AK385986:BGIBMGA006698	phe-			malpighian tubule,pheromone gland,embryo,brain	0	2	0	0	0	0	0	0	0	0	4	1	0	0	0	0	0	1	0	Lepidoptera specific (1:1)
A	Gene05362	chr10	2443951	2448212	Bm_scaf10	2443951	2448212	4262	-	AK379450:AK387690:BGIBMGA006643	ftes:bmte	Tissue specific	testis	testis	0	0	0	0	0	0	0	15	0	0	0	0	0	0	0	0	0	0	0	Lepidoptera specific (N:N)
A	Gene05363	chr10	2449570	2451073	Bm_scaf10	2449570	2451073	1504	+	AK379852:AK387848	ftes:bmte			testis	0	0	0	0	0	0	0	2	0	0	0	0	0	0	0	0	0	0	0	Lepidoptera specific (N:N)
A	Gene05364	chr10	2449570	2455063	Bm_scaf10	2449570	2455063	5494	-	AK380402:AK379516	ftes	Tissue specific	testis	silkgland,testis	0	0	0	0	0	0	0	12	0	0	0	0	1	0	0	0	0	0	0	Lepidoptera specific (N:N)
A	Gene05365	chr10	2461090	2472734	Bm_scaf10	2461090	2472734	11645	+	AK387096:BGIBMGA006699:BGIBMGA006700	bmmt			malpighian tubule,corpora allata	0	0	0	3	0	0	0	0	0	0	2	0	0	0	0	0	0	0	0	Bm-Dp specific
B	eGene18932	chr10	2467233	2467859	Bm_scaf10	2467233	2467859	627	-	E_EL_ovS0_12D12_R_0	ovS0	n/a	n/a	n/a	n/a	n/a	n/a	n/a	n/a	n/a	n/a	n/a	n/a	n/a	n/a	n/a	n/a	n/a	n/a	n/a	n/a	n/a	n/a
A	Gene05366	chr10	2473544	2504455	Bm_scaf10	2473544	2504455	30912	-	AK385199:BGIBMGA006642	e100			fat body,embryo,brain	0	2	0	0	0	0	0	0	0	0	0	0	0	1	0	0	0	3	0	Others
A	Gene05367	chr10	2473544	2476497	Bm_scaf10	2473544	2476497	2954	+	AK378098	ffbm			embryo	0	0	0	0	0	0	0	0	0	0	0	0	0	0	0	0	0	1	0	Not involved in ortholog groups
B	eGene18933	chr10	2508245	2508947	Bm_scaf10	2508245	2508947	703	+	E_ET_J150_09E12_F_0	J150	n/a	n/a	n/a	n/a	n/a	n/a	n/a	n/a	n/a	n/a	n/a	n/a	n/a	n/a	n/a	n/a	n/a	n/a	n/a	n/a	n/a	n/a	Others
B	eGene18934	chr10	2508970	2510226	Bm_scaf10	2508970	2510226	1257	+	E_ET_J150_09E12_R_0	J150	n/a	n/a	n/a	n/a	n/a	n/a	n/a	n/a	n/a	n/a	n/a	n/a	n/a	n/a	n/a	n/a	n/a	n/a	n/a	n/a	n/a	n/a	Others
A	Gene05368	chr10	2510703	2512775	Bm_scaf10	2510703	2512775	2073	-	NM_001046744.1:AK382580:BGIBMGA006641	fdpe			malpighian tubule,embryo,brain,corpora allata,testis	0	2	0	2	0	0	0	2	0	0	2	0	0	0	0	0	0	8	0	Others
A	Gene05369	chr10	2517763	2535506	Bm_scaf10	2517763	2535506	17744	+	AK386648:BGIBMGA006701	prW-			embryo,antenna	1	0	0	0	0	0	0	0	0	0	0	0	0	0	0	0	0	1	0	Insect common (N:N)
B	eGene18935	chr10	2536345	2537113	Bm_scaf10	2536345	2537113	769	+	E_EL_fcP8_13G10_R_0	fcP8	n/a	n/a	n/a	n/a	n/a	n/a	n/a	n/a	n/a	n/a	n/a	n/a	n/a	n/a	n/a	n/a	n/a	n/a	n/a	n/a	n/a	n/a
B	eGene18936	chr10	2536939	2537696	Bm_scaf10	2536939	2537696	758	-	E_EL_fcP8_13G10_F_0	fcP8	n/a	n/a	n/a	n/a	n/a	n/a	n/a	n/a	n/a	n/a	n/a	n/a	n/a	n/a	n/a	n/a	n/a	n/a	n/a	n/a	n/a	n/a	Not involved in ortholog groups
B	eGene18937	chr10	2537481	2537693	Bm_scaf10	2537481	2537693	213	+	E_ET_MSV3_22G11_F_0	MSV3	n/a	n/a	n/a	n/a	n/a	n/a	n/a	n/a	n/a	n/a	n/a	n/a	n/a	n/a	n/a	n/a	n/a	n/a	n/a	n/a	n/a	n/a
A	Gene05370	chr10	2539793	2540899	Bm_scaf10	2539793	2540899	1107	+	AK379167	ftes			testis	0	0	0	0	0	0	0	2	0	0	0	0	0	0	0	0	0	0	0	Not involved in ortholog groups
A	Gene05371	chr10	2541770	2549109	Bm_scaf10	2541770	2549109	7340	-	NM_001202537.1:BGIBMGA006640					0	0	0	0	0	0	0	0	0	0	0	0	0	0	0	0	0	0	0	Insect common (N:N)
B	eGene18938	chr10	2588398	2589154	Bm_scaf10	2588398	2589154	757	-	ws00543	ws0	n/a	n/a	n/a	n/a	n/a	n/a	n/a	n/a	n/a	n/a	n/a	n/a	n/a	n/a	n/a	n/a	n/a	n/a	n/a	n/a	n/a	n/a
A	Gene05372	chr10	2701966	2703732	Bm_scaf10	2701966	2703732	1767	+	AK377373	wd--			wing_disc	0	0	0	0	0	0	2	0	0	0	0	0	0	0	0	0	0	0	0	Not involved in ortholog groups
B	eGene18939	chr10	2740745	2741307	Bm_scaf10	2740745	2741307	563	-	E_FL_fwgP_45F08_F_0:bmov16i18:E_FL_fufe_17E15_F_0:E_FL_fwgP_17O08_F_0	fwgP:bmov:fufe	n/a	n/a	n/a	n/a	n/a	n/a	n/a	n/a	n/a	n/a	n/a	n/a	n/a	n/a	n/a	n/a	n/a	n/a	n/a	n/a	n/a	n/a	Insect common (N:N)
B	eGene18940	chr10	2746204	2746968	Bm_scaf10	2746204	2746968	765	-	E_EL_fcP8_19D07_R_0	fcP8	n/a	n/a	n/a	n/a	n/a	n/a	n/a	n/a	n/a	n/a	n/a	n/a	n/a	n/a	n/a	n/a	n/a	n/a	n/a	n/a	n/a	n/a	Bm specific
B	eGene18941	chr10	2746276	2747024	Bm_scaf10	2746276	2747024	749	+	E_FL_fmgV_09H17_R_0	fmgV	n/a	n/a	n/a	n/a	n/a	n/a	n/a	n/a	n/a	n/a	n/a	n/a	n/a	n/a	n/a	n/a	n/a	n/a	n/a	n/a	n/a	n/a	Bm specific
A	Gene05373	chr10	2747025	2749828	Bm_scaf10	2747025	2749828	2804	-	BGIBMGA006639					0	0	0	0	0	0	0	0	0	0	0	0	0	0	0	0	0	0	0	Not involved in ortholog groups
B	eGene18942	chr10	2756527	2757154	Bm_scaf10	2756527	2757154	628	-	E_FL_fmgV_09H17_F_0	fmgV	n/a	n/a	n/a	n/a	n/a	n/a	n/a	n/a	n/a	n/a	n/a	n/a	n/a	n/a	n/a	n/a	n/a	n/a	n/a	n/a	n/a	n/a	Bm specific
A	Gene05374	chr10	2757317	2762540	Bm_scaf10	2757317	2762540	5224	-	NM_001046772.1:BGIBMGA006638				ovary,embryo,brain,corpora allata,testis	0	5	0	2	0	0	0	2	1	0	0	0	0	0	0	0	0	4	0	Others
A	Gene05375	chr10	2763859	2765229	Bm_scaf10	2763859	2765229	1371	+	AK387546:BGIBMGA006702	bmte	Tissue specific	testis	testis	0	0	0	0	0	0	0	17	0	0	0	0	0	0	0	0	0	0	0	Others
A	Gene05376	chr10	2766783	2768414	Bm_scaf10	2766783	2768414	1632	+	AK379110:BGIBMGA006703	ftes	Tissue specific	testis	testis	0	0	0	0	0	0	0	24	0	0	0	0	0	0	0	0	0	0	0	Others
A	Gene05377	chr10	2770894	2772063	Bm_scaf10	2770894	2772063	1170	+	BGIBMGA006704				wing_disc,ovary,wing,fat body,malpighian tubule,pheromone gland,silkgland,embryo,Versons gland,cell,compound eyes,brain,Prothoracic gland,corpora allata,testis,midgut,epidermis,antenna	4	20	2	18	0	19	50	33	12	15	8	14	23	9	7	9	7	53	4	Others
A	Gene05378	chr10	2772307	2772665	Bm_scaf10	2772307	2772665	359	+	AK380558	fufe			wing_disc,silkgland,embryo,brain,corpora allata,testis,midgut,antenna	4	13	0	10	0	0	5	1	0	6	0	0	3	0	0	0	0	3	0
A	Gene05379	chr10	2772850	2801281	Bm_scaf10	2772850	2801281	28432	-	AK384863:BGIBMGA006637	fcaL	Tissue specific	corpora allata	embryo,corpora allata	0	0	0	4	0	0	0	0	0	0	0	0	0	0	0	0	0	1	0	Others
B	eGene18943	chr10	2819873	2820407	Bm_scaf10	2819873	2820407	535	-	brS-0242	brS-	n/a	n/a	n/a	n/a	n/a	n/a	n/a	n/a	n/a	n/a	n/a	n/a	n/a	n/a	n/a	n/a	n/a	n/a	n/a	n/a	n/a	n/a	Lepidoptera specific (N:N)
B	eGene18944	chr10	2820365	2821161	Bm_scaf10	2820365	2821161	797	+	E_ET_caL-_07G03_R_0	caL-	n/a	n/a	n/a	n/a	n/a	n/a	n/a	n/a	n/a	n/a	n/a	n/a	n/a	n/a	n/a	n/a	n/a	n/a	n/a	n/a	n/a	n/a
B	eGene18945	chr10	2820535	2821307	Bm_scaf10	2820535	2821307	773	-	E_ET_caL-_07G03_F_0	caL-	n/a	n/a	n/a	n/a	n/a	n/a	n/a	n/a	n/a	n/a	n/a	n/a	n/a	n/a	n/a	n/a	n/a	n/a	n/a	n/a	n/a	n/a
B	eGene18946	chr10	2826901	2827579	Bm_scaf10	2826901	2827579	679	-	NRPG1938	NRPG	n/a	n/a	n/a	n/a	n/a	n/a	n/a	n/a	n/a	n/a	n/a	n/a	n/a	n/a	n/a	n/a	n/a	n/a	n/a	n/a	n/a	n/a
A	Gene05380	chr10	2833728	2841280	Bm_scaf10	2833728	2841280	7553	-	BGIBMGA006636					0	0	0	0	0	0	0	0	0	0	0	0	0	0	0	0	0	0	0	Others
B	eGene18947	chr10	2841632	2875486	Bm_scaf10	2841632	2875486	33855	-	E_ET_Nnor_01A04_F_0	Nnor	n/a	n/a	n/a	n/a	n/a	n/a	n/a	n/a	n/a	n/a	n/a	n/a	n/a	n/a	n/a	n/a	n/a	n/a	n/a	n/a	n/a	n/a	Not involved in ortholog groups
A	Gene05381	chr10	2878772	2879098	Bm_scaf10	2878772	2879098	327	-	BGIBMGA006635					0	0	0	0	0	0	0	0	0	0	0	0	0	0	0	0	0	0	0	Bm-Hm specific
A	Gene05382	chr10	2881152	2881413	Bm_scaf10	2881152	2881413	262	+	AK379111	ftes			testis	0	0	0	0	0	0	0	1	0	0	0	0	0	0	0	0	0	0	0	Not involved in ortholog groups
B	eGene18948	chr10	2881931	2882813	Bm_scaf10	2881931	2882813	883	+	E_FL_fner_08H01_F_0:E_FL_fner_08H01_R_0:E_FL_fcaL_36A17_R_0:E_FL_fcaL_36A17_F_0:E_FL_fwgP_46D04_F_0:bmov24n21	fner:fwgP:fcaL:bmov	n/a	n/a	n/a	n/a	n/a	n/a	n/a	n/a	n/a	n/a	n/a	n/a	n/a	n/a	n/a	n/a	n/a	n/a	n/a	n/a	n/a	n/a	Lepidoptera specific (N:N)
A	Gene05383	chr10	2885052	2889957	Bm_scaf10	2885052	2889957	4906	+	AK379361	ftes			testis	0	0	0	0	0	0	0	2	0	0	0	0	0	0	0	0	0	0	0	Lepidoptera specific (1:1)
A	Gene05384	chr10	2888817	2892821	Bm_scaf10	2888817	2892821	4005	-	AK382552:AK381040:BGIBMGA006634	fdpe:fufe			embryo,corpora allata,testis,antenna	1	0	0	1	0	0	0	3	0	0	0	0	0	0	0	0	0	5	0	Others
A	Gene05385	chr10	2893913	2905432	Bm_scaf10	2893913	2905432	11520	+	AK388377:BGIBMGA006705	wd--			wing_disc,wing,cell,corpora allata,testis	0	0	0	2	0	1	3	1	0	0	0	0	0	0	0	0	0	0	1	Others
A	Gene05386	chr10	2907184	2910945	Bm_scaf10	2907184	2910945	3762	+	AK382233:BGIBMGA006706	fdpe			pheromone gland,embryo,corpora allata,testis,antenna	1	0	0	2	0	0	0	2	0	0	0	1	0	0	0	0	0	1	0	Insect common (1:1)
A	Gene05387	chr10	2912410	2914608	Bm_scaf10	2912410	2914608	2199	-	BGIBMGA006633					0	0	0	0	0	0	0	0	0	0	0	0	0	0	0	0	0	0	0	Others
A	Gene05388	chr10	2928840	2933956	Bm_scaf10	2928840	2933956	5117	+	AK377575:BGIBMGA006707	fe8d			embryo,maxillary galea	0	0	0	0	1	0	0	0	0	0	0	0	0	0	0	0	0	1	0	Insect common (1:1)
A	Gene05389	chr10	2935251	2937042	Bm_scaf10	2935251	2937042	1792	-	BGIBMGA006632				wing_disc,wing,embryo,testis,antenna	2	0	0	0	0	1	1	1	0	0	0	0	0	0	0	0	0	2	0	Insect common (N:N)
A	Gene05390	chr10	2937828	2961948	Bm_scaf10	2937828	2961948	24121	+	AK377263:AK379780:BGIBMGA006708	ftes:wd--			wing_disc,ovary,Versons gland,cell,compound eyes,testis	0	0	2	0	0	0	2	4	1	0	0	0	0	0	0	4	0	0	2	Insect common (N:N)
B	eGene18949	chr10	2961960	2962569	Bm_scaf10	2961960	2962569	610	-	E_ET_psgV_14D06_R_0	psgV	n/a	n/a	n/a	n/a	n/a	n/a	n/a	n/a	n/a	n/a	n/a	n/a	n/a	n/a	n/a	n/a	n/a	n/a	n/a	n/a	n/a	n/a
A	Gene05391	chr10	2964079	2966462	Bm_scaf10	2964079	2966462	2384	-	NM_001047059.1:AK378860:BGIBMGA006631	fner			ovary,wing,malpighian tubule,embryo,cell,brain,Prothoracic gland,corpora allata,testis,midgut,maxillary galea,epidermis,antenna	3	2	0	15	1	3	0	3	4	12	6	0	0	0	2	0	2	8	1	Insect common (1:1)
B	eGene18950	chr10	2969919	2970551	Bm_scaf10	2969919	2970551	633	-	bmov24n12	bmov	n/a	n/a	n/a	n/a	n/a	n/a	n/a	n/a	n/a	n/a	n/a	n/a	n/a	n/a	n/a	n/a	n/a	n/a	n/a	n/a	n/a	n/a
A	Gene05392	chr10	2971064	2973866	Bm_scaf10	2971064	2973866	2803	-	AK380041:BGIBMGA006630	ftes			embryo,corpora allata,testis	0	0	0	2	0	0	0	1	0	0	0	0	0	0	0	0	0	1	0	Lepidoptera specific (1:1)
A	Gene05393	chr10	2974637	2977835	Bm_scaf10	2974637	2977835	3199	+	AK382133:AK384786:BGIBMGA006709	fdpe:fcaL			wing_disc,ovary,wing,fat body,malpighian tubule,pheromone gland,silkgland,embryo,Versons gland,brain,corpora allata,testis,midgut,antenna	1	2	0	11	0	1	1	13	4	4	2	5	4	2	0	2	0	15	0	Others
A	Gene05394	chr10	2977839	3008380	Bm_scaf10	2977839	3008380	30542	-	AK385416:BGIBMGA006629	e100			ovary,pheromone gland,embryo	0	0	0	0	0	0	0	0	2	0	0	1	0	0	0	0	0	1	0	Insect common (N:N)
A	Gene05395	chr10	2980111	2980813	Bm_scaf10	2980111	2980813	703	+	AK379990	ftes			testis	0	0	0	0	0	0	0	2	0	0	0	0	0	0	0	0	0	0	0	Not involved in ortholog groups
B	eGene18951	chr10	2983160	2983890	Bm_scaf10	2983160	2983890	731	+	E_FL_fcaL_17M07_R_0	fcaL	n/a	n/a	n/a	n/a	n/a	n/a	n/a	n/a	n/a	n/a	n/a	n/a	n/a	n/a	n/a	n/a	n/a	n/a	n/a	n/a	n/a	n/a
A	Gene05396	chr10	2991266	2996713	Bm_scaf10	2991266	2996713	5448	+	BGIBMGA006710					0	0	0	0	0	0	0	0	0	0	0	0	0	0	0	0	0	0	0	Insect common (N:N)
A	Gene05397	chr10	3009364	3010718	Bm_scaf10	3009364	3010718	1355	+	AK378136:AK381515	fmgV:fufe			wing,embryo,brain,midgut	0	3	0	0	0	1	0	0	0	2	0	0	0	0	0	0	0	3	0	Others
A	Gene05398	chr10	3009368	3010724	Bm_scaf10	3009368	3010724	1357	-	AK382751:BGIBMGA006628	fdpe			embryo,brain	0	1	0	0	0	0	0	0	0	0	0	0	0	0	0	0	0	1	0	Others
A	Gene05399	chr10	3012663	3017511	Bm_scaf10	3012663	3017511	4849	+	NM_001046745.1:AK384669:BGIBMGA006711	fcaL			corpora allata,testis	0	0	0	2	0	0	0	1	0	0	0	0	0	0	0	0	0	0	0	Others
A	Gene05400	chr10	3017584	3026429	Bm_scaf10	3017584	3026429	8846	-	AK381962:BGIBMGA006627	fdpe			wing,silkgland,embryo	0	0	0	0	0	1	0	0	0	0	0	0	2	0	0	0	0	3	0	Insect common (N:N)
A	Gene05401	chr10	3027310	3044395	Bm_scaf10	3027310	3044395	17086	+	AK387252:BGIBMGA006713:BGIBMGA006712	bmov			ovary	0	0	0	0	0	0	0	0	1	0	0	0	0	0	0	0	0	0	0	Insect common (1:1)
A	Gene05402	chr10	3126926	3127093	Bm_scaf10	3126926	3127093	168	-	BGIBMGA006626					0	0	0	0	0	0	0	0	0	0	0	0	0	0	0	0	0	0	0	Not involved in ortholog groups
A	Gene05403	chr10	3227146	3228789	Bm_scaf10	3227146	3228789	1644	-	BGIBMGA006625					0	0	0	0	0	0	0	0	0	0	0	0	0	0	0	0	0	0	0	Not involved in ortholog groups
A	Gene05404	chr10	3293808	3304939	Bm_scaf10	3293808	3304939	11132	+	BGIBMGA006714		Tissue specific	corpora allata	corpora allata	0	0	0	8	0	0	0	0	0	0	0	0	0	0	0	0	0	0	0	Lepidoptera specific (1:1)
A	Gene05405	chr10	3345779	3346894	Bm_scaf10	3345779	3346894	1116	+	AK384946:AK384323	fcaL	Tissue specific	corpora allata	corpora allata	0	0	0	14	0	0	0	0	0	0	0	0	0	0	0	0	0	0	0	Not involved in ortholog groups
A	Gene05406	chr10	3358339	3367926	Bm_scaf10	3358339	3367926	9588	+	NM_001098328.1:BGIBMGA006715					0	0	0	0	0	0	0	0	0	0	0	0	0	0	0	0	0	0	0	Others
A	Gene05407	chr10	3368228	3394489	Bm_scaf10	3368228	3394489	26262	-	AK384749:BGIBMGA006624	fcaL			cell,corpora allata	0	0	0	2	0	0	0	0	0	0	0	0	0	0	0	0	0	0	2	Lepidoptera specific (1:1)
A	Gene05408	chr10	3404604	3417571	Bm_scaf10	3404604	3417571	12968	+	BGIBMGA006716				cell	0	0	0	0	0	0	0	0	0	0	0	0	0	0	0	0	0	0	1	Lepidoptera specific (N:N)
A	Gene05409	chr10	3435605	3445591	Bm_scaf10	3435605	3445591	9987	+	BGIBMGA006717					0	0	0	0	0	0	0	0	0	0	0	0	0	0	0	0	0	0	0	Lepidoptera specific (N:N)
A	Gene05410	chr10	3446836	3454293	Bm_scaf10	3446836	3454293	7458	+	BGIBMGA006718					0	0	0	0	0	0	0	0	0	0	0	0	0	0	0	0	0	0	0	Lepidoptera specific (N:N)
A	Gene05411	chr10	3455982	3462616	Bm_scaf10	3455982	3462616	6635	-	NM_001043611.1:AK378955:AK383786:BGIBMGA006623	fner:MFB-			fat body,embryo,cell,compound eyes,brain,Prothoracic gland	0	17	1	0	0	0	0	0	0	0	0	0	0	12	0	0	1	1	2	Lepidoptera specific (1:1)
A	Gene05412	chr10	3465794	3466132	Bm_scaf10	3465794	3466132	339	+	AK387447	bmov			ovary	0	0	0	0	0	0	0	0	1	0	0	0	0	0	0	0	0	0	0	Not involved in ortholog groups
B	eGene18952	chr10	3467323	3467747	Bm_scaf10	3467323	3467747	425	-	e96h0259	e96h	n/a	n/a	n/a	n/a	n/a	n/a	n/a	n/a	n/a	n/a	n/a	n/a	n/a	n/a	n/a	n/a	n/a	n/a	n/a	n/a	n/a	n/a
B	eGene18953	chr10	3469424	3469969	Bm_scaf10	3469424	3469969	546	+	E_FL_wd--_15E23_R_0:E_FL_wd--_13D20_R_0:E_FL_wd--_33K11_R_0:E_FL_wd--_10K11_R_0	wd--	n/a	n/a	n/a	n/a	n/a	n/a	n/a	n/a	n/a	n/a	n/a	n/a	n/a	n/a	n/a	n/a	n/a	n/a	n/a	n/a	n/a	n/a
B	eGene18954	chr10	3470219	3470861	Bm_scaf10	3470219	3470861	643	-	E_FL_wd--_13D20_F_0	wd--	n/a	n/a	n/a	n/a	n/a	n/a	n/a	n/a	n/a	n/a	n/a	n/a	n/a	n/a	n/a	n/a	n/a	n/a	n/a	n/a	n/a	n/a	Not involved in ortholog groups
A	Gene05413	chr10	3538757	3615755	Bm_scaf10	3538757	3615755	76999	-	AK377498:BGIBMGA006622	wd--			wing_disc,compound eyes	0	0	1	0	0	0	5	0	0	0	0	0	0	0	0	0	0	0	0	Insect common (N:N)
B	eGene18955	chr10	3616813	3617477	Bm_scaf10	3616813	3617477	665	+	ws20206	ws2	n/a	n/a	n/a	n/a	n/a	n/a	n/a	n/a	n/a	n/a	n/a	n/a	n/a	n/a	n/a	n/a	n/a	n/a	n/a	n/a	n/a	n/a	Others
A	Gene05414	chr10	3623807	3642427	Bm_scaf10	3623807	3642427	18621	-	BGIBMGA006621					0	0	0	0	0	0	0	0	0	0	0	0	0	0	0	0	0	0	0	Insect common (N:N)
A	Gene05415	chr10	3701313	3705327	Bm_scaf10	3701313	3705327	4015	+	BGIBMGA006719				wing	0	0	0	0	0	1	0	0	0	0	0	0	0	0	0	0	0	0	0	Bm-Dp specific
A	Gene05416	chr10	3706005	3706513	Bm_scaf10	3706005	3706513	509	+	AK380932	fufe			embryo,corpora allata,testis	0	0	0	1	0	0	0	1	0	0	0	0	0	0	0	0	0	1	0
A	Gene05417	chr10	3706671	3708095	Bm_scaf10	3706671	3708095	1425	-	AK377403:BGIBMGA006620	wd--			wing_disc,ovary,embryo,corpora allata,testis	0	0	0	1	0	0	3	2	2	0	0	0	0	0	0	0	0	9	0	Insect common (N:N)
A	Gene05418	chr10	3711476	3736179	Bm_scaf10	3711476	3736179	24704	-	NM_001043897.1:BGIBMGA006619:BGIBMGA006618					0	0	0	0	0	0	0	0	0	0	0	0	0	0	0	0	0	0	0	Insect common (N:N)
A	Gene05419	chr10	3712211	3714665	Bm_scaf10	3712211	3714665	2455	+	AK379227	ftes			testis	0	0	0	0	0	0	0	1	0	0	0	0	0	0	0	0	0	0	0	Not involved in ortholog groups
A	Gene05420	chr10	3732728	3734413	Bm_scaf10	3732728	3734413	1686	+	BGIBMGA006720		Tissue specific	testis	testis	0	0	0	0	0	0	0	11	0	0	0	0	0	0	0	0	0	0	0	Others
A	Gene05421	chr10	3746776	3756619	Bm_scaf10	3746776	3756619	9844	+	AK385605:BGIBMGA006721	e100			wing_disc,ovary,wing,fat body,malpighian tubule,pheromone gland,embryo,compound eyes,brain,corpora allata,testis,epidermis,antenna	7	11	5	8	0	6	4	2	4	0	17	2	0	4	10	0	0	7	0	Insect common (N:N)
B	eGene18956	chr10	3757792	3758661	Bm_scaf10	3757792	3758661	870	+	E_FL_ftes_40D13_R_0:E_FL_e100_06J12_R_0:E_ET_MSV3_07C06_R_0	MSV3:e100:ftes	n/a	n/a	n/a	n/a	n/a	n/a	n/a	n/a	n/a	n/a	n/a	n/a	n/a	n/a	n/a	n/a	n/a	n/a	n/a	n/a	n/a	n/a
A	Gene05422	chr10	3758547	3766039	Bm_scaf10	3758547	3766039	7493	-	BGIBMGA006617				pheromone gland,embryo,cell,testis	0	0	0	0	0	0	0	1	0	0	0	1	0	0	0	0	0	7	4	Insect common (1:1)
B	eGene18957	chr10	3769758	3770391	Bm_scaf10	3769758	3770391	634	-	E_FL_fcaL_52D08_R_0:E_FL_fcaL_20B06_R_0:E_FL_fmgV_47B09_R_0:E_FL_fner_53P16_R_0:E_ET_caL-_12D02_R_0:famL25K19	fmgV:caL-:fner:famL:fcaL	n/a	n/a	n/a	n/a	n/a	n/a	n/a	n/a	n/a	n/a	n/a	n/a	n/a	n/a	n/a	n/a	n/a	n/a	n/a	n/a	n/a	n/a
B	eGene18958	chr10	3769766	3770408	Bm_scaf10	3769766	3770408	643	+	E_FL_fner_53P16_F_0:E_FL_mxg-_16G05_F_0:fe8d-P26_F_F23:E_FL_fcaL_20B06_F_0:E_FL_fmgV_47B09_F_0:E_FL_ffbm_15J24_F_0:E_ET_caL-_12D02_F_0	ffbm:fmgV:caL-:fner:mxg-:fcaL:fe8d	n/a	n/a	n/a	n/a	n/a	n/a	n/a	n/a	n/a	n/a	n/a	n/a	n/a	n/a	n/a	n/a	n/a	n/a	n/a	n/a	n/a	n/a
B	eGene18959	chr10	3770856	3771752	Bm_scaf10	3770856	3771752	897	-	E_FL_fcaL_43E06_R_0	fcaL	n/a	n/a	n/a	n/a	n/a	n/a	n/a	n/a	n/a	n/a	n/a	n/a	n/a	n/a	n/a	n/a	n/a	n/a	n/a	n/a	n/a	n/a	Others
A	Gene05423	chr10	3772662	3776553	Bm_scaf10	3772662	3776553	3892	+	AK385979:BGIBMGA006722	phe-			ovary,pheromone gland,embryo,corpora allata,testis,midgut,antenna	1	0	0	4	0	0	0	2	2	2	0	1	0	0	0	0	0	2	0	Insect common (1:1)
A	Gene05424	chr10	3778827	3783043	Bm_scaf10	3778827	3783043	4217	+	AK380261:BGIBMGA006723	ftes	Tissue specific	testis	wing_disc,testis	0	0	0	0	0	0	1	16	0	0	0	0	0	0	0	0	0	0	0	Insect common (N:N)
A	Gene05425	chr10	3782945	3789972	Bm_scaf10	3782945	3789972	7028	-	NM_001134764.1:NM_001173333.1:AK382882:AK386932:BGIBMGA006616	fepM:vg4M			wing_disc,ovary,wing,pheromone gland,embryo,Versons gland,cell,compound eyes,brain,testis,epidermis,antenna	1	1	3	0	0	4	1	2	2	0	0	2	0	0	2	4	0	6	1	Insect common (N:N)
A	Gene05426	chr10	3794075	3846643	Bm_scaf10	3794075	3846643	52569	+	NM_001043456.1:AK381153:BGIBMGA006724:BGIBMGA006725	fufe			wing_disc,malpighian tubule,embryo,testis	0	0	0	0	0	0	1	1	0	0	2	0	0	0	0	0	0	3	0	Others
A	Gene05427	chr10	3913452	3915465	Bm_scaf10	3913452	3915465	2014	-	BGIBMGA006615				ovary,embryo,brain,corpora allata,testis,epidermis	0	5	0	7	0	0	0	18	2	0	0	0	0	0	2	0	0	3	0	Others
B	eGene18960	chr10	3915872	3916003	Bm_scaf10	3915872	3916003	132	-	bmte5f24	bmte	n/a	n/a	n/a	n/a	n/a	n/a	n/a	n/a	n/a	n/a	n/a	n/a	n/a	n/a	n/a	n/a	n/a	n/a	n/a	n/a	n/a	n/a
A	Gene05428	chr10	3917866	3919824	Bm_scaf10	3917866	3919824	1959	+	NM_001114865.1:BGIBMGA006726				wing_disc,ovary,embryo	0	0	0	0	0	0	1	0	1	0	0	0	0	0	0	0	0	2	0	Others
B	eGene18961	chr10	3920375	3920721	Bm_scaf10	3920375	3920721	347	-	E_FL_wd--_31A03_R_0	wd--	n/a	n/a	n/a	n/a	n/a	n/a	n/a	n/a	n/a	n/a	n/a	n/a	n/a	n/a	n/a	n/a	n/a	n/a	n/a	n/a	n/a	n/a	Not involved in ortholog groups
A	Gene05429	chr10	3922297	3923657	Bm_scaf10	3922297	3923657	1361	-	AK382063	fdpe			malpighian tubule,embryo,corpora allata,testis,antenna	1	0	0	10	0	0	0	3	0	0	2	0	0	0	0	0	0	5	0
A	Gene05430	chr10	3924725	3928754	Bm_scaf10	3924725	3928754	4030	+	BGIBMGA006727				malpighian tubule,corpora allata,testis,midgut	0	0	0	2	0	0	0	2	0	2	2	0	0	0	0	0	0	0	0	Insect common (N:N)
A	Gene05431	chr10	3930599	3941720	Bm_scaf10	3930599	3941720	11122	+	BGIBMGA006728					0	0	0	0	0	0	0	0	0	0	0	0	0	0	0	0	0	0	0	Insect common (1:1)
B	eGene18962	chr10	3944819	3945621	Bm_scaf10	3944819	3945621	803	+	E_FL_fmgV_50D23_R_0:famL45K13	fmgV:famL	n/a	n/a	n/a	n/a	n/a	n/a	n/a	n/a	n/a	n/a	n/a	n/a	n/a	n/a	n/a	n/a	n/a	n/a	n/a	n/a	n/a	n/a
B	eGene18963	chr10	3945266	3946048	Bm_scaf10	3945266	3946048	783	-	br--0126:br--1126	br--	n/a	n/a	n/a	n/a	n/a	n/a	n/a	n/a	n/a	n/a	n/a	n/a	n/a	n/a	n/a	n/a	n/a	n/a	n/a	n/a	n/a	n/a	Not involved in ortholog groups
A	Gene05432	chr10	3946204	3958468	Bm_scaf10	3946204	3958468	12265	-	BGIBMGA006614				embryo,midgut	0	0	0	0	0	0	0	0	0	1	0	0	0	0	0	0	0	1	0	Insect common (N:N)
A	Gene05433	chr10	4000769	4007200	Bm_scaf10	4000769	4007200	6432	+	AK377468:BGIBMGA006729	wd--	Tissue specific	wing_disc	wing_disc,embryo	0	0	0	0	0	0	8	0	0	0	0	0	0	0	0	0	0	1	0	Lepidoptera specific (1:1)
A	Gene05434	chr10	4016427	4017113	Bm_scaf10	4016427	4017113	687	+	BGIBMGA006730				wing_disc,wing,brain,corpora allata,epidermis	0	1	0	4	0	43	4	0	0	0	0	0	0	0	14	0	0	0	0	Lepidoptera specific (1:1)
A	Gene05435	chr10	4019871	4020419	Bm_scaf10	4019871	4020419	549	+	BGIBMGA006731				wing_disc,wing,malpighian tubule,embryo,testis,epidermis	0	0	0	0	0	33	1	10	0	0	6	0	0	0	14	0	0	2	0	Lepidoptera specific (1:1)
A	Gene05436	chr10	4026754	4038106	Bm_scaf10	4026754	4038106	11353	+	AK387836:BGIBMGA006732	bmte			wing,testis	0	0	0	0	0	1	0	1	0	0	0	0	0	0	0	0	0	0	0	Others
A	Gene05437	chr10	4039896	4049454	Bm_scaf10	4039896	4049454	9559	-	AK381914:BGIBMGA006613	fwgP			wing_disc,wing,fat body,embryo,cell,brain,corpora allata,testis,epidermis	0	7	0	4	0	3	5	2	0	0	0	0	0	2	2	0	0	4	2	Lepidoptera specific (1:1)
B	eGene18964	chr10	4048103	4048834	Bm_scaf10	4048103	4048834	732	+	bmte29n02	bmte	n/a	n/a	n/a	n/a	n/a	n/a	n/a	n/a	n/a	n/a	n/a	n/a	n/a	n/a	n/a	n/a	n/a	n/a	n/a	n/a	n/a	n/a
A	Gene05438	chr10	4100319	4110412	Bm_scaf10	4100319	4110412	10094	-	BGIBMGA006612				fat body,embryo	0	0	0	0	0	0	0	0	0	0	0	0	0	1	0	0	0	1	0	Others
A	Gene05439	chr10	4126178	4126411	Bm_scaf10	4126178	4126411	234	-	BGIBMGA006611					0	0	0	0	0	0	0	0	0	0	0	0	0	0	0	0	0	0	0	Bm-Hm specific
A	Gene05440	chr10	4129921	4131872	Bm_scaf10	4129921	4131872	1952	+	AK383123:BGIBMGA006733	mxg-			ovary,wing,malpighian tubule,pheromone gland,embryo,corpora allata,testis,midgut,maxillary galea,antenna	5	0	0	1	1	2	0	5	1	21	18	1	0	0	0	0	0	20	0	Others
A	Gene05441	chr10	4131936	4133816	Bm_scaf10	4131936	4133816	1881	-	AK386302:AK385039:NM_001046888.1:BGIBMGA006610	prW-:fcaL			wing_disc,ovary,pheromone gland,embryo,Prothoracic gland,corpora allata,testis	0	0	0	6	0	0	1	5	2	0	0	1	0	0	0	0	1	10	0	Others
B	eGene18965	chr10	4136315	4137043	Bm_scaf10	4136315	4137043	729	-	E_FL_fmgV_50N22_F_0	fmgV	n/a	n/a	n/a	n/a	n/a	n/a	n/a	n/a	n/a	n/a	n/a	n/a	n/a	n/a	n/a	n/a	n/a	n/a	n/a	n/a	n/a	n/a
B	eGene18966	chr10	4136345	4137043	Bm_scaf10	4136345	4137043	699	+	E_EL_ovS0_05E08_F_0:E_FL_fmgV_50N22_R_0	fmgV:ovS0	n/a	n/a	n/a	n/a	n/a	n/a	n/a	n/a	n/a	n/a	n/a	n/a	n/a	n/a	n/a	n/a	n/a	n/a	n/a	n/a	n/a	n/a
B	eGene18967	chr10	4137104	4137532	Bm_scaf10	4137104	4137532	429	-	br--0639	br--	n/a	n/a	n/a	n/a	n/a	n/a	n/a	n/a	n/a	n/a	n/a	n/a	n/a	n/a	n/a	n/a	n/a	n/a	n/a	n/a	n/a	n/a
A	Gene05442	chr10	4137669	4169139	Bm_scaf10	4137669	4169139	31471	-	BGIBMGA006609				wing_disc,brain	0	1	0	0	0	0	2	0	0	0	0	0	0	0	0	0	0	0	0	Insect common (1:1)
B	eGene18968	chr10	4182649	4183098	Bm_scaf10	4182649	4183098	450	-	E_FL_ftes_53F20_R_0	ftes	n/a	n/a	n/a	n/a	n/a	n/a	n/a	n/a	n/a	n/a	n/a	n/a	n/a	n/a	n/a	n/a	n/a	n/a	n/a	n/a	n/a	n/a	Insect common (N:N)
A	Gene05443	chr10	4183492	4185090	Bm_scaf10	4183492	4185090	1599	-	BGIBMGA006608				pheromone gland,embryo,corpora allata	0	0	0	2	0	0	0	0	0	0	0	1	0	0	0	0	0	1	0	Insect common (1:1)
B	eGene18969	chr10	4185041	4185357	Bm_scaf10	4185041	4185357	317	+	E_FL_ftes_14H14_R_0	ftes	n/a	n/a	n/a	n/a	n/a	n/a	n/a	n/a	n/a	n/a	n/a	n/a	n/a	n/a	n/a	n/a	n/a	n/a	n/a	n/a	n/a	n/a	Not involved in ortholog groups
A	Gene05444	chr10	4190042	4190972	Bm_scaf10	4190042	4190972	931	+	AK380899	fufe			wing_disc,embryo	0	0	0	0	0	0	1	0	0	0	0	0	0	0	0	0	0	1	0	Bm specific
A	Gene05445	chr10	4212899	4214496	Bm_scaf10	4212899	4214496	1598	+	AK384392:BGIBMGA006734	fcaL			wing_disc,corpora allata,midgut	0	0	0	2	0	0	1	0	0	2	0	0	0	0	0	0	0	0	0	Insect common (1:1)
A	Gene05446	chr10	4214545	4223745	Bm_scaf10	4214545	4223745	9201	-	AK378865:BGIBMGA006607	fner			wing_disc,wing,silkgland,embryo,brain,corpora allata,midgut	0	2	0	1	0	2	1	0	0	2	0	0	2	0	0	0	0	4	0	Insect common (1:1)
A	Gene05447	chr10	4226568	4228815	Bm_scaf10	4226568	4228815	2248	+	AK382085:BGIBMGA006735	fdpe			ovary,wing,fat body,silkgland,embryo,brain,corpora allata,testis	0	4	0	5	0	1	0	4	1	0	0	0	1	2	0	0	0	10	0	Insect common (N:N)
A	Gene05448	chr10	4244245	4249568	Bm_scaf10	4244245	4249568	5324	+	BGIBMGA006736					0	0	0	0	0	0	0	0	0	0	0	0	0	0	0	0	0	0	0	Others
B	eGene18970	chr10	4249715	4250218	Bm_scaf10	4249715	4250218	504	+	fbS20270	fbS2	n/a	n/a	n/a	n/a	n/a	n/a	n/a	n/a	n/a	n/a	n/a	n/a	n/a	n/a	n/a	n/a	n/a	n/a	n/a	n/a	n/a	n/a	Not involved in ortholog groups
A	Gene05449	chr10	4254391	4255794	Bm_scaf10	4254391	4255794	1404	+	BGIBMGA006737					0	0	0	0	0	0	0	0	0	0	0	0	0	0	0	0	0	0	0	Others
A	Gene05450	chr10	4264968	4272555	Bm_scaf10	4264968	4272555	7588	+	AK377973:AK385532:BGIBMGA006738	ffbm:e100			wing_disc,fat body,embryo,testis,midgut	0	0	0	0	0	0	1	1	0	2	0	0	0	1	0	0	0	1	0	Insect common (N:N)
A	Gene05451	chr10	4272021	4281177	Bm_scaf10	4272021	4281177	9157	-	AK383648:BGIBMGA006606	MFB-			wing_disc,fat body,malpighian tubule,embryo,cell,brain,midgut	0	4	0	0	0	0	1	0	0	12	1	0	0	4	0	0	0	1	1	Insect common (1:1)
A	Gene05452	chr10	4284090	4286669	Bm_scaf10	4284090	4286669	2580	-	AK382702:BGIBMGA006605	fdpe			ovary,fat body,malpighian tubule,embryo,testis	0	0	0	0	0	0	0	7	1	0	2	0	0	2	0	0	0	3	0	Others
A	Gene05453	chr10	4287556	4288077	Bm_scaf10	4287556	4288077	522	+	BGIBMGA006739				ovary,wing,silkgland,embryo	0	0	0	0	0	1	0	0	1	0	0	0	2	0	0	0	0	11	0	Others
A	Gene05454	chr10	4288144	4288844	Bm_scaf10	4288144	4288844	701	+	AK381808	fwgP			wing,cell	0	0	0	0	0	1	0	0	0	0	0	0	0	0	0	0	0	0	1	Not involved in ortholog groups
A	Gene05455	chr10	4291923	4294604	Bm_scaf10	4291923	4294604	2682	-	AK386051:BGIBMGA006604	phe-			malpighian tubule,pheromone gland,silkgland,embryo,brain,Prothoracic gland,corpora allata,testis,midgut	0	3	0	2	0	0	0	3	0	2	2	1	1	0	0	0	1	1	0	Insect common (1:1)
B	eGene18971	chr10	4304560	4305457	Bm_scaf10	4304560	4305457	898	+	E_FL_fcaL_25O08_R_0:E_ET_caL-_13D03_R_0:E_FL_fcaL_27I04_R_0:famL16H23:pg--0267X:famL16I02:E_FL_fmgV_25L15_R_0:E_FL_fcaL_47K23_R_0:E_FL_fcaL_10P04_R_0:E_FL_fcaL_34G08_R_0:famL43L10:E_ET_caL-_06J18_R_0:famL19N20:E_FL_fcaL_10B16_R_0:E_FL_fcaL_14M09_R_0:E_ET_MSV3_04E04_R_0:famL16G16:famL03M02:famL03L15:E_FL_fcaL_40P06_R_0:E_FL_fcaL_52H23_R_0:E_FL_fcaL_22P17_R_0:famL45O09:famL44C19:E_ET_MSV3_29D12_R_0…	caL-:MSV3:fmgV:pg--:famL:fcaL	n/a	n/a	n/a	n/a	n/a	n/a	n/a	n/a	n/a	n/a	n/a	n/a	n/a	n/a	n/a	n/a	n/a	n/a	n/a	n/a	n/a	n/a	Insect common (N:N)
B	eGene18972	chr10	4304565	4305353	Bm_scaf10	4304565	4305353	789	-	E_FL_fcaL_48J13_F_0:NRPG0459	NRPG:fcaL	n/a	n/a	n/a	n/a	n/a	n/a	n/a	n/a	n/a	n/a	n/a	n/a	n/a	n/a	n/a	n/a	n/a	n/a	n/a	n/a	n/a	n/a	Not involved in ortholog groups
B	eGene18973	chr10	4305451	4306563	Bm_scaf10	4305451	4306563	1113	-	pg--0275:P5PG1001:fbS20540:NRPG0725	P5PG:pg--:NRPG:fbS2	n/a	n/a	n/a	n/a	n/a	n/a	n/a	n/a	n/a	n/a	n/a	n/a	n/a	n/a	n/a	n/a	n/a	n/a	n/a	n/a	n/a	n/a
B	eGene18974	chr10	4305638	4306715	Bm_scaf10	4305638	4306715	1078	+	E_FL_fner_40H14_R_0:E_ET_J150_12G08_R_0:E_FL_ftes_37K22_R_0	fner:ftes:J150	n/a	n/a	n/a	n/a	n/a	n/a	n/a	n/a	n/a	n/a	n/a	n/a	n/a	n/a	n/a	n/a	n/a	n/a	n/a	n/a	n/a	n/a
B	eGene18975	chr10	4306511	4307560	Bm_scaf10	4306511	4307560	1050	-	pg--0343:E_ET_MSV3_04E04_F_0:prgv0762:brP-0787	MSV3:pg--:prgv:brP-	n/a	n/a	n/a	n/a	n/a	n/a	n/a	n/a	n/a	n/a	n/a	n/a	n/a	n/a	n/a	n/a	n/a	n/a	n/a	n/a	n/a	n/a
A	Gene05456	chr10	4307571	4313261	Bm_scaf10	4307571	4313261	5691	-	NM_001164476.1:BGIBMGA006603				wing,fat body,malpighian tubule,pheromone gland,embryo,cell,compound eyes,brain,corpora allata,testis,midgut,epidermis,antenna	1	1	2	16	0	1	0	2	0	2	2	7	0	2	18	0	0	9	1	Insect common (N:N)
B	eGene18976	chr10	4321290	4322080	Bm_scaf10	4321290	4322080	791	-	pg--0021	pg--	n/a	n/a	n/a	n/a	n/a	n/a	n/a	n/a	n/a	n/a	n/a	n/a	n/a	n/a	n/a	n/a	n/a	n/a	n/a	n/a	n/a	n/a
A	Gene05457	chr10	4327857	4328876	Bm_scaf10	4327857	4328876	1020	+	AK380103	ftes			testis	0	0	0	0	0	0	0	2	0	0	0	0	0	0	0	0	0	0	0	Not involved in ortholog groups
A	Gene05458	chr10	4370673	4382469	Bm_scaf10	4370673	4382469	11797	-	BGIBMGA006602				wing_disc,wing	0	0	0	0	0	1	2	0	0	0	0	0	0	0	0	0	0	0	0	Insect common (N:N)
A	Gene05459	chr10	4413147	4438753	Bm_scaf10	4413147	4438753	25607	+	AK385662:BGIBMGA006740	phe-			wing_disc,wing,pheromone gland,epidermis	0	0	0	0	0	3	1	0	0	0	0	1	0	0	2	0	0	0	0	Others
B	eGene18977	chr10	4468646	4469271	Bm_scaf10	4468646	4469271	626	-	E_FL_fner_04B06_F_0	fner	n/a	n/a	n/a	n/a	n/a	n/a	n/a	n/a	n/a	n/a	n/a	n/a	n/a	n/a	n/a	n/a	n/a	n/a	n/a	n/a	n/a	n/a
B	eGene18978	chr10	4470277	4470874	Bm_scaf10	4470277	4470874	598	-	prgv0931	prgv	n/a	n/a	n/a	n/a	n/a	n/a	n/a	n/a	n/a	n/a	n/a	n/a	n/a	n/a	n/a	n/a	n/a	n/a	n/a	n/a	n/a	n/a
A	Gene05460	chr10	4471080	4486024	Bm_scaf10	4471080	4486024	14945	-	BGIBMGA006601				cell	0	0	0	0	0	0	0	0	0	0	0	0	0	0	0	0	0	0	1	Insect common (N:N)
A	Gene05461	chr10	4524226	4524486	Bm_scaf10	4524226	4524486	261	-	BGIBMGA006600					0	0	0	0	0	0	0	0	0	0	0	0	0	0	0	0	0	0	0	Bm specific
A	Gene05462	chr10	4578431	4587108	Bm_scaf10	4578431	4587108	8678	+	BGIBMGA006741					0	0	0	0	0	0	0	0	0	0	0	0	0	0	0	0	0	0	0	Others
A	Gene05463	chr10	4592902	4600621	Bm_scaf10	4592902	4600621	7720	+	NM_001098323.1:AK385794:BGIBMGA006742	phe-			pheromone gland,epidermis	0	0	0	0	0	0	0	0	0	0	0	2	0	0	2	0	0	0	0	Others
A	Gene05464	chr10	4613475	4619616	Bm_scaf10	4613475	4619616	6142	+	BGIBMGA006743					0	0	0	0	0	0	0	0	0	0	0	0	0	0	0	0	0	0	0	Bm-Hm specific
A	Gene05465	chr10	4713759	4714421	Bm_scaf10	4713759	4714421	663	+	AK377557	fe8d			embryo	0	0	0	0	0	0	0	0	0	0	0	0	0	0	0	0	0	1	0	Not involved in ortholog groups
A	Gene05466	chr10	4778344	4841719	Bm_scaf10	4778344	4841719	63376	+	NM_001109925.1:BGIBMGA006745:BGIBMGA006744				wing,malpighian tubule,compound eyes,epidermis	0	0	1	0	0	1	0	0	0	0	2	0	0	0	2	0	0	0	0	Insect common (N:N)
A	Gene05467	chr10	4806900	4807161	Bm_scaf10	4806900	4807161	262	+	AK381171	fufe			embryo	0	0	0	0	0	0	0	0	0	0	0	0	0	0	0	0	0	1	0
A	Gene05468	chr10	4842377	4844106	Bm_scaf10	4842377	4844106	1730	+	BGIBMGA006746					0	0	0	0	0	0	0	0	0	0	0	0	0	0	0	0	0	0	0	Bm-Dp specific
A	Gene05469	chr10	4847958	4851511	Bm_scaf10	4847958	4851511	3554	+	AK380089:BGIBMGA006747	ftes			wing,testis	0	0	0	0	0	3	0	19	0	0	0	0	0	0	0	0	0	0	0	Not involved in ortholog groups
A	Gene05470	chr10	4853362	4865580	Bm_scaf10	4853362	4865580	12219	-	BGIBMGA006599					0	0	0	0	0	0	0	0	0	0	0	0	0	0	0	0	0	0	0	Insect common (N:N)
A	Gene05471	chr10	4870098	4874572	Bm_scaf10	4870098	4874572	4475	-	NM_001173145.1:BGIBMGA006598					0	0	0	0	0	0	0	0	0	0	0	0	0	0	0	0	0	0	0	Others
A	Gene05472	chr10	4879783	4883463	Bm_scaf10	4879783	4883463	3681	-	NM_001173141.1:BGIBMGA006597					0	0	0	0	0	0	0	0	0	0	0	0	0	0	0	0	0	0	0	Others
A	Gene05473	chr10	4887331	4943992	Bm_scaf10	4887331	4943992	56662	-	AK378575:BGIBMGA006594:BGIBMGA006596:BGIBMGA006593:BGIBMGA006595	fner			wing_disc,embryo,brain,Prothoracic gland,corpora allata,testis	0	7	0	12	0	0	1	6	0	0	0	0	0	0	0	0	1	1	0	Others
A	Gene05474	chr10	4894825	4895686	Bm_scaf10	4894825	4895686	862	+	AK384087	fcaL			embryo,corpora allata	0	0	0	2	0	0	0	0	0	0	0	0	0	0	0	0	0	1	0	Not involved in ortholog groups
A	Gene05475	chr10	4898196	4930080	Bm_scaf10	4898196	4930080	31885	+	AK380115	ftes			Versons gland,testis	0	0	0	0	0	0	0	4	0	0	0	0	0	0	0	1	0	0	0	Not involved in ortholog groups
A	Gene05476	chr10	4947275	4949289	Bm_scaf10	4947275	4949289	2015	-	BGIBMGA006592				wing_disc,embryo	0	0	0	0	0	0	1	0	0	0	0	0	0	0	0	0	0	3	0	Insect common (N:N)
A	Gene05477	chr10	4951923	4959201	Bm_scaf10	4951923	4959201	7279	-	AK378143:AK387004:BGIBMGA006591	fmgV:bmmt			wing_disc,ovary,wing,fat body,malpighian tubule,pheromone gland,embryo,Versons gland,cell,brain,Prothoracic gland,corpora allata,testis,midgut,epidermis	0	4	0	4	0	2	1	2	1	12	4	4	0	3	2	5	1	7	1	Insect common (N:N)
A	Gene05478	chr10	4961767	4963338	Bm_scaf10	4961767	4963338	1572	+	BGIBMGA006748					0	0	0	0	0	0	0	0	0	0	0	0	0	0	0	0	0	0	0	Lepidoptera specific (N:N)
B	eGene18979	chr10	4962346	4962877	Bm_scaf10	4962346	4962877	532	-	E_EL_ovS0_08C01_R_0	ovS0	n/a	n/a	n/a	n/a	n/a	n/a	n/a	n/a	n/a	n/a	n/a	n/a	n/a	n/a	n/a	n/a	n/a	n/a	n/a	n/a	n/a	n/a	Not involved in ortholog groups
A	Gene05479	chr10	4963973	4966639	Bm_scaf10	4963973	4966639	2667	+	AK380136:BGIBMGA006749	ftes			ovary,fat body,malpighian tubule,embryo,brain,corpora allata,testis,midgut	0	1	0	1	0	0	0	8	5	1	2	0	0	1	0	0	0	6	0	Not involved in ortholog groups
A	Gene05480	chr10	4969575	4973190	Bm_scaf10	4969575	4973190	3616	+	AK383164:NM_001046654.1	mxg-			wing_disc,malpighian tubule,silkgland,embryo,brain,corpora allata,maxillary galea,epidermis,antenna	1	1	0	13	1	0	3	0	0	0	2	0	3	0	1	0	0	3	0	Insect common (N:N)
B	eGene18980	chr10	4977386	4978064	Bm_scaf10	4977386	4978064	679	+	E_ET_caL-_17I15_R_0	caL-	n/a	n/a	n/a	n/a	n/a	n/a	n/a	n/a	n/a	n/a	n/a	n/a	n/a	n/a	n/a	n/a	n/a	n/a	n/a	n/a	n/a	n/a
B	eGene18981	chr10	4977387	4978064	Bm_scaf10	4977387	4978064	678	-	E_ET_caL-_17I15_F_0	caL-	n/a	n/a	n/a	n/a	n/a	n/a	n/a	n/a	n/a	n/a	n/a	n/a	n/a	n/a	n/a	n/a	n/a	n/a	n/a	n/a	n/a	n/a
A	Gene05481	chr10	4982615	4983586	Bm_scaf10	4982615	4983586	972	+	AK387139	bmmt			malpighian tubule	0	0	0	0	0	0	0	0	0	0	2	0	0	0	0	0	0	0	0	Not involved in ortholog groups
A	Gene05482	chr10	4985823	5033483	Bm_scaf10	4985823	5033483	47661	-	AK381299:BGIBMGA006590	fufe			embryo,cell,compound eyes,brain	0	1	1	0	0	0	0	0	0	0	0	0	0	0	0	0	0	1	1	Insect common (N:N)
A	Gene05483	chr10	5012158	5013734	Bm_scaf10	5012158	5013734	1577	+	BGIBMGA006750					0	0	0	0	0	0	0	0	0	0	0	0	0	0	0	0	0	0	0	Not involved in ortholog groups
A	Gene05484	chr10	5034434	5036203	Bm_scaf10	5034434	5036203	1770	+	NM_001046809.1:AK384837:AK386315:AK381333:BGIBMGA006751	prW-:fufe:fcaL			wing_disc,ovary,wing,fat body,malpighian tubule,silkgland,embryo,brain,Prothoracic gland,corpora allata,testis,midgut,maxillary galea,antenna	2	2	0	10	1	4	3	13	12	2	7	0	4	6	0	0	3	32	0	Insect common (N:N)
A	Gene05485	chr10	5038514	5040488	Bm_scaf10	5038514	5040488	1975	+	AK378648:AK385758:BGIBMGA006752	fner:phe-			wing_disc,ovary,wing,malpighian tubule,pheromone gland,embryo,brain,corpora allata,testis,epidermis,antenna	1	2	0	2	0	2	1	8	2	0	4	1	0	0	2	0	0	6	0	Not involved in ortholog groups
A	Gene05486	chr10	5053563	5071331	Bm_scaf10	5053563	5071331	17769	-	AK384606:BGIBMGA006589	fcaL			wing_disc,ovary,wing,fat body,pheromone gland,embryo,Versons gland,brain,Prothoracic gland,corpora allata,testis,maxillary galea	0	7	0	2	1	7	1	2	3	0	0	2	0	1	0	1	1	3	0	Insect common (N:N)
A	Gene05487	chr10	5068746	5070169	Bm_scaf10	5068746	5070169	1424	+	AK377328	wd--			wing_disc	0	0	0	0	0	0	2	0	0	0	0	0	0	0	0	0	0	0	0	Not involved in ortholog groups
A	Gene05488	chr10	5106494	5106715	Bm_scaf10	5106494	5106715	222	+	BGIBMGA006753				embryo	0	0	0	0	0	0	0	0	0	0	0	0	0	0	0	0	0	1	0	Not involved in ortholog groups
A	Gene05489	chr10	5113111	5118249	Bm_scaf10	5113111	5118249	5139	+	NM_001046920.1:AK387275:AK384685:AK380331:BGIBMGA006754	ftes:bmov:fcaL			wing_disc,ovary,wing,embryo,brain,corpora allata,testis	0	13	0	3	0	3	1	2	3	0	0	0	0	0	0	0	0	2	0	Insect common (N:N)
A	Gene05490	chr10	5116532	5120204	Bm_scaf10	5116532	5120204	3673	-	AK386676:BGIBMGA006588	prW-			wing_disc,ovary,wing,fat body,silkgland,embryo,Versons gland,brain,Prothoracic gland,corpora allata,testis,epidermis	0	4	0	3	0	1	3	2	2	0	0	0	3	2	2	2	1	16	0	Insect common (N:N)
A	Gene05491	chr10	5121681	5122642	Bm_scaf10	5121681	5122642	962	+	AK388552	bmov	Tissue specific	ovary	ovary	0	0	0	0	0	0	0	0	40	0	0	0	0	0	0	0	0	0	0	Bm-Dp specific
A	Gene05492	chr10	5121766	5122461	Bm_scaf10	5121766	5122461	696	-	BGIBMGA006587				ovary,fat body	0	0	0	0	0	0	0	0	6	0	0	0	0	1	0	0	0	0	0	Bm-Dp specific
A	Gene05493	chr10	5128421	5129255	Bm_scaf10	5128421	5129255	835	+	AK387205:BGIBMGA006755	bmov	Tissue specific	ovary	ovary	0	0	0	0	0	0	0	0	36	0	0	0	0	0	0	0	0	0	0	Bm-Dp specific
A	Gene05494	chr10	5130942	5133481	Bm_scaf10	5130942	5133481	2540	+	AK387539:AK387210:AK387449:BGIBMGA006756	bmov	Tissue specific	ovary	ovary	0	0	0	0	0	0	0	0	57	0	0	0	0	0	0	0	0	0	0	Not involved in ortholog groups
A	Gene05495	chr10	5136927	5137918	Bm_scaf10	5136927	5137918	992	+	AK387440:BGIBMGA006757	bmov	Tissue specific	ovary	ovary	0	0	0	0	0	0	0	0	15	0	0	0	0	0	0	0	0	0	0	Not involved in ortholog groups
B	eGene18982	chr10	5142396	5149291	Bm_scaf10	5142396	5149291	6896	+	bmov10h14:E_FL_fmgV_17L02_R_0:fe8d-P24_F_N13:bmov21c19:E_FL_fmgV_33H14_F_0:bmov26h18:E_FL_fmgV_44N06_R_0:E_FL_fmgV_17L02_F_0:E_FL_fmgV_24B11_F_0:bmov22i06:E_FL_fmgV_44N06_F_0:E_FL_fmgV_36P16_F_0	fmgV:bmov:fe8d	n/a	n/a	n/a	n/a	n/a	n/a	n/a	n/a	n/a	n/a	n/a	n/a	n/a	n/a	n/a	n/a	n/a	n/a	n/a	n/a	n/a	n/a	Lepidoptera specific (1:1)
A	Gene05496	chr10	5149630	5180971	Bm_scaf10	5149630	5180971	31342	-	AK379609:AK386984:BGIBMGA006586:BGIBMGA006585	bmmt:ftes			malpighian tubule,testis	0	0	0	0	0	0	0	6	0	0	2	0	0	0	0	0	0	0	0	Others
A	Gene05497	chr10	5187736	5187948	Bm_scaf10	5187736	5187948	213	+	BGIBMGA006758				embryo,corpora allata,midgut,epidermis	0	0	0	2	0	0	0	0	0	14	0	0	0	0	2	0	0	3	0	Lepidoptera specific (1:1)
A	Gene05498	chr10	5188730	5199604	Bm_scaf10	5188730	5199604	10875	-	BGIBMGA006584					0	0	0	0	0	0	0	0	0	0	0	0	0	0	0	0	0	0	0	Others
B	eGene18983	chr10	5225123	5226041	Bm_scaf10	5225123	5226041	919	+	E_FL_bmmt_06G12_R_0:E_FL_bmmt_06L22_R_0:E_FL_fmgV_50L05_R_0:E_FL_fner_23B17_R_0:famL18K19:E_FL_bmmt_28K21_R_0:E_FL_fner_24K11_R_0:E_FL_fner_23A24_R_0:E_FL_fner_26F23_R_0:E_FL_ftes_03G13_R_0:E_FL_fner_44G16_R_0:E_FL_bmmt_03C13_R_0	fmgV:fner:ftes:bmmt:famL	n/a	n/a	n/a	n/a	n/a	n/a	n/a	n/a	n/a	n/a	n/a	n/a	n/a	n/a	n/a	n/a	n/a	n/a	n/a	n/a	n/a	n/a	Insect common (N:N)
A	Gene05499	chr10	5225912	5231074	Bm_scaf10	5225912	5231074	5163	-	BGIBMGA006583				wing,malpighian tubule,pheromone gland,embryo,brain,testis,midgut,maxillary galea,antenna	2	5	0	0	3	1	0	1	0	1	4	2	0	0	0	0	0	3	0	Insect common (N:N)
A	Gene05500	chr10	5232246	5253410	Bm_scaf10	5232246	5253410	21165	-	AK381802:AK383960:BGIBMGA006582	fwgP:fcaL			wing,corpora allata	0	0	0	1	0	1	0	0	0	0	0	0	0	0	0	0	0	0	0	Insect common (1:1)
B	eGene18984	chr10	5255870	5256515	Bm_scaf10	5255870	5256515	646	+	E_EL_ovS0_18C08_R_0	ovS0	n/a	n/a	n/a	n/a	n/a	n/a	n/a	n/a	n/a	n/a	n/a	n/a	n/a	n/a	n/a	n/a	n/a	n/a	n/a	n/a	n/a	n/a
A	Gene05501	chr10	5259994	5281045	Bm_scaf10	5259994	5281045	21052	-	BGIBMGA006581				wing,pheromone gland,epidermis	0	0	0	0	0	2	0	0	0	0	0	1	0	0	1	0	0	0	0	Insect common (N:N)
A	Gene05502	chr10	5292801	5300605	Bm_scaf10	5292801	5300605	7805	+	BGIBMGA006759					0	0	0	0	0	0	0	0	0	0	0	0	0	0	0	0	0	0	0	Bm-Dp specific
A	Gene05503	chr10	5300661	5309658	Bm_scaf10	5300661	5309658	8998	-	AK380520:BGIBMGA006580	ftes			testis	0	0	0	0	0	0	0	1	0	0	0	0	0	0	0	0	0	0	0	Others
A	Gene05504	chr10	5310812	5315832	Bm_scaf10	5310812	5315832	5021	+	AK382632:BGIBMGA006760	fdpe			fat body,embryo,testis,antenna	1	0	0	0	0	0	0	4	0	0	0	0	0	1	0	0	0	3	0	Others
B	eGene18985	chr10	5318269	5318412	Bm_scaf10	5318269	5318412	144	-	E_FL_bmmt_23N14_R_0	bmmt	n/a	n/a	n/a	n/a	n/a	n/a	n/a	n/a	n/a	n/a	n/a	n/a	n/a	n/a	n/a	n/a	n/a	n/a	n/a	n/a	n/a	n/a
A	Gene05505	chr10	5318402	5322351	Bm_scaf10	5318402	5322351	3950	+	BGIBMGA006761				wing,embryo,brain,corpora allata	0	2	0	2	0	1	0	0	0	0	0	0	0	0	0	0	0	3	0	Insect common (N:N)
A	Gene05506	chr10	5326482	5333183	Bm_scaf10	5326482	5333183	6702	-	BGIBMGA006579					0	0	0	0	0	0	0	0	0	0	0	0	0	0	0	0	0	0	0	Others
A	Gene05507	chr10	5339948	5343868	Bm_scaf10	5339948	5343868	3921	-	BGIBMGA006578					0	0	0	0	0	0	0	0	0	0	0	0	0	0	0	0	0	0	0	Not involved in ortholog groups
A	Gene05508	chr10	5413531	5416476	Bm_scaf10	5413531	5416476	2946	+	AK387823	bmte			testis	0	0	0	0	0	0	0	1	0	0	0	0	0	0	0	0	0	0	0	Not involved in ortholog groups
A	Gene05509	chr10	5435730	5448036	Bm_scaf10	5435730	5448036	12307	-	BGIBMGA006577					0	0	0	0	0	0	0	0	0	0	0	0	0	0	0	0	0	0	0	Insect common (1:1)
A	Gene05510	chr10	5549100	5549684	Bm_scaf10	5549100	5549684	585	-	BGIBMGA006576					0	0	0	0	0	0	0	0	0	0	0	0	0	0	0	0	0	0	0	Lepidoptera specific (1:1)
A	Gene05511	chr10	5590292	5598804	Bm_scaf10	5590292	5598804	8513	-	AK379980:BGIBMGA006575	ftes	Tissue specific	testis	embryo,testis	0	0	0	0	0	0	0	11	0	0	0	0	0	0	0	0	0	1	0	Insect common (N:N)
A	Gene05512	chr10	5600429	5601970	Bm_scaf10	5600429	5601970	1542	+	AK382658	fdpe			embryo	0	0	0	0	0	0	0	0	0	0	0	0	0	0	0	0	0	7	0	Others
A	Gene05513	chr10	5600455	5601876	Bm_scaf10	5600455	5601876	1422	-	BGIBMGA006574				embryo,corpora allata,antenna	1	0	0	2	0	0	0	0	0	0	0	0	0	0	0	0	0	1	0	Others
A	Gene05514	chr10	5603389	5609792	Bm_scaf10	5603389	5609792	6404	+	AK380215:BGIBMGA006762	ftes			testis	0	0	0	0	0	0	0	2	0	0	0	0	0	0	0	0	0	0	0	Lepidoptera specific (1:1)
A	Gene05515	chr10	5613158	5621252	Bm_scaf10	5613158	5621252	8095	-	AK381024:BGIBMGA006573	fufe			ovary,fat body,embryo,antenna	1	0	0	0	0	0	0	0	1	0	0	0	0	1	0	0	0	2	0	Lepidoptera specific (1:1)
A	Gene05516	chr10	5624914	5635200	Bm_scaf10	5624914	5635200	10287	+	BGIBMGA006763				fat body,embryo	0	0	0	0	0	0	0	0	0	0	0	0	0	1	0	0	0	1	0	Others
A	Gene05517	chr10	5638905	5646813	Bm_scaf10	5638905	5646813	7909	-	BGIBMGA006572				embryo	0	0	0	0	0	0	0	0	0	0	0	0	0	0	0	0	0	1	0	Others
A	Gene05518	chr10	5730632	5733508	Bm_scaf10	5730632	5733508	2877	+	BGIBMGA006764				wing_disc	0	0	0	0	0	0	1	0	0	0	0	0	0	0	0	0	0	0	0	Not involved in ortholog groups
B	eGene18986	chr10	5779243	5779722	Bm_scaf10	5779243	5779722	480	-	E_FL_wd--_09A16_R_0	wd--	n/a	n/a	n/a	n/a	n/a	n/a	n/a	n/a	n/a	n/a	n/a	n/a	n/a	n/a	n/a	n/a	n/a	n/a	n/a	n/a	n/a	n/a
A	Gene05519	chr10	5789679	5791607	Bm_scaf10	5789679	5791607	1929	-	BGIBMGA006571					0	0	0	0	0	0	0	0	0	0	0	0	0	0	0	0	0	0	0	Not involved in ortholog groups
B	eGene18987	chr10	5813141	5813615	Bm_scaf10	5813141	5813615	475	-	prgv0986	prgv	n/a	n/a	n/a	n/a	n/a	n/a	n/a	n/a	n/a	n/a	n/a	n/a	n/a	n/a	n/a	n/a	n/a	n/a	n/a	n/a	n/a	n/a
A	Gene05520	chr10	5887771	5890919	Bm_scaf10	5887771	5890919	3149	+	BGIBMGA006765					0	0	0	0	0	0	0	0	0	0	0	0	0	0	0	0	0	0	0	Lepidoptera specific (1:1)
A	Gene05521	chr10	5957534	5959269	Bm_scaf10	5957534	5959269	1736	-	BGIBMGA006570					0	0	0	0	0	0	0	0	0	0	0	0	0	0	0	0	0	0	0	Not involved in ortholog groups
A	Gene05522	chr10	5970938	6003187	Bm_scaf10	5970938	6003187	32250	+	NM_001173375.1:NM_001173377.1:NM_001043866.2:AK386983:BGIBMGA006766:BGIBMGA006767	bmmt			wing_disc,malpighian tubule,cell,compound eyes,corpora allata	0	0	2	1	0	0	3	0	0	0	2	0	0	0	0	0	0	0	2	Insect common (N:N)
B	eGene18988	chr10	6003536	6004056	Bm_scaf10	6003536	6004056	521	+	ovS328D07f	ovS3	n/a	n/a	n/a	n/a	n/a	n/a	n/a	n/a	n/a	n/a	n/a	n/a	n/a	n/a	n/a	n/a	n/a	n/a	n/a	n/a	n/a	n/a
B	eGene18989	chr10	6005299	6005950	Bm_scaf10	6005299	6005950	652	-	ce--0547	ce--	n/a	n/a	n/a	n/a	n/a	n/a	n/a	n/a	n/a	n/a	n/a	n/a	n/a	n/a	n/a	n/a	n/a	n/a	n/a	n/a	n/a	n/a
A	Gene05523	chr10	6009586	6013241	Bm_scaf10	6009586	6013241	3656	-	AK379065	ftes			testis	0	0	0	0	0	0	0	1	0	0	0	0	0	0	0	0	0	0	0	Not involved in ortholog groups
A	Gene05524	chr10	6012288	6024401	Bm_scaf10	6012288	6024401	12114	+	NM_001098314.1:AK378644:AK383377:BGIBMGA006768	fner:MFB-			wing_disc,ovary,wing,fat body,pheromone gland,silkgland,embryo,brain,corpora allata,testis,epidermis,antenna	10	18	0	6	0	3	1	10	2	0	0	2	1	14	3	0	0	1	0	Others
A	Gene05525	chr10	6025064	6035977	Bm_scaf10	6025064	6035977	10914	-	BGIBMGA006569				wing,compound eyes,maxillary galea,antenna	1	0	1	0	1	2	0	0	0	0	0	0	0	0	0	0	0	0	0	Insect common (N:N)
A	Gene05526	chr10	6042951	6050173	Bm_scaf10	6042951	6050173	7223	+	BGIBMGA006769				pheromone gland,corpora allata	0	0	0	2	0	0	0	0	0	0	0	1	0	0	0	0	0	0	0	Bm-Dp specific
A	Gene05527	chr10	6097155	6131522	Bm_scaf10	6097155	6131522	34368	+	AK384609:BGIBMGA006770	fcaL			ovary,wing,fat body,pheromone gland,embryo,Versons gland,Prothoracic gland,corpora allata,midgut,antenna	2	0	0	7	0	2	0	0	4	3	0	3	0	1	0	6	1	1	0	Insect common (N:N)
B	eGene18990	chr10	6102373	6102950	Bm_scaf10	6102373	6102950	578	-	wv40060	wv4	n/a	n/a	n/a	n/a	n/a	n/a	n/a	n/a	n/a	n/a	n/a	n/a	n/a	n/a	n/a	n/a	n/a	n/a	n/a	n/a	n/a	n/a
B	eGene18991	chr10	6134464	6135048	Bm_scaf10	6134464	6135048	585	-	E_FL_fwgP_07C23_F_0:E_FL_ftes_39G03_F_0:fe8d-P30_F_I06	ftes:fwgP:fe8d	n/a	n/a	n/a	n/a	n/a	n/a	n/a	n/a	n/a	n/a	n/a	n/a	n/a	n/a	n/a	n/a	n/a	n/a	n/a	n/a	n/a	n/a	Others
B	eGene18992	chr10	6134502	6135065	Bm_scaf10	6134502	6135065	564	+	E_FL_ftes_39G03_R_0	ftes	n/a	n/a	n/a	n/a	n/a	n/a	n/a	n/a	n/a	n/a	n/a	n/a	n/a	n/a	n/a	n/a	n/a	n/a	n/a	n/a	n/a	n/a	Others
A	Gene05528	chr10	6135801	6136526	Bm_scaf10	6135801	6136526	726	+	BGIBMGA006771				ovary,embryo,corpora allata	0	0	0	2	0	0	0	0	2	0	0	0	0	0	0	0	0	4	0	Insect common (1:1)
A	Gene05529	chr10	6136539	6138335	Bm_scaf10	6136539	6138335	1797	-	AK383671:BGIBMGA006568	MFB-			fat body,pheromone gland,silkgland,embryo,brain,corpora allata,testis,midgut	0	2	0	2	0	0	0	2	0	2	0	1	1	1	0	0	0	6	0	Insect common (1:1)
A	Gene05530	chr10	6142230	6147077	Bm_scaf10	6142230	6147077	4848	+	BGIBMGA006772				embryo,cell,brain,corpora allata,midgut,antenna	1	2	0	2	0	0	0	0	0	1	0	0	0	0	0	0	0	3	1	Insect common (1:1)
B	eGene18993	chr10	6150215	6150873	Bm_scaf10	6150215	6150873	659	+	ce--1868	ce--	n/a	n/a	n/a	n/a	n/a	n/a	n/a	n/a	n/a	n/a	n/a	n/a	n/a	n/a	n/a	n/a	n/a	n/a	n/a	n/a	n/a	n/a
A	Gene05531	chr10	6163498	6215611	Bm_scaf10	6163498	6215611	52114	+	AK383873:BGIBMGA006774:BGIBMGA006773	MFB-			ovary,fat body,malpighian tubule,embryo,compound eyes,brain,Prothoracic gland,testis,epidermis	0	6	2	0	0	0	0	1	1	0	7	0	0	1	2	0	1	1	0	Others
B	eGene18994	chr10	6211806	6212267	Bm_scaf10	6211806	6212267	462	-	ovS3003G03r	ovS3	n/a	n/a	n/a	n/a	n/a	n/a	n/a	n/a	n/a	n/a	n/a	n/a	n/a	n/a	n/a	n/a	n/a	n/a	n/a	n/a	n/a	n/a
B	eGene18995	chr10	6220209	6220630	Bm_scaf10	6220209	6220630	422	-	E_FL_phe-_20M06_F_0	phe-	n/a	n/a	n/a	n/a	n/a	n/a	n/a	n/a	n/a	n/a	n/a	n/a	n/a	n/a	n/a	n/a	n/a	n/a	n/a	n/a	n/a	n/a
A	Gene05532	chr10	6224139	6234075	Bm_scaf10	6224139	6234075	9937	-	BGIBMGA006567					0	0	0	0	0	0	0	0	0	0	0	0	0	0	0	0	0	0	0	Others
B	eGene18996	chr10	6241413	6242180	Bm_scaf10	6241413	6242180	768	-	P5PG0104:E_FL_fner_20H23_R_0:E_FL_fner_29A01_R_0	P5PG:fner	n/a	n/a	n/a	n/a	n/a	n/a	n/a	n/a	n/a	n/a	n/a	n/a	n/a	n/a	n/a	n/a	n/a	n/a	n/a	n/a	n/a	n/a	Lepidoptera specific (N:N)
A	Gene05533	chr10	6241415	6242221	Bm_scaf10	6241415	6242221	807	+	NM_001126260.1:NM_001044003.1:AK383019:BGIBMGA006775	fepM			fat body,embryo,cell,brain,antenna	4	4	0	0	0	0	0	0	0	0	0	0	0	21	0	0	0	1	2	Lepidoptera specific (N:N)
A	Gene05534	chr10	6251841	6252155	Bm_scaf10	6251841	6252155	315	-	BGIBMGA006566					0	0	0	0	0	0	0	0	0	0	0	0	0	0	0	0	0	0	0	Not involved in ortholog groups
A	Gene05535	chr10	6321461	6324613	Bm_scaf10	6321461	6324613	3153	+	BGIBMGA006776					0	0	0	0	0	0	0	0	0	0	0	0	0	0	0	0	0	0	0	Insect common (1:1)
B	eGene18997	chr10	6326983	6327214	Bm_scaf10	6326983	6327214	232	-	E_ET_caL-_21O08_R_0	caL-	n/a	n/a	n/a	n/a	n/a	n/a	n/a	n/a	n/a	n/a	n/a	n/a	n/a	n/a	n/a	n/a	n/a	n/a	n/a	n/a	n/a	n/a
B	eGene18998	chr10	6326985	6327215	Bm_scaf10	6326985	6327215	231	+	E_ET_caL-_21O08_F_0	caL-	n/a	n/a	n/a	n/a	n/a	n/a	n/a	n/a	n/a	n/a	n/a	n/a	n/a	n/a	n/a	n/a	n/a	n/a	n/a	n/a	n/a	n/a
A	Gene05536	chr10	6347889	6348982	Bm_scaf10	6347889	6348982	1094	-	BGIBMGA006565					0	0	0	0	0	0	0	0	0	0	0	0	0	0	0	0	0	0	0	Not involved in ortholog groups
A	Gene05537	chr10	6359549	6360106	Bm_scaf10	6359549	6360106	558	-	BGIBMGA006564					0	0	0	0	0	0	0	0	0	0	0	0	0	0	0	0	0	0	0	Bm specific
A	Gene05538	chr10	6380609	6386243	Bm_scaf10	6380609	6386243	5635	+	AK382425:NM_001043880.1:BGIBMGA006777	fdpe			wing,embryo,cell,compound eyes,brain,corpora allata,testis	0	2	2	4	0	1	0	14	0	0	0	0	0	0	0	0	0	9	1	Insect common (1:1)
A	Gene05539	chr10	6385889	6388902	Bm_scaf10	6385889	6388902	3014	-	AK379963:AK379635:BGIBMGA006563	ftes	Tissue specific	testis	testis	0	0	0	0	0	0	0	17	0	0	0	0	0	0	0	0	0	0	0	Lepidoptera specific (1:1)
A	Gene05540	chr10	6399530	6409202	Bm_scaf10	6399530	6409202	9673	+	BGIBMGA006778				ovary,fat body,malpighian tubule,pheromone gland,embryo,testis,antenna	1	0	0	0	0	0	0	12	1	0	1	1	0	1	0	0	0	2	0	Insect common (N:N)
A	Gene05541	chr10	6409361	6410746	Bm_scaf10	6409361	6410746	1386	+	AK381667	fwgP			embryo,corpora allata,testis,midgut	0	0	0	3	0	0	0	1	0	1	0	0	0	0	0	0	0	1	0	Not involved in ortholog groups
A	Gene05542	chr10	6409377	6411927	Bm_scaf10	6409377	6411927	2551	-	AK378292:AK382616:BGIBMGA006562	fmgV:fdpe			wing,embryo,brain,corpora allata,testis,midgut	0	4	0	1	0	1	0	1	0	1	0	0	0	0	0	0	0	13	0	Insect common (1:1)
A	Gene05543	chr10	6416692	6420666	Bm_scaf10	6416692	6420666	3975	-	BGIBMGA006561					0	0	0	0	0	0	0	0	0	0	0	0	0	0	0	0	0	0	0	Not involved in ortholog groups
A	Gene05544	chr10	6425341	6435246	Bm_scaf10	6425341	6435246	9906	+	AK384384:AK385439:BGIBMGA006779	e100:fcaL			ovary,wing,fat body,embryo,brain,corpora allata,testis,antenna	1	2	0	4	0	2	0	1	1	0	0	0	0	1	0	0	0	4	0	Insect common (N:N)
A	Gene05545	chr10	6436141	6438285	Bm_scaf10	6436141	6438285	2145	-	AK382159:BGIBMGA006560	fdpe			embryo,testis,antenna	1	0	0	0	0	0	0	12	0	0	0	0	0	0	0	0	0	1	0	Insect common (1:1)
A	Gene05546	chr10	6439680	6460347	Bm_scaf10	6439680	6460347	20668	+	AK384989:AK381402:BGIBMGA006780:BGIBMGA006781	fcaL:fufe			malpighian tubule,pheromone gland,embryo,compound eyes,corpora allata	0	0	3	1	0	0	0	0	0	0	5	1	0	0	0	0	0	1	0	Others
A	Gene05547	chr10	6462628	6469787	Bm_scaf10	6462628	6469787	7160	-	AK381027:BGIBMGA006559	fufe			embryo	0	0	0	0	0	0	0	0	0	0	0	0	0	0	0	0	0	1	0	Insect common (N:N)
B	eGene18999	chr10	6475529	6535743	Bm_scaf10	6475529	6535743	60215	-	bmov2p18:ps4M0534:bmov7a09:fe8d-P43_F_J09	ps4M:bmov:fe8d	n/a	n/a	n/a	n/a	n/a	n/a	n/a	n/a	n/a	n/a	n/a	n/a	n/a	n/a	n/a	n/a	n/a	n/a	n/a	n/a	n/a	n/a	Others
B	eGene19000	chr10	6524470	6525132	Bm_scaf10	6524470	6525132	663	+	bmte4m24:bmte24j22	bmte	n/a	n/a	n/a	n/a	n/a	n/a	n/a	n/a	n/a	n/a	n/a	n/a	n/a	n/a	n/a	n/a	n/a	n/a	n/a	n/a	n/a	n/a
B	eGene19001	chr10	6542958	6543692	Bm_scaf10	6542958	6543692	735	+	E_ET_caL-_03I12_R_0	caL-	n/a	n/a	n/a	n/a	n/a	n/a	n/a	n/a	n/a	n/a	n/a	n/a	n/a	n/a	n/a	n/a	n/a	n/a	n/a	n/a	n/a	n/a
B	eGene19002	chr10	6543597	6544257	Bm_scaf10	6543597	6544257	661	-	E_ET_caL-_03I12_F_0	caL-	n/a	n/a	n/a	n/a	n/a	n/a	n/a	n/a	n/a	n/a	n/a	n/a	n/a	n/a	n/a	n/a	n/a	n/a	n/a	n/a	n/a	n/a
A	Gene05548	chr10	6545546	6547162	Bm_scaf10	6545546	6547162	1617	-	BGIBMGA006558					0	0	0	0	0	0	0	0	0	0	0	0	0	0	0	0	0	0	0	Not involved in ortholog groups
A	Gene05549	chr10	6549620	6563117	Bm_scaf10	6549620	6563117	13498	-	BGIBMGA006557					0	0	0	0	0	0	0	0	0	0	0	0	0	0	0	0	0	0	0	Insect common (N:N)
A	Gene05550	chr10	6595681	6595851	Bm_scaf10	6595681	6595851	171	-	BGIBMGA006556				embryo	0	0	0	0	0	0	0	0	0	0	0	0	0	0	0	0	0	1	0	Others
B	eGene19003	chr10	6598529	6599073	Bm_scaf10	6598529	6599073	545	+	E_FL_e100_06F19_R_0:E_FL_fcaL_32J12_R_0	e100:fcaL	n/a	n/a	n/a	n/a	n/a	n/a	n/a	n/a	n/a	n/a	n/a	n/a	n/a	n/a	n/a	n/a	n/a	n/a	n/a	n/a	n/a	n/a
A	Gene05551	chr10	6600624	6624320	Bm_scaf10	6600624	6624320	23697	-	BGIBMGA006555					0	0	0	0	0	0	0	0	0	0	0	0	0	0	0	0	0	0	0	Insect common (N:N)
B	eGene19004	chr10	6615532	6615862	Bm_scaf10	6615532	6615862	331	+	E_ET_caL-_06O24_R_0	caL-	n/a	n/a	n/a	n/a	n/a	n/a	n/a	n/a	n/a	n/a	n/a	n/a	n/a	n/a	n/a	n/a	n/a	n/a	n/a	n/a	n/a	n/a
A	Gene05552	chr10	6661445	6663828	Bm_scaf10	6661445	6663828	2384	-	BGIBMGA006554					0	0	0	0	0	0	0	0	0	0	0	0	0	0	0	0	0	0	0	Bm specific
A	Gene05553	chr10	6674546	6674785	Bm_scaf10	6674546	6674785	240	-	BGIBMGA006553				embryo,corpora allata	0	0	0	1	0	0	0	0	0	0	0	0	0	0	0	0	0	1	0	Not involved in ortholog groups
A	Gene05554	chr10	6716621	6716851	Bm_scaf10	6716621	6716851	231	+	AK378001	ffbm			fat body	0	0	0	0	0	0	0	0	0	0	0	0	0	1	0	0	0	0	0
A	Gene05555	chr10	6716621	6760444	Bm_scaf10	6716621	6760444	43824	-	AK386354:AK378646:BGIBMGA006552	fner:prW-			wing_disc,wing,silkgland,embryo,Versons gland,cell,compound eyes,brain,Prothoracic gland,testis,midgut	0	3	1	0	0	2	2	1	0	2	0	0	2	0	0	1	1	1	2	Insect common (N:N)
A	Gene05556	chr10	6728157	6728478	Bm_scaf10	6728157	6728478	322	+	AK380677	fufe			embryo	0	0	0	0	0	0	0	0	0	0	0	0	0	0	0	0	0	1	0	Not involved in ortholog groups
A	Gene05557	chr10	6763236	6769509	Bm_scaf10	6763236	6769509	6274	+	BGIBMGA006782					0	0	0	0	0	0	0	0	0	0	0	0	0	0	0	0	0	0	0	Insect common (N:N)
A	Gene05558	chr10	6773498	6802438	Bm_scaf10	6773498	6802438	28941	-	BGIBMGA006551				embryo,midgut	0	0	0	0	0	0	0	0	0	1	0	0	0	0	0	0	0	1	0	Insect common (N:N)
B	eGene19005	chr10	6774646	6775483	Bm_scaf10	6774646	6775483	838	+	E_FL_fmgV_09C05_R_0:E_EL_ovS0_13F04_R_0	fmgV:ovS0	n/a	n/a	n/a	n/a	n/a	n/a	n/a	n/a	n/a	n/a	n/a	n/a	n/a	n/a	n/a	n/a	n/a	n/a	n/a	n/a	n/a	n/a
A	Gene05559	chr10	6809212	6809748	Bm_scaf10	6809212	6809748	537	-	BGIBMGA006550					0	0	0	0	0	0	0	0	0	0	0	0	0	0	0	0	0	0	0	Not involved in ortholog groups
A	Gene05560	chr10	6828337	6830124	Bm_scaf10	6828337	6830124	1788	-	BGIBMGA006549					0	0	0	0	0	0	0	0	0	0	0	0	0	0	0	0	0	0	0	Bm-Dp specific
B	eGene19006	chr10	6832801	6832900	Bm_scaf10	6832801	6832900	100	+	famL16H07	famL	n/a	n/a	n/a	n/a	n/a	n/a	n/a	n/a	n/a	n/a	n/a	n/a	n/a	n/a	n/a	n/a	n/a	n/a	n/a	n/a	n/a	n/a
A	Gene05561	chr10	6833722	6839960	Bm_scaf10	6833722	6839960	6239	+	NM_001046979.1:AK378827:BGIBMGA006783	fner			wing,embryo,brain	0	4	0	0	0	1	0	0	0	0	0	0	0	0	0	0	0	2	0	Others
A	Gene05562	chr10	6842513	6844056	Bm_scaf10	6842513	6844056	1544	-	AK387626:BGIBMGA006548	bmte			testis	0	0	0	0	0	0	0	1	0	0	0	0	0	0	0	0	0	0	0	Insect common (N:N)
A	Gene05563	chr10	6845304	6861637	Bm_scaf10	6845304	6861637	16334	+	BGIBMGA006784				midgut	0	0	0	0	0	0	0	0	0	1	0	0	0	0	0	0	0	0	0	Others
A	Gene05564	chr10	6868414	6868869	Bm_scaf10	6868414	6868869	456	-	BGIBMGA006547					0	0	0	0	0	0	0	0	0	0	0	0	0	0	0	0	0	0	0	Lepidoptera specific (N:N)
A	Gene05565	chr10	6869085	6893878	Bm_scaf10	6869085	6893878	24794	+	AK380661:BGIBMGA006786:BGIBMGA006785	fufe			ovary,embryo,corpora allata,midgut	0	0	0	2	0	0	0	0	1	1	0	0	0	0	0	0	0	7	0	Not involved in ortholog groups
A	Gene05566	chr10	6874944	6877586	Bm_scaf10	6874944	6877586	2643	+	AK387870	bmte			testis,antenna	1	0	0	0	0	0	0	1	0	0	0	0	0	0	0	0	0	0	0	Insect common (N:N)
A	Gene05567	chr10	6933238	6935001	Bm_scaf10	6933238	6935001	1764	-	BGIBMGA006546					0	0	0	0	0	0	0	0	0	0	0	0	0	0	0	0	0	0	0	Others
A	Gene05568	chr10	6969461	6969836	Bm_scaf10	6969461	6969836	376	+	BGIBMGA006787					0	0	0	0	0	0	0	0	0	0	0	0	0	0	0	0	0	0	0	Not involved in ortholog groups
B	eGene19007	chr10	6971837	6972761	Bm_scaf10	6971837	6972761	925	+	ovS3006D02r:E_FL_fner_44L22_R_0	fner:ovS3	n/a	n/a	n/a	n/a	n/a	n/a	n/a	n/a	n/a	n/a	n/a	n/a	n/a	n/a	n/a	n/a	n/a	n/a	n/a	n/a	n/a	n/a
A	Gene05569	chr10	6972693	6974553	Bm_scaf10	6972693	6974553	1861	-	NM_001126251.1:BGIBMGA006545				wing_disc,embryo,brain,corpora allata	0	2	0	3	0	0	1	0	0	0	0	0	0	0	0	0	0	12	0	Others
A	Gene05570	chr10	6977437	6982671	Bm_scaf10	6977437	6982671	5235	+	BGIBMGA006788				wing_disc,wing,embryo,midgut	0	0	0	0	0	1	4	0	0	2	0	0	0	0	0	0	0	4	0	Others
B	eGene19008	chr10	6982572	6983114	Bm_scaf10	6982572	6983114	543	-	E_FL_wd--_32K22_R_0:E_FL_wd--_16H02_R_0:E_FL_wd--_30D19_R_0	wd--	n/a	n/a	n/a	n/a	n/a	n/a	n/a	n/a	n/a	n/a	n/a	n/a	n/a	n/a	n/a	n/a	n/a	n/a	n/a	n/a	n/a	n/a	Not involved in ortholog groups
B	eGene19009	chr10	7015300	7015969	Bm_scaf10	7015300	7015969	670	+	E_FL_ftes_39O09_F_0	ftes	n/a	n/a	n/a	n/a	n/a	n/a	n/a	n/a	n/a	n/a	n/a	n/a	n/a	n/a	n/a	n/a	n/a	n/a	n/a	n/a	n/a	n/a
A	Gene05571	chr10	7042649	7083077	Bm_scaf10	7042649	7083077	40429	-	AK386104:NM_001134238.1:BGIBMGA006544	phe-			pheromone gland,embryo,antenna	1	0	0	0	0	0	0	0	0	0	0	3	0	0	0	0	0	4	0	Insect common (N:N)
A	Gene05572	chr10	7092436	7092849	Bm_scaf10	7092436	7092849	414	-	BGIBMGA006543					0	0	0	0	0	0	0	0	0	0	0	0	0	0	0	0	0	0	0	Others
A	Gene05573	chr10	7143433	7144667	Bm_scaf10	7143433	7144667	1235	+	AK379035	ftes	Tissue specific	testis	testis	0	0	0	0	0	0	0	15	0	0	0	0	0	0	0	0	0	0	0	Not involved in ortholog groups
A	Gene05574	chr10	7168210	7218947	Bm_scaf10	7168210	7218947	50738	-	NM_001043464.1				compound eyes,Prothoracic gland	0	0	2	0	0	0	0	0	0	0	0	0	0	0	0	0	2	0	0	Insect common (N:N)
A	Gene05575	chr10	7229612	7230406	Bm_scaf10	7229612	7230406	795	+	BGIBMGA006789				ovary,pheromone gland,silkgland,embryo,corpora allata,testis,midgut,antenna	1	0	0	4	0	0	0	4	3	4	0	1	2	0	0	0	0	1	0	Insect common (1:1)
A	Gene05576	chr10	7235220	7239258	Bm_scaf10	7235220	7239258	4039	-	AK381777	fwgP			wing_disc,wing	0	0	0	0	0	2	1	0	0	0	0	0	0	0	0	0	0	0	0	Lepidoptera specific (1:1)
A	Gene05577	chr10	7247960	7249598	Bm_scaf10	7247960	7249598	1639	+	BGIBMGA006790				wing,fat body,embryo,brain,corpora allata,testis	0	5	0	2	0	1	0	6	0	0	0	0	0	1	0	0	0	5	0	Insect common (1:1)
A	Gene05578	chr10	7253297	7256497	Bm_scaf10	7253297	7256497	3201	-	AK384813	fcaL			silkgland,embryo,compound eyes,corpora allata	0	0	1	2	0	0	0	0	0	0	0	0	1	0	0	0	0	1	0	Insect common (1:1)
A	Gene05579	chr10	7258528	7260108	Bm_scaf10	7258528	7260108	1581	+	AK384394	fcaL			brain,corpora allata	0	2	0	1	0	0	0	0	0	0	0	0	0	0	0	0	0	0	0	Lepidoptera specific (N:N)
A	Gene05580	chr10	7258575	7259999	Bm_scaf10	7258575	7259999	1425	-	BGIBMGA006542				embryo,brain,corpora allata,testis	0	37	0	7	0	0	0	3	0	0	0	0	0	0	0	0	0	5	0	Lepidoptera specific (N:N)
A	Gene05581	chr10	7263177	7267175	Bm_scaf10	7263177	7267175	3999	+	BGIBMGA006791		Tissue specific	midgut	malpighian tubule,embryo,midgut	0	0	0	0	0	0	0	0	0	23	2	0	0	0	0	0	0	1	0	Others
B	eGene19010	chr10	7268624	7269356	Bm_scaf10	7268624	7269356	733	-	E_ET_J150_11F01_R_0	J150	n/a	n/a	n/a	n/a	n/a	n/a	n/a	n/a	n/a	n/a	n/a	n/a	n/a	n/a	n/a	n/a	n/a	n/a	n/a	n/a	n/a	n/a
A	Gene05582	chr10	7275994	7286442	Bm_scaf10	7275994	7286442	10449	+	BGIBMGA006792					0	0	0	0	0	0	0	0	0	0	0	0	0	0	0	0	0	0	0	Insect common (N:N)
A	Gene05583	chr10	7290397	7295943	Bm_scaf10	7290397	7295943	5547	+	BGIBMGA006793					0	0	0	0	0	0	0	0	0	0	0	0	0	0	0	0	0	0	0	Others
A	Gene05584	chr10	7299497	7302412	Bm_scaf10	7299497	7302412	2916	+	AK387326	bmov			ovary,compound eyes	0	0	1	0	0	0	0	0	1	0	0	0	0	0	0	0	0	0	0	Not involved in ortholog groups
A	Gene05585	chr10	7303916	7307306	Bm_scaf10	7303916	7307306	3391	-	AK384854	fcaL			corpora allata	0	0	0	1	0	0	0	0	0	0	0	0	0	0	0	0	0	0	0	Others
A	Gene05586	chr10	7311908	7313596	Bm_scaf10	7311908	7313596	1689	-	NM_001044175.1:AK384461:BGIBMGA006541	fcaL			wing_disc,pheromone gland,embryo,corpora allata,testis,midgut	0	0	0	5	0	0	2	2	0	2	0	1	0	0	0	0	0	6	0	Others
A	Gene05587	chr10	7823222	7823543	Bm_scaf253	5471	5792	322	-	BGIBMGA006795					0	0	0	0	0	0	0	0	0	0	0	0	0	0	0	0	0	0	0	Others
A	Gene05588	chr10	7826725	7835345	Bm_scaf253	8974	17594	8621	+	BGIBMGA006796				silkgland,midgut	0	0	0	0	0	0	0	0	0	1	0	0	1	0	0	0	0	0	0	Others
B	eGene19011	chr10	7834804	7835618	Bm_scaf253	17053	17867	815	-	E_ET_MSV3_10F07_R_0	MSV3	n/a	n/a	n/a	n/a	n/a	n/a	n/a	n/a	n/a	n/a	n/a	n/a	n/a	n/a	n/a	n/a	n/a	n/a	n/a	n/a	n/a	n/a
B	eGene19012	chr10	7868954	7869552	Bm_scaf253	51203	51801	599	-	E_FL_fcaL_10A13_F_0:psV30194:E_FL_fmgV_43L23_F_0:E_FL_fmgV_48N06_F_0:psV30826:psV30633:psV30933:psV30545	fmgV:fcaL:psV3	n/a	n/a	n/a	n/a	n/a	n/a	n/a	n/a	n/a	n/a	n/a	n/a	n/a	n/a	n/a	n/a	n/a	n/a	n/a	n/a	n/a	n/a	Insect common (N:N)
A	Gene05589	chr10	7870790	7875553	Bm_scaf253	53039	57802	4764	+	AK378606:BGIBMGA006797	fner			silkgland,embryo,brain	0	2	0	0	0	0	0	0	0	0	0	0	1	0	0	0	0	1	0	Insect common (1:1)
A	Gene05590	chr10	7878061	7879418	Bm_scaf253	60310	61667	1358	+	AK378749:BGIBMGA006798	fner			brain	0	2	0	0	0	0	0	0	0	0	0	0	0	0	0	0	0	0	0	Others
B	eGene19013	chr10	7880064	7880548	Bm_scaf253	62313	62797	485	+	E_FL_wd--_32C01_F_0	wd--	n/a	n/a	n/a	n/a	n/a	n/a	n/a	n/a	n/a	n/a	n/a	n/a	n/a	n/a	n/a	n/a	n/a	n/a	n/a	n/a	n/a	n/a	Not involved in ortholog groups
A	Gene05591	chr10	7883016	7885817	Bm_scaf253	65265	68066	2802	-	AK383418:NM_001098350.2:BGIBMGA006794	MFB-			wing_disc,ovary,wing,fat body,malpighian tubule,pheromone gland,silkgland,embryo,cell,compound eyes,brain,Prothoracic gland,corpora allata,testis,midgut,maxillary galea,epidermis,antenna	9	25	2	41	5	4	1	39	7	22	37	13	13	16	2	0	3	29	1	Insect common (N:N)
A	Gene05592	chr10	8476932	8493033	Bm_scaf70	19541	35642	16102	-	NM_001112610.1:NM_001043577.1:NM_001112609.1:AK388381:AK384715:AK388395:BGIBMGA006839	wd--:fcaL			wing_disc,ovary,wing,fat body,malpighian tubule,embryo,cell,brain,corpora allata,testis,epidermis	0	4	0	6	0	4	7	2	3	0	2	0	0	1	1	0	0	1	1	Insect common (N:N)
B	eGene19014	chr10	8495255	8495943	Bm_scaf70	37864	38552	689	+	E_ET_caL-_09P22_R_0	caL-	n/a	n/a	n/a	n/a	n/a	n/a	n/a	n/a	n/a	n/a	n/a	n/a	n/a	n/a	n/a	n/a	n/a	n/a	n/a	n/a	n/a	n/a
B	eGene19015	chr10	8525301	8525566	Bm_scaf70	67910	68175	266	-	E_ET_caL-_05B03_F_0	caL-	n/a	n/a	n/a	n/a	n/a	n/a	n/a	n/a	n/a	n/a	n/a	n/a	n/a	n/a	n/a	n/a	n/a	n/a	n/a	n/a	n/a	n/a
B	eGene19016	chr10	8573846	8574321	Bm_scaf70	116455	116930	476	-	E_ET_caL-_19L08_R_0	caL-	n/a	n/a	n/a	n/a	n/a	n/a	n/a	n/a	n/a	n/a	n/a	n/a	n/a	n/a	n/a	n/a	n/a	n/a	n/a	n/a	n/a	n/a
B	eGene19017	chr10	8573848	8574321	Bm_scaf70	116457	116930	474	+	E_ET_caL-_19L08_F_0	caL-	n/a	n/a	n/a	n/a	n/a	n/a	n/a	n/a	n/a	n/a	n/a	n/a	n/a	n/a	n/a	n/a	n/a	n/a	n/a	n/a	n/a	n/a
B	eGene19018	chr10	8597470	8597801	Bm_scaf70	140079	140410	332	+	E_EL_ovS0_04B02_R_0	ovS0	n/a	n/a	n/a	n/a	n/a	n/a	n/a	n/a	n/a	n/a	n/a	n/a	n/a	n/a	n/a	n/a	n/a	n/a	n/a	n/a	n/a	n/a
B	eGene19019	chr10	8597743	8598248	Bm_scaf70	140352	140857	506	-	E_EL_ovS0_04B02_F_0	ovS0	n/a	n/a	n/a	n/a	n/a	n/a	n/a	n/a	n/a	n/a	n/a	n/a	n/a	n/a	n/a	n/a	n/a	n/a	n/a	n/a	n/a	n/a
B	eGene19020	chr10	8598930	8599591	Bm_scaf70	141539	142200	662	-	E_ET_caL-_18K14_F_0	caL-	n/a	n/a	n/a	n/a	n/a	n/a	n/a	n/a	n/a	n/a	n/a	n/a	n/a	n/a	n/a	n/a	n/a	n/a	n/a	n/a	n/a	n/a
A	Gene05593	chr10	8602409	8602840	Bm_scaf70	145018	145449	432	-	BGIBMGA006838					0	0	0	0	0	0	0	0	0	0	0	0	0	0	0	0	0	0	0	Lepidoptera specific (1:1)
A	Gene05594	chr10	8626856	8627769	Bm_scaf70	169465	170378	914	+	AK387974	bmte			testis	0	0	0	0	0	0	0	2	0	0	0	0	0	0	0	0	0	0	0	Not involved in ortholog groups
A	Gene05595	chr10	8630790	8631625	Bm_scaf70	173399	174234	836	+	NM_001099613.1:AK381940:AK381522:BGIBMGA006840	fufe:fdpe			wing_disc,ovary,wing,fat body,malpighian tubule,pheromone gland,silkgland,embryo,cell,brain,Prothoracic gland,corpora allata,testis,midgut,maxillary galea,epidermis,antenna	2	11	0	13	1	4	1	15	6	5	2	2	1	2	3	0	1	26	1	Insect common (N:N)
A	Gene05596	chr10	8635038	8643111	Bm_scaf70	177647	185720	8074	+	AK382270:AK380894:AK377783:AK382575:BGIBMGA006841	fufe:fdpe:fe8d			ovary,wing,fat body,silkgland,embryo,brain,corpora allata,testis,midgut	0	1	0	2	0	1	0	3	1	2	0	0	1	1	0	0	0	12	0	Insect common (N:N)
A	Gene05597	chr10	8644969	8675249	Bm_scaf70	187578	217858	30281	-	NM_001111364.1:AK383952:BGIBMGA006836:BGIBMGA006837	fe8d			malpighian tubule,pheromone gland,silkgland,embryo,brain,corpora allata,midgut,maxillary galea,antenna	1	2	0	1	1	0	0	0	0	2	2	1	2	0	0	0	0	2	0	Insect common (N:N)
A	Gene05598	chr10	8667422	8669976	Bm_scaf70	210031	212585	2555	+	BGIBMGA006842					0	0	0	0	0	0	0	0	0	0	0	0	0	0	0	0	0	0	0	Bm-Dp specific
A	Gene05599	chr10	8675303	8675937	Bm_scaf70	217912	218546	635	+	AK384898	fcaL			corpora allata	0	0	0	2	0	0	0	0	0	0	0	0	0	0	0	0	0	0	0	Not involved in ortholog groups
A	Gene05600	chr10	8679739	8685325	Bm_scaf70	222348	227934	5587	-	NM_001043764.1:AK383243:BGIBMGA006835	mxg-			wing_disc,ovary,wing,fat body,malpighian tubule,pheromone gland,silkgland,embryo,Versons gland,cell,compound eyes,brain,Prothoracic gland,corpora allata,testis,midgut,maxillary galea,epidermis,antenna	13	56	13	65	5	30	54	12	28	40	22	20	58	25	27	71	22	80	66	Not involved in ortholog groups
B	eGene19021	chr10	8687690	8688313	Bm_scaf70	230299	230922	624	+	E_FL_bmmt_16C01_F_0:E_FL_e100_26L13_F_0	bmmt:e100	n/a	n/a	n/a	n/a	n/a	n/a	n/a	n/a	n/a	n/a	n/a	n/a	n/a	n/a	n/a	n/a	n/a	n/a	n/a	n/a	n/a	n/a
B	eGene19022	chr10	8687722	8690323	Bm_scaf70	230331	232932	2602	-	E_FL_bmmt_24K04_F_0:E_FL_fwgP_50O15_F_0:fe8d-P34_F_B17:fepMP16_F_A08:fe8d-P06_F_C21:E_FL_fmgV_45P11_F_0	fmgV:fepM:bmmt:fwgP:fe8d	n/a	n/a	n/a	n/a	n/a	n/a	n/a	n/a	n/a	n/a	n/a	n/a	n/a	n/a	n/a	n/a	n/a	n/a	n/a	n/a	n/a	n/a
B	eGene19023	chr10	8687735	8690199	Bm_scaf70	230344	232808	2465	+	E_FL_fner_35M23_F_0:NV060171:E_FL_epM-_16A08_F_0:E_ET_MSV3_12F05_F_0:E_FL_dpe-_23N03_F_0:fe8d-P11_F_E22:E_FL_fwgP_24B07_F_0:E_FL_fmgV_06J14_F_0:E_FL_fmgV_42P08_F_0:E_FL_e100_16M09_F_0:E_FL_bmmt_21M03_F_0	MSV3:NV06:dpe-:fe8d:fmgV:fner:e100:bmmt:epM-:fwgP	n/a	n/a	n/a	n/a	n/a	n/a	n/a	n/a	n/a	n/a	n/a	n/a	n/a	n/a	n/a	n/a	n/a	n/a	n/a	n/a	n/a	n/a
A	Gene05601	chr10	8696927	8700527	Bm_scaf70	239536	243136	3601	-	AK385436:BGIBMGA006834	e100			ovary,wing,embryo,corpora allata	0	0	0	2	0	3	0	0	2	0	0	0	0	0	0	0	0	6	0	Others
A	Gene05602	chr10	8702796	8720591	Bm_scaf70	245405	263200	17796	+	AK382195:AK377402:BGIBMGA006843	wd--:fdpe			wing_disc,ovary,wing,embryo	0	0	0	0	0	1	2	0	1	0	0	0	0	0	0	0	0	3	0	Insect common (N:N)
A	Gene05603	chr10	8720572	8726925	Bm_scaf70	263181	269534	6354	-	AK380017:BGIBMGA006833	ftes	Tissue specific	testis	testis	0	0	0	0	0	0	0	9	0	0	0	0	0	0	0	0	0	0	0	Others
A	Gene05604	chr10	8728428	8736199	Bm_scaf70	271037	278808	7772	+	AK379561:AK378687	fner:ftes			brain,testis	0	2	0	0	0	0	0	2	0	0	0	0	0	0	0	0	0	0	0	Insect common (N:N)
A	Gene05605	chr10	8734796	8736031	Bm_scaf70	277405	278640	1236	-	BGIBMGA006832				wing	0	0	0	0	0	1	0	0	0	0	0	0	0	0	0	0	0	0	0	Insect common (N:N)
A	Gene05606	chr10	8739316	8749480	Bm_scaf70	281925	292089	10165	+	BGIBMGA006844				cell,brain	0	1	0	0	0	0	0	0	0	0	0	0	0	0	0	0	0	0	1	Others
A	Gene05607	chr10	8759073	8767943	Bm_scaf70	301682	310552	8871	+	BGIBMGA006845					0	0	0	0	0	0	0	0	0	0	0	0	0	0	0	0	0	0	0	Others
B	eGene19024	chr10	8769338	8770088	Bm_scaf70	311947	312697	751	+	ceN-0386:ceN-5217:ceN-0177	ceN-	n/a	n/a	n/a	n/a	n/a	n/a	n/a	n/a	n/a	n/a	n/a	n/a	n/a	n/a	n/a	n/a	n/a	n/a	n/a	n/a	n/a	n/a
B	eGene19025	chr10	8856548	8857263	Bm_scaf70	399157	399872	716	-	E_ET_caL-_08G11_R_0	caL-	n/a	n/a	n/a	n/a	n/a	n/a	n/a	n/a	n/a	n/a	n/a	n/a	n/a	n/a	n/a	n/a	n/a	n/a	n/a	n/a	n/a	n/a	Not involved in ortholog groups
B	eGene19026	chr10	8860685	8861425	Bm_scaf70	403294	404034	741	+	E_ET_caL-_19P10_F_0	caL-	n/a	n/a	n/a	n/a	n/a	n/a	n/a	n/a	n/a	n/a	n/a	n/a	n/a	n/a	n/a	n/a	n/a	n/a	n/a	n/a	n/a	n/a
A	Gene05608	chr10	8871540	8878856	Bm_scaf70	414149	421465	7317	+	AK377378:BGIBMGA006846	wd--			wing_disc,wing,corpora allata	0	0	0	10	0	1	7	0	0	0	0	0	0	0	0	0	0	0	0	Insect common (N:N)
A	Gene05609	chr10	8883227	8887953	Bm_scaf70	425836	430562	4727	+	AK388403:NM_001043403.1	fe8d			wing_disc,wing,embryo,compound eyes,brain,corpora allata,epidermis,antenna	1	2	1	8	0	1	9	0	0	0	0	0	0	0	2	0	0	1	0	Insect common (N:N)
A	Gene05610	chr10	8941573	8941737	Bm_scaf70	484182	484346	165	+	BGIBMGA006847					0	0	0	0	0	0	0	0	0	0	0	0	0	0	0	0	0	0	0	Bm-Dp specific
A	Gene05611	chr10	8974806	8977172	Bm_scaf70	517415	519781	2367	+	AK384372:AK381274:BGIBMGA006848:BGIBMGA006849	fcaL:fufe			wing_disc,ovary,fat body,malpighian tubule,embryo,brain,corpora allata,testis,midgut	0	5	0	11	0	0	3	6	1	4	2	0	0	1	0	0	0	16	0	Others
A	Gene05612	chr10	8978700	8987921	Bm_scaf70	521309	530530	9222	+	AK384331	fcaL			wing_disc,fat body,embryo,brain,Prothoracic gland,corpora allata,testis,epidermis,antenna	2	1	0	3	0	0	1	2	0	0	0	0	0	1	2	0	1	1	0	Insect common (1:1)
A	Gene05613	chr10	8993531	8996568	Bm_scaf70	536140	539177	3038	+	NM_001043560.1:AK381419:AK384851:BGIBMGA006850	fufe:fcaL			ovary,malpighian tubule,silkgland,embryo,cell,compound eyes,brain,Prothoracic gland,corpora allata,testis,midgut,epidermis,antenna	3	10	1	6	0	0	0	3	1	2	2	0	2	0	2	0	1	4	2	Insect common (N:N)
B	eGene19027	chr10	9003648	9004513	Bm_scaf70	546257	547122	866	-	E_FL_fcaL_37G09_F_0	fcaL	n/a	n/a	n/a	n/a	n/a	n/a	n/a	n/a	n/a	n/a	n/a	n/a	n/a	n/a	n/a	n/a	n/a	n/a	n/a	n/a	n/a	n/a
A	Gene05614	chr10	9013078	9014393	Bm_scaf70	555687	557002	1316	-	AK382877	fepM			ovary,fat body,embryo,cell,corpora allata,testis,midgut,epidermis	0	0	0	2	0	0	0	3	2	2	0	0	0	1	7	0	0	10	1	Insect common (1:1)
A	Gene05615	chr10	9032250	9046215	Bm_scaf70	574859	588824	13966	+	BGIBMGA006851				pheromone gland,antenna	1	0	0	0	0	0	0	0	0	0	0	1	0	0	0	0	0	0	0	Insect common (N:N)
A	Gene05616	chr10	9049684	9057501	Bm_scaf70	592293	600110	7818	-	BGIBMGA006831					0	0	0	0	0	0	0	0	0	0	0	0	0	0	0	0	0	0	0	Insect common (1:1)
A	Gene05617	chr10	9060066	9062206	Bm_scaf70	602675	604815	2141	-	AK379119	ftes			ovary,wing,embryo,testis	0	0	0	0	0	1	0	4	2	0	0	0	0	0	0	0	0	3	0	Insect common (N:N)
A	Gene05618	chr10	9065851	9084383	Bm_scaf70	608460	626992	18533	+	BGIBMGA006852				embryo,Prothoracic gland,midgut	0	0	0	0	0	0	0	0	0	2	0	0	0	0	0	0	1	1	0	Insect common (1:1)
B	eGene19028	chr10	9069000	9069186	Bm_scaf70	611609	611795	187	-	E_ET_caL-_05B03_R_0	caL-	n/a	n/a	n/a	n/a	n/a	n/a	n/a	n/a	n/a	n/a	n/a	n/a	n/a	n/a	n/a	n/a	n/a	n/a	n/a	n/a	n/a	n/a	Not involved in ortholog groups
A	Gene05619	chr10	9085142	9087628	Bm_scaf70	627751	630237	2487	+	BGIBMGA006853					0	0	0	0	0	0	0	0	0	0	0	0	0	0	0	0	0	0	0	Others
A	Gene05620	chr10	9092267	9094158	Bm_scaf70	634876	636767	1892	+	BGIBMGA006854				ovary,fat body,embryo,corpora allata,testis,epidermis,antenna	1	0	0	6	0	0	0	1	1	0	0	0	0	1	2	0	0	1	0	Others
A	Gene05621	chr10	9094831	9112516	Bm_scaf70	637440	655125	17686	-	BGIBMGA006830				wing_disc	0	0	0	0	0	0	1	0	0	0	0	0	0	0	0	0	0	0	0	Insect common (N:N)
B	eGene19029	chr10	9112536	9116075	Bm_scaf70	655145	658684	3540	-	bmov19h05:E_FL_fufe_14F13_F_0	bmov:fufe	n/a	n/a	n/a	n/a	n/a	n/a	n/a	n/a	n/a	n/a	n/a	n/a	n/a	n/a	n/a	n/a	n/a	n/a	n/a	n/a	n/a	n/a	Insect common (N:N)
A	Gene05622	chr10	9120615	9128293	Bm_scaf70	663224	670902	7679	+	AK386255:AK385553:BGIBMGA006855	e100:prW-			ovary,wing,malpighian tubule,pheromone gland,silkgland,embryo,brain,Prothoracic gland,corpora allata,testis,midgut,antenna	2	4	0	2	0	3	0	9	1	2	2	2	2	0	0	0	1	5	0	Insect common (1:1)
A	Gene05623	chr10	9128607	9130362	Bm_scaf70	671216	672971	1756	-	BGIBMGA006829				malpighian tubule,embryo,brain,testis	0	4	0	0	0	0	0	4	0	0	4	0	0	0	0	0	0	3	0	Insect common (1:1)
B	eGene19030	chr10	9178337	9178837	Bm_scaf70	720946	721446	501	+	E_ET_MSV3_28E09_F_0	MSV3	n/a	n/a	n/a	n/a	n/a	n/a	n/a	n/a	n/a	n/a	n/a	n/a	n/a	n/a	n/a	n/a	n/a	n/a	n/a	n/a	n/a	n/a
A	Gene05624	chr10	9278933	9283217	Bm_scaf70	821542	825826	4285	+	NM_001046738.1:BGIBMGA006856				wing_disc,pheromone gland,embryo,compound eyes,corpora allata,midgut,maxillary galea,epidermis,antenna	1	0	3	4	1	0	15	0	0	2	0	3	0	0	1	0	0	1	0	Insect common (N:N)
A	Gene05625	chr10	9285473	9307649	Bm_scaf70	828082	850258	22177	+	AK378781:BGIBMGA006857	fner			wing_disc,ovary,wing,malpighian tubule,embryo,compound eyes,brain,testis,midgut,antenna	1	2	1	0	0	1	3	1	2	1	2	0	0	0	0	0	0	2	0	Others
B	eGene19031	chr10	9315694	9317095	Bm_scaf70	858303	859704	1402	-	bmov7e18:fe8d-P34_F_H18:bmte1m24:bmte28p03:bmov14j18:E_FL_fmgV_49F05_R_0:E_FL_ftes_35L04_R_0:E_FL_e100_22D17_F_0:E_FL_ftes_44B22_F_0:bmov13a08:E_FL_fufe_51A03_F_0:E_FL_e100_04J04_F_0:fe8d-P34_F_K11:E_FL_ftes_35L04_F_0:E_FL_fufe_27A09_F_0:bmte19m04:E_FL_ftes_05H13_F_0:bmte2b23:E_FL_fwgP_18P19_F_0:E_FL_fner_11A17_F_0:E_FL_ftes_06A16_F_0:E_FL_fufe_14L09_F_0:E_FL_phe-_06F18_F_0:E_FL_fmgV_49F05_F_0:fe…	bmte:ftes:dpe-:fe8d:fmgV:fner:e100:phe-:fwgP:bmov:fufe	n/a	n/a	n/a	n/a	n/a	n/a	n/a	n/a	n/a	n/a	n/a	n/a	n/a	n/a	n/a	n/a	n/a	n/a	n/a	n/a	n/a	n/a	Bm-Hm specific
B	eGene19032	chr10	9316392	9317071	Bm_scaf70	859001	859680	680	+	E_FL_fcaL_41C05_R_0:E_FL_fcaL_41C05_F_0	fcaL	n/a	n/a	n/a	n/a	n/a	n/a	n/a	n/a	n/a	n/a	n/a	n/a	n/a	n/a	n/a	n/a	n/a	n/a	n/a	n/a	n/a	n/a	Bm-Hm specific
A	Gene05626	chr10	9317641	9325749	Bm_scaf70	860250	868358	8109	+	AK379986:NM_001114864.1:BGIBMGA006858	ftes			silkgland,testis,antenna	1	0	0	0	0	0	0	2	0	0	0	0	12	0	0	0	0	0	0	Insect common (N:N)
A	Gene05627	chr10	9326082	9326344	Bm_scaf70	868691	868953	263	+	AK381283	fufe			embryo	0	0	0	0	0	0	0	0	0	0	0	0	0	0	0	0	0	1	0	Not involved in ortholog groups
A	Gene05628	chr10	9326082	9328741	Bm_scaf70	868691	871350	2660	-	AK382419:BGIBMGA006828	fdpe			wing,embryo,corpora allata,testis,antenna	1	0	0	9	0	2	0	5	0	0	0	0	0	0	0	0	0	7	0	Insect common (N:N)
A	Gene05629	chr10	9332077	9332857	Bm_scaf70	874686	875466	781	+	AK382253:BGIBMGA006859	fdpe			ovary,fat body,malpighian tubule,pheromone gland,embryo,brain,corpora allata,testis,midgut,maxillary galea,epidermis,antenna	5	4	0	5	1	0	0	2	3	10	8	1	0	2	2	0	0	18	0	Insect common (N:N)
A	Gene05630	chr10	9334181	9343612	Bm_scaf70	876790	886221	9432	-	AK384993:BGIBMGA006827	fcaL			wing_disc,malpighian tubule,cell,compound eyes,brain,Prothoracic gland,corpora allata,midgut,maxillary galea,antenna	1	1	3	5	1	0	9	0	0	1	1	0	0	0	0	0	1	0	16	Not involved in ortholog groups
A	Gene05631	chr10	9348051	9352083	Bm_scaf70	890660	894692	4033	-	NM_001173156.1:AK382813:BGIBMGA006826	fepM			ovary,epidermis	0	0	0	0	0	0	0	0	1	0	0	0	0	0	6	0	0	0	0	Insect common (N:N)
A	Gene05632	chr10	9355477	9375371	Bm_scaf70	898086	917980	19895	+	BGIBMGA006860					0	0	0	0	0	0	0	0	0	0	0	0	0	0	0	0	0	0	0	Others
A	Gene05633	chr10	9377876	9380528	Bm_scaf70	920485	923137	2653	-	AK386768:AK387378:BGIBMGA006825	bmov:prW-			ovary,wing,fat body,malpighian tubule,embryo,testis,epidermis,antenna	1	0	0	0	0	1	0	2	2	0	2	0	0	1	1	0	0	3	0	Insect common (1:1)
A	Gene05634	chr10	9397418	9404137	Bm_scaf70	940027	946746	6720	+	AK383893:BGIBMGA006861	MFB-			ovary,fat body,malpighian tubule,embryo,brain,corpora allata,testis,midgut	0	2	0	3	0	0	0	7	1	2	2	0	0	1	0	0	0	7	0	Insect common (1:1)
A	Gene05635	chr10	9405518	9405673	Bm_scaf70	948127	948282	156	+	BGIBMGA006862					0	0	0	0	0	0	0	0	0	0	0	0	0	0	0	0	0	0	0	Bm specific
A	Gene05636	chr10	9415141	9424257	Bm_scaf70	957750	966866	9117	+	NM_001046915.1:AK386149:BGIBMGA006863	phe-			wing_disc,ovary,wing,pheromone gland,embryo,cell,brain,corpora allata,epidermis	0	3	0	8	0	2	2	0	3	0	0	1	0	0	2	0	0	9	2	Others
A	Gene05637	chr10	9425725	9438828	Bm_scaf70	968334	981437	13104	-	NM_001163910.1:AK381482:BGIBMGA006824	fufe			wing_disc,ovary,wing,pheromone gland,embryo,corpora allata,testis,midgut,antenna	1	0	0	1	0	1	2	7	1	1	0	1	0	0	0	0	0	7	0	Insect common (1:1)
A	Gene05638	chr10	9425760	9426814	Bm_scaf70	968369	969423	1055	+	AK384994	fcaL			pheromone gland,corpora allata,testis,midgut	0	0	0	3	0	0	0	1	0	1	0	1	0	0	0	0	0	0	0	Not involved in ortholog groups
A	Gene05639	chr10	9442539	9467002	Bm_scaf70	985148	1009611	24464	-	AK386067:AK380066:BGIBMGA006823	ftes:phe-			fat body,malpighian tubule,pheromone gland,silkgland,embryo,brain,corpora allata,testis,midgut	0	27	0	2	0	0	0	4	0	4	5	1	2	1	0	0	0	7	0	Insect common (N:N)
A	Gene05640	chr10	9468844	9472486	Bm_scaf70	1011453	1015095	3643	+	AK384628:AK382137	fcaL:fdpe			malpighian tubule,embryo,cell,brain,corpora allata,testis,antenna	1	2	0	8	0	0	0	2	0	0	2	0	0	0	0	0	0	8	1	Lepidoptera specific (1:1)
A	Gene05641	chr10	9471472	9476485	Bm_scaf70	1014081	1019094	5014	-	AK386530:BGIBMGA006822	prW-			wing_disc,silkgland,embryo,brain,Prothoracic gland,corpora allata,testis,midgut	0	9	0	6	0	0	1	4	0	2	0	0	2	0	0	0	2	4	0	Others
B	eGene19033	chr10	9478313	9488034	Bm_scaf70	1020922	1030643	9722	+	E_FL_prW-_05N21_F_0:E_FL_fwgP_49H12_F_0:E_FL_fcaL_41C16_F_0:E_EL_ovS0_24H02_F_0:E_FL_fufe_02L03_F_0	ovS0:fwgP:fufe:fcaL:prW-	n/a	n/a	n/a	n/a	n/a	n/a	n/a	n/a	n/a	n/a	n/a	n/a	n/a	n/a	n/a	n/a	n/a	n/a	n/a	n/a	n/a	n/a	Insect common (N:N)
A	Gene05642	chr10	9480212	9485398	Bm_scaf70	1022821	1028007	5187	-	BGIBMGA006821					0	0	0	0	0	0	0	0	0	0	0	0	0	0	0	0	0	0	0	Lepidoptera specific (N:N)
A	Gene05643	chr10	9489646	9493296	Bm_scaf70	1032255	1035905	3651	+	BGIBMGA006864					0	0	0	0	0	0	0	0	0	0	0	0	0	0	0	0	0	0	0	Others
B	eGene19034	chr10	9494798	9495462	Bm_scaf70	1037407	1038071	665	-	E_EL_ovS0_24H02_R_0	ovS0	n/a	n/a	n/a	n/a	n/a	n/a	n/a	n/a	n/a	n/a	n/a	n/a	n/a	n/a	n/a	n/a	n/a	n/a	n/a	n/a	n/a	n/a	Not involved in ortholog groups
A	Gene05644	chr10	9495819	9503228	Bm_scaf70	1038428	1045837	7410	-	BGIBMGA006820				ovary,wing,malpighian tubule,pheromone gland,embryo,testis,antenna	1	0	0	0	0	1	0	5	1	0	3	1	0	0	0	0	0	3	0	Bm-Dp specific
A	Gene05645	chr10	9515146	9525595	Bm_scaf70	1057755	1068204	10450	+	NM_001046716.1:AK380834:AK377988:AK378180:BGIBMGA006865	ffbm:fmgV:fufe			ovary,fat body,malpighian tubule,pheromone gland,embryo,brain,Prothoracic gland,corpora allata,testis,midgut,antenna	3	2	0	2	0	0	0	1	2	4	1	1	0	2	0	0	1	2	0	Insect common (N:N)
A	Gene05646	chr10	9529065	9530353	Bm_scaf70	1071674	1072962	1289	-	NM_001171181.1:BGIBMGA006819				ovary,wing,fat body,malpighian tubule,pheromone gland,silkgland,embryo,Versons gland,compound eyes,Prothoracic gland,corpora allata,testis,maxillary galea,antenna	3	0	1	10	2	2	0	1	1	0	4	1	1	1	0	2	2	2	0	Insect common (N:N)
A	Gene05647	chr10	9529065	9530380	Bm_scaf70	1071674	1072989	1316	+	AK378661	fner			ovary,wing,fat body,malpighian tubule,silkgland,embryo,brain,corpora allata,testis,midgut	0	8	0	2	0	3	0	7	4	2	3	0	1	2	0	0	0	16	0	Insect common (N:N)
A	Gene05648	chr10	9536114	9561734	Bm_scaf70	1078723	1104343	25621	-	BGIBMGA006818				embryo,corpora allata,midgut,antenna	1	0	0	2	0	0	0	0	0	1	0	0	0	0	0	0	0	1	0	Insect common (N:N)
A	Gene05649	chr10	9565709	9568589	Bm_scaf70	1108318	1111198	2881	+	AK385670:BGIBMGA006866	phe-			ovary,malpighian tubule,pheromone gland,silkgland,embryo,brain,corpora allata,testis,antenna	1	4	0	7	0	0	0	3	2	0	4	2	3	0	0	0	0	7	0	Insect common (1:1)
B	eGene19035	chr10	9570063	9570685	Bm_scaf70	1112672	1113294	623	+	ovS3008B07r	ovS3	n/a	n/a	n/a	n/a	n/a	n/a	n/a	n/a	n/a	n/a	n/a	n/a	n/a	n/a	n/a	n/a	n/a	n/a	n/a	n/a	n/a	n/a
A	Gene05650	chr10	9572372	9593648	Bm_scaf70	1114981	1136257	21277	-	BGIBMGA006817				compound eyes	0	0	2	0	0	0	0	0	0	0	0	0	0	0	0	0	0	0	0	Insect common (N:N)
A	Gene05651	chr10	9615941	9619175	Bm_scaf70	1158550	1161784	3235	+	NM_001044105.1:AK386327:AK378807:BGIBMGA006867	fner:prW-			wing_disc,ovary,wing,fat body,malpighian tubule,pheromone gland,silkgland,embryo,cell,compound eyes,brain,corpora allata,testis,midgut,maxillary galea,epidermis,antenna	8	58	3	42	6	10	4	13	19	43	30	10	49	14	13	0	0	42	2	Insect common (N:N)
B	eGene19036	chr10	9619194	9619456	Bm_scaf70	1161803	1162065	263	+	fe8d-P17_F_H15	fe8d	n/a	n/a	n/a	n/a	n/a	n/a	n/a	n/a	n/a	n/a	n/a	n/a	n/a	n/a	n/a	n/a	n/a	n/a	n/a	n/a	n/a	n/a
A	Gene05652	chr10	9624347	9642046	Bm_scaf70	1166956	1184655	17700	+	AK388330:BGIBMGA006868	fcaL			pheromone gland,brain,corpora allata,midgut	0	2	0	2	0	0	0	0	0	4	0	3	0	0	0	0	0	0	0	Insect common (1:1)
A	Gene05653	chr10	9644736	9661611	Bm_scaf70	1187345	1204220	16876	+	AK383966:AK386597:AK381567:BGIBMGA006869	fwgP:prW-:fcaL			wing_disc,wing,malpighian tubule,silkgland,embryo,cell,compound eyes,corpora allata,antenna	1	0	1	2	0	1	3	0	0	0	1	0	3	0	0	0	0	1	3	Not involved in ortholog groups
B	eGene19037	chr10	9663372	9665795	Bm_scaf70	1205981	1208404	2424	+	E_FL_prW-_06K03_F_0:ovS331A02f	ovS3:prW-	n/a	n/a	n/a	n/a	n/a	n/a	n/a	n/a	n/a	n/a	n/a	n/a	n/a	n/a	n/a	n/a	n/a	n/a	n/a	n/a	n/a	n/a	Others
A	Gene05654	chr10	9668298	9668867	Bm_scaf70	1210907	1211476	570	+	AK381745	fwgP			wing,Prothoracic gland	0	0	0	0	0	1	0	0	0	0	0	0	0	0	0	0	1	0	0	Not involved in ortholog groups
A	Gene05655	chr10	9672635	9694471	Bm_scaf70	1215244	1237080	21837	+	AK381310	fufe			ovary,wing,fat body,malpighian tubule,embryo,testis,epidermis,antenna	1	0	0	0	0	4	0	3	1	0	4	0	0	2	2	0	0	5	0	Lepidoptera specific (1:1)
B	eGene19038	chr10	9694838	9695197	Bm_scaf70	1237447	1237806	360	-	ovS3030F08r	ovS3	n/a	n/a	n/a	n/a	n/a	n/a	n/a	n/a	n/a	n/a	n/a	n/a	n/a	n/a	n/a	n/a	n/a	n/a	n/a	n/a	n/a	n/a
A	Gene05656	chr10	9699692	9701190	Bm_scaf70	1242301	1243799	1499	+	AK386971:BGIBMGA006870	bmmt	Tissue specific	malpighian tubule	malpighian tubule	0	0	0	0	0	0	0	0	0	0	4	0	0	0	0	0	0	0	0	Others
A	Gene05657	chr10	9701245	9712641	Bm_scaf70	1243854	1255250	11397	-	BGIBMGA006816				wing_disc,silkgland,cell,brain,corpora allata	0	2	0	5	0	0	4	0	0	0	0	0	1	0	0	0	0	0	3	Insect common (N:N)
B	eGene19039	chr10	9718781	9719286	Bm_scaf70	1261390	1261895	506	-	E_EL_ovS0_16B06_R_0	ovS0	n/a	n/a	n/a	n/a	n/a	n/a	n/a	n/a	n/a	n/a	n/a	n/a	n/a	n/a	n/a	n/a	n/a	n/a	n/a	n/a	n/a	n/a
A	Gene05658	chr10	9719527	9738013	Bm_scaf70	1262136	1280622	18487	-	AK383359:NM_001163901.1:BGIBMGA006815	MFB-			wing_disc,wing,fat body,embryo,testis,midgut	0	0	0	0	0	2	1	3	0	2	0	0	0	4	0	0	0	1	0	Insect common (N:N)
A	Gene05659	chr10	9730327	9731000	Bm_scaf70	1272936	1273609	674	-	AK388057	bmte			malpighian tubule,embryo,testis	0	0	0	0	0	0	0	1	0	0	2	0	0	0	0	0	0	1	0	Not involved in ortholog groups
A	Gene05660	chr10	9743366	9755290	Bm_scaf70	1285975	1297899	11925	+	BGIBMGA006871					0	0	0	0	0	0	0	0	0	0	0	0	0	0	0	0	0	0	0	Others
A	Gene05661	chr10	9755514	9756019	Bm_scaf70	1298123	1298628	506	+	AK381899	fwgP			wing	0	0	0	0	0	1	0	0	0	0	0	0	0	0	0	0	0	0	0
A	Gene05662	chr10	9757671	9761780	Bm_scaf70	1300280	1304389	4110	+	AK384644:BGIBMGA006872	fcaL			wing,embryo,compound eyes,brain,Prothoracic gland,corpora allata,testis,midgut,antenna	2	3	1	4	0	3	0	2	0	2	0	0	0	0	0	0	1	6	0	Others
A	Gene05663	chr10	9773585	9787626	Bm_scaf70	1316194	1330235	14042	+	BGIBMGA006873					0	0	0	0	0	0	0	0	0	0	0	0	0	0	0	0	0	0	0	Lepidoptera specific (1:1)
A	Gene05664	chr10	9789643	9791995	Bm_scaf70	1332252	1334604	2353	-	BGIBMGA006814					0	0	0	0	0	0	0	0	0	0	0	0	0	0	0	0	0	0	0	Insect common (N:N)
A	Gene05665	chr10	9793925	9802124	Bm_scaf70	1336534	1344733	8200	-	BGIBMGA006813				embryo,testis,midgut	0	0	0	0	0	0	0	2	0	1	0	0	0	0	0	0	0	2	0	Insect common (N:N)
A	Gene05666	chr10	9815445	9818480	Bm_scaf70	1358054	1361089	3036	-	AK378102:BGIBMGA006812	ffbm				0	0	0	0	0	0	0	0	0	0	0	0	0	0	0	0	0	0	0	Others
A	Gene05667	chr10	9823192	9836424	Bm_scaf70	1365801	1379033	13233	+	NM_001043396.1:BGIBMGA006874				corpora allata,epidermis	0	0	0	2	0	0	0	0	0	0	0	0	0	0	4	0	0	0	0	Insect common (N:N)
A	Gene05668	chr10	9855514	9857939	Bm_scaf70	1398123	1400548	2426	+	AK378249:BGIBMGA006875	fmgV			embryo,brain,testis,midgut	0	2	0	0	0	0	0	3	0	2	0	0	0	0	0	0	0	1	0	Others
A	Gene05669	chr10	9857928	9861422	Bm_scaf70	1400537	1404031	3495	-	AK385377:BGIBMGA006811	e100			wing,fat body,malpighian tubule,embryo,brain,corpora allata	0	2	0	2	0	1	0	0	0	0	2	0	0	1	0	0	0	5	0	Insect common (N:N)
A	Gene05670	chr10	9863661	9868437	Bm_scaf70	1406270	1411046	4777	+	AK378643:BGIBMGA006876	fner			malpighian tubule,embryo,brain,testis	0	2	0	0	0	0	0	3	0	0	2	0	0	0	0	0	0	1	0	Others
A	Gene05671	chr10	9877780	9879064	Bm_scaf70	1420389	1421673	1285	+	NM_001043455.2					0	0	0	0	0	0	0	0	0	0	0	0	0	0	0	0	0	0	0	Bm-Dp specific
A	Gene05672	chr10	9879179	9894701	Bm_scaf70	1421788	1437310	15523	-	AK382480:BGIBMGA006810	fdpe			malpighian tubule,embryo,compound eyes,corpora allata	0	0	1	2	0	0	0	0	0	0	2	0	0	0	0	0	0	3	0	Insect common (N:N)
A	Gene05673	chr10	9903390	9907956	Bm_scaf70	1445999	1450565	4567	+	BGIBMGA006877				wing_disc,cell	0	0	0	0	0	0	2	0	0	0	0	0	0	0	0	0	0	0	1	Insect common (1:1)
B	eGene19040	chr10	9909488	9910111	Bm_scaf70	1452097	1452720	624	-	E_EL_vg4M_07H05_R_0	vg4M	n/a	n/a	n/a	n/a	n/a	n/a	n/a	n/a	n/a	n/a	n/a	n/a	n/a	n/a	n/a	n/a	n/a	n/a	n/a	n/a	n/a	n/a
A	Gene05674	chr10	9911813	9912691	Bm_scaf70	1454422	1455300	879	+	AK381535	fwgP			ovary,wing,malpighian tubule,embryo,midgut	0	0	0	0	0	1	0	0	1	2	1	0	0	0	0	0	0	1	0	Not involved in ortholog groups
B	eGene19041	chr10	9912719	9913657	Bm_scaf70	1455328	1456266	939	-	ceN-1668:E_ET_maV3_01H07_F_1:E_FL_fwgP_40G15_F_0	maV3:ceN-:fwgP	n/a	n/a	n/a	n/a	n/a	n/a	n/a	n/a	n/a	n/a	n/a	n/a	n/a	n/a	n/a	n/a	n/a	n/a	n/a	n/a	n/a	n/a
B	eGene19042	chr10	9913344	9913895	Bm_scaf70	1455953	1456504	552	+	E_FL_wd--_02H13_R_0:E_FL_wd--_23B23_R_0:E_FL_wd--_05D10_R_0:E_FL_wd--_30F01_R_0:E_FL_wd--_24N20_R_0:E_FL_wd--_33L05_R_0:E_FL_wd--_26G11_R_0:E_FL_wd--_24J04_R_0	wd--	n/a	n/a	n/a	n/a	n/a	n/a	n/a	n/a	n/a	n/a	n/a	n/a	n/a	n/a	n/a	n/a	n/a	n/a	n/a	n/a	n/a	n/a
A	Gene05675	chr10	9913897	9926031	Bm_scaf70	1456506	1468640	12135	-	NM_001123350.2:AK388505:BGIBMGA006809	wd--			wing_disc,ovary,malpighian tubule,pheromone gland,embryo,compound eyes,corpora allata,midgut	0	0	3	2	0	0	69	0	1	2	1	2	0	0	0	0	0	3	0	Insect common (1:1)
A	Gene05676	chr10	9935971	9949748	Bm_scaf70	1478580	1492357	13778	+	NM_001168282.1:BGIBMGA006878				wing_disc,ovary,wing,fat body,malpighian tubule,embryo,compound eyes,brain,Prothoracic gland,corpora allata,midgut	0	5	1	3	0	4	3	0	3	1	1	0	0	1	0	0	2	1	0	Insect common (N:N)
A	Gene05677	chr10	9951217	9951779	Bm_scaf70	1493826	1494388	563	+	AK384477	fcaL			wing,pheromone gland,compound eyes,brain,Prothoracic gland,corpora allata,midgut	0	3	1	4	0	2	0	0	0	1	0	1	0	0	0	0	1	0	0	Not involved in ortholog groups
A	Gene05678	chr10	9958347	9963219	Bm_scaf70	1500956	1505828	4873	+	BGIBMGA006879					0	0	0	0	0	0	0	0	0	0	0	0	0	0	0	0	0	0	0	Not involved in ortholog groups
A	Gene05679	chr10	10021485	10035511	Bm_scaf70	1564094	1578120	14027	+	BGIBMGA006880				cell	0	0	0	0	0	0	0	0	0	0	0	0	0	0	0	0	0	0	1	Others
B	eGene19043	chr10	10035607	10036159	Bm_scaf70	1578216	1578768	553	+	tesS0219	tesS	n/a	n/a	n/a	n/a	n/a	n/a	n/a	n/a	n/a	n/a	n/a	n/a	n/a	n/a	n/a	n/a	n/a	n/a	n/a	n/a	n/a	n/a	Not involved in ortholog groups
A	Gene05680	chr10	10040225	10040924	Bm_scaf70	1582834	1583533	700	+	AK387528	bmov			ovary	0	0	0	0	0	0	0	0	1	0	0	0	0	0	0	0	0	0	0	Not involved in ortholog groups
A	Gene05681	chr10	10045961	10053851	Bm_scaf70	1588570	1596460	7891	+	BGIBMGA006881				midgut	0	0	0	0	0	0	0	0	0	1	0	0	0	0	0	0	0	0	0	Insect common (N:N)
A	Gene05682	chr10	10054994	10055875	Bm_scaf70	1597603	1598484	882	+	AK383544	MFB-			wing,fat body,brain,midgut	0	2	0	0	0	1	0	0	0	2	0	0	0	1	0	0	0	0	0	Not involved in ortholog groups
A	Gene05683	chr10	10071896	10079644	Bm_scaf70	1614505	1622253	7749	+	AK381571:BGIBMGA006882	fwgP			wing,embryo	0	0	0	0	0	1	0	0	0	0	0	0	0	0	0	0	0	1	0	Bm-Dp specific
A	Gene05684	chr10	10079635	10101334	Bm_scaf70	1622244	1643943	21700	-	AK382316:BGIBMGA006808	fdpe			fat body,embryo	0	0	0	0	0	0	0	0	0	0	0	0	0	1	0	0	0	1	0	Insect common (N:N)
A	Gene05685	chr10	10104474	10105653	Bm_scaf70	1647083	1648262	1180	+	AK384641:AK383552:BGIBMGA006883	fcaL:MFB-			wing,fat body,malpighian tubule,pheromone gland,embryo,brain,corpora allata,testis,midgut	0	2	0	3	0	1	0	2	0	1	2	1	0	5	0	0	0	5	0	Others
B	eGene19044	chr10	10106220	10107077	Bm_scaf70	1648829	1649686	858	-	E_FL_fmgV_31D21_R_0	fmgV	n/a	n/a	n/a	n/a	n/a	n/a	n/a	n/a	n/a	n/a	n/a	n/a	n/a	n/a	n/a	n/a	n/a	n/a	n/a	n/a	n/a	n/a	Not involved in ortholog groups
A	Gene05686	chr10	10107179	10108910	Bm_scaf70	1649788	1651519	1732	-	AK377798	fe8d			wing_disc,malpighian tubule,silkgland,embryo,Versons gland,cell,brain,corpora allata,antenna	1	1	0	1	0	0	1	0	0	0	1	0	1	0	0	1	0	1	1	Not involved in ortholog groups
A	Gene05687	chr10	10109750	10109999	Bm_scaf70	1652359	1652608	250	+	AK387565	bmte			testis	0	0	0	0	0	0	0	1	0	0	0	0	0	0	0	0	0	0	0
A	Gene05688	chr10	10109750	10118370	Bm_scaf70	1652359	1660979	8621	-	AK382659:NM_001130906.1:BGIBMGA006807	fdpe			ovary,malpighian tubule,embryo,Versons gland,corpora allata,testis	0	0	0	1	0	0	0	4	2	0	1	0	0	0	0	1	0	7	0	Insect common (N:N)
A	Gene05689	chr10	10118026	10119537	Bm_scaf70	1660635	1662146	1512	+	AK379303	ftes			testis	0	0	0	0	0	0	0	2	0	0	0	0	0	0	0	0	0	0	0	Not involved in ortholog groups
A	Gene05690	chr10	10121237	10185824	Bm_scaf70	1663846	1728433	64588	+	AK382623:AK388441:AK385591:BGIBMGA006884:BGIBMGA006885	e100:fdpe:fe8d			wing_disc,wing,embryo,midgut	0	0	0	0	0	3	4	0	0	1	0	0	0	0	0	0	0	9	0	Insect common (1:1)
B	eGene19045	chr10	10130121	10130687	Bm_scaf70	1672730	1673296	567	-	ce--1228:ce--1639	ce--	n/a	n/a	n/a	n/a	n/a	n/a	n/a	n/a	n/a	n/a	n/a	n/a	n/a	n/a	n/a	n/a	n/a	n/a	n/a	n/a	n/a	n/a	Not involved in ortholog groups
B	eGene19046	chr10	10158191	10158967	Bm_scaf70	1700800	1701576	777	-	E_ET_J150_21C04_R_0	J150	n/a	n/a	n/a	n/a	n/a	n/a	n/a	n/a	n/a	n/a	n/a	n/a	n/a	n/a	n/a	n/a	n/a	n/a	n/a	n/a	n/a	n/a
B	eGene19047	chr10	10159897	10160889	Bm_scaf70	1702506	1703498	993	-	E_EL_ovS0_20E08_R_0:E_ET_caL-_04G11_R_0:E_EL_ovS0_20E08_F_0:famL34A17:famL31N23	caL-:ovS0:famL	n/a	n/a	n/a	n/a	n/a	n/a	n/a	n/a	n/a	n/a	n/a	n/a	n/a	n/a	n/a	n/a	n/a	n/a	n/a	n/a	n/a	n/a
B	eGene19048	chr10	10186280	10186801	Bm_scaf70	1728889	1729410	522	-	n0023	n	n/a	n/a	n/a	n/a	n/a	n/a	n/a	n/a	n/a	n/a	n/a	n/a	n/a	n/a	n/a	n/a	n/a	n/a	n/a	n/a	n/a	n/a
A	Gene05691	chr10	10186706	10187282	Bm_scaf70	1729315	1729891	577	+	AK385465	e100			ovary,fat body,malpighian tubule,pheromone gland,embryo,brain,corpora allata,testis,epidermis,antenna	4	10	0	8	0	0	0	1	3	0	2	4	0	1	2	0	0	6	0	Others
B	eGene19049	chr10	10188995	10189827	Bm_scaf70	1731604	1732436	833	-	famL07N15:E_FL_fner_14K07_R_0:E_ET_psgV_17C03_R_0:E_FL_ftes_21C19_R_0:E_FL_ftes_21M03_R_0	fner:psgV:ftes:famL	n/a	n/a	n/a	n/a	n/a	n/a	n/a	n/a	n/a	n/a	n/a	n/a	n/a	n/a	n/a	n/a	n/a	n/a	n/a	n/a	n/a	n/a
B	eGene19050	chr10	10188998	10189827	Bm_scaf70	1731607	1732436	830	+	E_FL_ftes_21M03_F_0:E_FL_fner_14K07_F_0:E_FL_ftes_21C19_F_0:bmov22a09:E_FL_fwgP_24C08_F_0:E_ET_psgV_17C03_F_0:bmov9a17	fner:psgV:ftes:fwgP:bmov	n/a	n/a	n/a	n/a	n/a	n/a	n/a	n/a	n/a	n/a	n/a	n/a	n/a	n/a	n/a	n/a	n/a	n/a	n/a	n/a	n/a	n/a
A	Gene05692	chr10	10197302	10198493	Bm_scaf70	1739911	1741102	1192	-	AK381729	fwgP			wing	0	0	0	0	0	1	0	0	0	0	0	0	0	0	0	0	0	0	0	Bm specific
A	Gene05693	chr10	10198870	10201004	Bm_scaf70	1741479	1743613	2135	-	AK379550	ftes	Tissue specific	testis	testis	0	0	0	0	0	0	0	6	0	0	0	0	0	0	0	0	0	0	0	Not involved in ortholog groups
A	Gene05694	chr10	10200867	10208018	Bm_scaf70	1743476	1750627	7152	+	BGIBMGA006886				wing_disc,compound eyes	0	0	2	0	0	0	1	0	0	0	0	0	0	0	0	0	0	0	0	Others
B	eGene19051	chr10	10208262	10208364	Bm_scaf70	1750871	1750973	103	+	fepMP10_F_F01	fepM	n/a	n/a	n/a	n/a	n/a	n/a	n/a	n/a	n/a	n/a	n/a	n/a	n/a	n/a	n/a	n/a	n/a	n/a	n/a	n/a	n/a	n/a
A	Gene05695	chr10	10208358	10214989	Bm_scaf70	1750967	1757598	6632	-	AK386308:NM_001098275.1:BGIBMGA006806	prW-			ovary,malpighian tubule,embryo,brain,Prothoracic gland,corpora allata,testis,antenna	1	2	0	3	0	0	0	2	1	0	2	0	0	0	0	0	1	1	0	Insect common (1:1)
A	Gene05696	chr10	10215110	10215794	Bm_scaf70	1757719	1758403	685	+	AK381536	fwgP			wing,silkgland,brain	0	1	0	0	0	2	0	0	0	0	0	0	1	0	0	0	0	0	0	Not involved in ortholog groups
A	Gene05697	chr10	10215110	10217227	Bm_scaf70	1757719	1759836	2118	-	AK386214:BGIBMGA006805	phe-			wing,pheromone gland,embryo,brain	0	3	0	0	0	3	0	0	0	0	0	1	0	0	0	0	0	3	0	Insect common (1:1)
A	Gene05698	chr10	10220128	10231208	Bm_scaf70	1762737	1773817	11081	+	AK378641:BGIBMGA006887	fner			wing,fat body,embryo,brain,testis	0	2	0	0	0	2	0	1	0	0	0	0	0	1	0	0	0	3	0	Others
A	Gene05699	chr10	10232717	10244787	Bm_scaf70	1775326	1787396	12071	-	AK377240:BGIBMGA006804	wd--	Tissue specific	wing_disc	wing_disc	0	0	0	0	0	0	3	0	0	0	0	0	0	0	0	0	0	0	0	Insect common (N:N)
A	Gene05700	chr10	10266719	10267819	Bm_scaf70	1809328	1810428	1101	-	BGIBMGA006803				fat body,embryo,brain,testis	0	2	0	0	0	0	0	2	0	0	0	0	0	1	0	0	0	5	0	Lepidoptera specific (1:1)
A	Gene05701	chr10	10272915	10275644	Bm_scaf70	1815524	1818253	2730	+	AK383139:BGIBMGA006888	mxg-			malpighian tubule,pheromone gland,embryo,brain,corpora allata,testis,maxillary galea,antenna	2	2	0	5	1	0	0	1	0	0	1	1	0	0	0	0	0	3	0	Others
A	Gene05702	chr10	10275059	10276870	Bm_scaf70	1817668	1819479	1812	-	NM_001046937.1:AK382647:BGIBMGA006802	fdpe			ovary,wing,malpighian tubule,pheromone gland,embryo,brain,corpora allata,testis	0	4	0	3	0	1	0	3	2	0	1	1	0	0	0	0	0	11	0	Insect common (1:1)
A	Gene05703	chr10	10283034	10285319	Bm_scaf70	1825643	1827928	2286	+	AK383670:BGIBMGA006889	MFB-			ovary,wing,fat body,pheromone gland,embryo,brain,Prothoracic gland,corpora allata,testis,midgut,maxillary galea,antenna	2	6	0	8	1	1	0	8	1	2	0	1	0	3	0	0	2	3	0	Insect common (N:N)
A	Gene05704	chr10	10290877	10312955	Bm_scaf70	1833486	1855564	22079	-	AK383733:BGIBMGA006801	MFB-			fat body,malpighian tubule,embryo,brain	0	8	0	0	0	0	0	0	0	0	2	0	0	1	0	0	0	1	0	Insect common (N:N)
A	Gene05705	chr10	10316501	10316890	Bm_scaf70	1859110	1859499	390	+	BGIBMGA006890					0	0	0	0	0	0	0	0	0	0	0	0	0	0	0	0	0	0	0	Not involved in ortholog groups
B	eGene19052	chr10	10318012	10318745	Bm_scaf70	1860621	1861354	734	-	ceN-4434	ceN-	n/a	n/a	n/a	n/a	n/a	n/a	n/a	n/a	n/a	n/a	n/a	n/a	n/a	n/a	n/a	n/a	n/a	n/a	n/a	n/a	n/a	n/a
A	Gene05706	chr10	10321567	10324985	Bm_scaf70	1864176	1867594	3419	-	AK386685:BGIBMGA006800	prW-			ovary,fat body,embryo,brain,corpora allata,testis,antenna	4	2	0	5	0	0	0	1	4	0	0	0	0	1	0	0	0	11	0	Others
A	Gene05707	chr10	10326558	10361109	Bm_scaf70	1869167	1903718	34552	+	AK382333:BGIBMGA006891	fdpe			wing_disc,ovary,malpighian tubule,embryo,compound eyes,antenna	1	0	1	0	0	0	2	0	1	0	2	0	0	0	0	0	0	1	0	Insect common (N:N)
A	Gene05708	chr10	10361144	10402918	Bm_scaf70	1903753	1945527	41775	-	AK384765:BGIBMGA006799	fcaL			wing_disc,wing,embryo,corpora allata	0	0	0	1	0	1	8	0	0	0	0	0	0	0	0	0	0	1	0	Insect common (N:N)
A	Gene05709	chr10	10910664	10920262	Bm_scaf44	7470	17068	9599	-	BGIBMGA006927				brain	0	2	0	0	0	0	0	0	0	0	0	0	0	0	0	0	0	0	0	Others
B	eGene19053	chr10	11000352	11000867	Bm_scaf44	97158	97673	516	-	E_EL_ovS0_25C03_R_0	ovS0	n/a	n/a	n/a	n/a	n/a	n/a	n/a	n/a	n/a	n/a	n/a	n/a	n/a	n/a	n/a	n/a	n/a	n/a	n/a	n/a	n/a	n/a	Others
A	Gene05710	chr10	11021003	11021497	Bm_scaf44	117809	118303	495	+	BGIBMGA006928					0	0	0	0	0	0	0	0	0	0	0	0	0	0	0	0	0	0	0	Others
A	Gene05711	chr10	11044278	11051377	Bm_scaf44	141084	148183	7100	+	NM_001044037.1:BGIBMGA006929					0	0	0	0	0	0	0	0	0	0	0	0	0	0	0	0	0	0	0	Insect common (N:N)
A	Gene05712	chr10	11056784	11057736	Bm_scaf44	153590	154542	953	+	BGIBMGA006930					0	0	0	0	0	0	0	0	0	0	0	0	0	0	0	0	0	0	0	Not involved in ortholog groups
A	Gene05713	chr10	11108576	11118080	Bm_scaf44	205382	214886	9505	-	BGIBMGA006926					0	0	0	0	0	0	0	0	0	0	0	0	0	0	0	0	0	0	0	Others
A	Gene05714	chr10	11119964	11168441	Bm_scaf44	216770	265247	48478	-	AK378363:BGIBMGA006924:BGIBMGA006925	fmgV			malpighian tubule,embryo,Versons gland,brain,corpora allata,midgut	0	2	0	2	0	0	0	0	0	4	2	0	0	0	0	1	0	1	0	Insect common (N:N)
A	Gene05715	chr10	11119968	11121138	Bm_scaf44	216774	217944	1171	+	AK387160	bmmt			brain	0	1	0	0	0	0	0	0	0	0	0	0	0	0	0	0	0	0	0	Not involved in ortholog groups
A	Gene05716	chr10	11169931	11172574	Bm_scaf44	266737	269380	2644	-	AK380764	fufe			embryo	0	0	0	0	0	0	0	0	0	0	0	0	0	0	0	0	0	1	0	Not involved in ortholog groups
A	Gene05717	chr10	11173648	11176687	Bm_scaf44	270454	273493	3040	+	AK382204:BGIBMGA006931	fdpe			ovary,wing,embryo,testis	0	0	0	0	0	1	0	4	2	0	0	0	0	0	0	0	0	5	0	Insect common (1:1)
A	Gene05718	chr10	11181501	11183827	Bm_scaf44	278307	280633	2327	+	AK378206:AK386273:BGIBMGA006932	fmgV:prW-			wing_disc,ovary,fat body,malpighian tubule,embryo,brain,Prothoracic gland,midgut,maxillary galea,epidermis,antenna	3	2	0	0	2	0	2	0	1	2	2	0	0	2	2	0	1	10	0	Insect common (1:1)
A	Gene05719	chr10	11214777	11216610	Bm_scaf44	311583	313416	1834	-	BGIBMGA006923					0	0	0	0	0	0	0	0	0	0	0	0	0	0	0	0	0	0	0	Not involved in ortholog groups
A	Gene05720	chr10	11227786	11293222	Bm_scaf44	324592	390028	65437	-	AK378540:BGIBMGA006922	fmgV			midgut	0	0	0	0	0	0	0	0	0	2	0	0	0	0	0	0	0	0	0	Others
A	Gene05721	chr10	11304182	11309651	Bm_scaf44	400988	406457	5470	-	AK378368:BGIBMGA006921	fmgV			fat body,embryo,brain,testis,midgut	0	2	0	0	0	0	0	5	0	2	0	0	0	1	0	0	0	1	0	Insect common (1:1)
A	Gene05722	chr10	11310967	11316656	Bm_scaf44	407773	413462	5690	+	NM_001098300.1:AK380624:BGIBMGA006933	fufe			wing_disc,ovary,wing,pheromone gland,embryo,compound eyes,antenna	1	0	1	0	0	1	1	0	1	0	0	1	0	0	0	0	0	3	0	Insect common (1:1)
A	Gene05723	chr10	11326361	11341098	Bm_scaf44	423167	437904	14738	-	AK386416:AK378804:BGIBMGA006920	fner:prW-			ovary,pheromone gland,embryo,brain,Prothoracic gland,corpora allata,testis,epidermis,antenna	2	7	0	6	0	0	0	1	2	0	0	2	0	0	2	0	1	12	0	Others
A	Gene05724	chr10	11328139	11333311	Bm_scaf44	424945	430117	5173	+	AK385213	e100			ovary,embryo	0	0	0	0	0	0	0	0	1	0	0	0	0	0	0	0	0	4	0	Others
B	eGene19054	chr10	11342240	11342586	Bm_scaf44	439046	439392	347	+	E_FL_phe-_24G09_F_0	phe-	n/a	n/a	n/a	n/a	n/a	n/a	n/a	n/a	n/a	n/a	n/a	n/a	n/a	n/a	n/a	n/a	n/a	n/a	n/a	n/a	n/a	n/a	Not involved in ortholog groups
A	Gene05725	chr10	11345870	11440412	Bm_scaf44	442676	537218	94543	+	AK384132:AK388373:BGIBMGA006935:BGIBMGA006934	wd--:fcaL			wing_disc,wing,embryo,brain,corpora allata	0	1	0	2	0	1	2	0	0	0	0	0	0	0	0	0	0	1	0	Insect common (N:N)
B	eGene19055	chr10	11379606	11380106	Bm_scaf44	476412	476912	501	-	E_FL_fner_47O24_F_0	fner	n/a	n/a	n/a	n/a	n/a	n/a	n/a	n/a	n/a	n/a	n/a	n/a	n/a	n/a	n/a	n/a	n/a	n/a	n/a	n/a	n/a	n/a	Not involved in ortholog groups
A	Gene05726	chr10	11441079	11445664	Bm_scaf44	537885	542470	4586	-	AK382798:BGIBMGA006919	fdpe			ovary,wing,embryo,brain,corpora allata,testis,midgut	0	2	0	6	0	1	0	8	4	2	0	0	0	0	0	0	0	11	0	Insect common (N:N)
B	eGene19056	chr10	11448026	11448431	Bm_scaf44	544832	545237	406	+	bmte3f20	bmte	n/a	n/a	n/a	n/a	n/a	n/a	n/a	n/a	n/a	n/a	n/a	n/a	n/a	n/a	n/a	n/a	n/a	n/a	n/a	n/a	n/a	n/a
A	Gene05727	chr10	11452236	11457932	Bm_scaf44	549042	554738	5697	+	AK385813	phe-			ovary,malpighian tubule,pheromone gland	0	0	0	0	0	0	0	0	1	0	2	1	0	0	0	0	0	0	0	Others
A	Gene05728	chr10	11454098	11458454	Bm_scaf44	550904	555260	4357	-	NM_001046783.1:AK386874:AK383923:BGIBMGA006918	fcP8:MFB-			ovary,fat body,malpighian tubule,embryo,brain,corpora allata,midgut	0	6	0	2	0	0	0	0	3	4	4	0	0	1	0	0	0	4	0	Others
A	Gene05729	chr10	11486662	11486853	Bm_scaf44	583468	583659	192	-	BGIBMGA006917					0	0	0	0	0	0	0	0	0	0	0	0	0	0	0	0	0	0	0	Not involved in ortholog groups
A	Gene05730	chr10	11512027	11519442	Bm_scaf44	608833	616248	7416	+	NM_001112751.1:AK386751:AK386387:AK386770:AK386926:BGIBMGA006936	prgv:prW-			ovary,Prothoracic gland,corpora allata	0	0	0	6	0	0	0	0	1	0	0	0	0	0	0	0	10	0	0	Insect common (N:N)
A	Gene05731	chr10	11519568	11520671	Bm_scaf44	616374	617477	1104	+	AK386875	fcP8			ovary	0	0	0	0	0	0	0	0	1	0	0	0	0	0	0	0	0	0	0	Insect common (N:N)
A	Gene05732	chr10	11519568	11522994	Bm_scaf44	616374	619800	3427	-	NM_001083609.2:AK386943:AK385689:AK377479:BGIBMGA006916	phe-:wd--:ws3			wing_disc,ovary,wing,fat body,malpighian tubule,pheromone gland,silkgland,embryo,Versons gland,cell,compound eyes,brain,corpora allata,testis,midgut,maxillary galea,antenna	9	18	1	39	1	7	37	5	4	18	6	5	22	2	0	12	0	11	19	Insect common (N:N)
A	Gene05733	chr10	11579328	11590914	Bm_scaf44	676134	687720	11587	-	AK387516:AK387396:BGIBMGA006915	bmov			ovary,embryo	0	0	0	0	0	0	0	0	2	0	0	0	0	0	0	0	0	1	0	Not involved in ortholog groups
A	Gene05734	chr10	11579328	11579758	Bm_scaf44	676134	676564	431	+	AK381192	fufe				0	0	0	0	0	0	0	0	0	0	0	0	0	0	0	0	0	0	0	Not involved in ortholog groups
A	Gene05735	chr10	11610425	11618486	Bm_scaf44	707231	715292	8062	-	AK379229:BGIBMGA006914	ftes			wing,embryo,Prothoracic gland,testis	0	0	0	0	0	1	0	2	0	0	0	0	0	0	0	0	1	1	0	Insect common (N:N)
A	Gene05736	chr10	11626624	11642005	Bm_scaf44	723430	738811	15382	+	NM_001044129.2:AK386810:AK383797:BGIBMGA006937	brS-:MFB-			ovary,wing,fat body,malpighian tubule,pheromone gland,embryo,brain,corpora allata,testis,midgut,epidermis,antenna	8	7	0	49	0	1	0	4	3	3	2	8	0	1	120	0	0	30	0	Insect common (N:N)
B	eGene19057	chr10	11642322	11642696	Bm_scaf44	739128	739502	375	-	br--0119:br--1119	br--	n/a	n/a	n/a	n/a	n/a	n/a	n/a	n/a	n/a	n/a	n/a	n/a	n/a	n/a	n/a	n/a	n/a	n/a	n/a	n/a	n/a	n/a
B	eGene19058	chr10	11642326	11642882	Bm_scaf44	739132	739688	557	+	ovS3032E02r	ovS3	n/a	n/a	n/a	n/a	n/a	n/a	n/a	n/a	n/a	n/a	n/a	n/a	n/a	n/a	n/a	n/a	n/a	n/a	n/a	n/a	n/a	n/a
A	Gene05737	chr10	11645721	11653384	Bm_scaf44	742527	750190	7664	-	BGIBMGA006913				wing	0	0	0	0	0	1	0	0	0	0	0	0	0	0	0	0	0	0	0	Insect common (N:N)
A	Gene05738	chr10	11693042	11693227	Bm_scaf44	789848	790033	186	+	BGIBMGA006938				embryo	0	0	0	0	0	0	0	0	0	0	0	0	0	0	0	0	0	2	0	Not involved in ortholog groups
B	eGene19059	chr10	11693112	11715545	Bm_scaf44	789918	812351	22434	-	ovS332E02f	ovS3	n/a	n/a	n/a	n/a	n/a	n/a	n/a	n/a	n/a	n/a	n/a	n/a	n/a	n/a	n/a	n/a	n/a	n/a	n/a	n/a	n/a	n/a
A	Gene05739	chr10	11730315	11731234	Bm_scaf44	827121	828040	920	+	AK387463	bmov			ovary	0	0	0	0	0	0	0	0	1	0	0	0	0	0	0	0	0	0	0	Not involved in ortholog groups
A	Gene05740	chr10	11739719	11743140	Bm_scaf44	836525	839946	3422	+	AK385559:BGIBMGA006939	e100			embryo	0	0	0	0	0	0	0	0	0	0	0	0	0	0	0	0	0	5	0	Insect common (N:N)
A	Gene05741	chr10	11743126	11747837	Bm_scaf44	839932	844643	4712	-	AK382487:BGIBMGA006912	fdpe			wing_disc,ovary,fat body,embryo,brain,corpora allata,testis	0	3	0	2	0	0	1	3	1	0	0	0	0	1	0	0	0	6	0	Others
A	Gene05742	chr10	11744240	11744431	Bm_scaf44	841046	841237	192	+	BGIBMGA006940					0	0	0	0	0	0	0	0	0	0	0	0	0	0	0	0	0	0	0	Not involved in ortholog groups
A	Gene05743	chr10	11750203	11753237	Bm_scaf44	847009	850043	3035	+	AK385544:AK384621	e100:fcaL			wing_disc,wing,embryo,corpora allata,testis,antenna	1	0	0	4	0	1	2	3	0	0	0	0	0	0	0	0	0	3	0	Others
A	Gene05744	chr10	11760762	11765905	Bm_scaf44	857568	862711	5144	+	AK383279:BGIBMGA006941	mxg-			wing,pheromone gland,embryo,brain,corpora allata,testis	0	4	0	1	0	1	0	1	0	0	0	2	0	0	0	0	0	2	0	Insect common (1:1)
A	Gene05745	chr10	11776315	11777783	Bm_scaf44	873121	874589	1469	+	AK385316:BGIBMGA006942	e100			embryo,brain,antenna	1	2	0	0	0	0	0	0	0	0	0	0	0	0	0	0	0	1	0	Bm-Dp specific
A	Gene05746	chr10	11828083	11866943	Bm_scaf44	924889	963749	38861	+	AK385543:BGIBMGA006943	e100			embryo,antenna	1	0	0	0	0	0	0	0	0	0	0	0	0	0	0	0	0	2	0	Insect common (1:1)
A	Gene05747	chr10	11922489	11924239	Bm_scaf44	1019295	1021045	1751	+	AK383492:BGIBMGA006944	MFB-			wing_disc,ovary,wing,fat body,pheromone gland,silkgland,embryo,corpora allata,testis,midgut,antenna	4	0	0	8	0	4	1	12	2	2	0	2	2	1	0	0	0	7	0	Others
A	Gene05748	chr10	11925152	11940667	Bm_scaf44	1021958	1037473	15516	+	NM_001046874.1:AK383043:AK382637:BGIBMGA006945	fepM:fdpe			wing_disc,ovary,wing,fat body,malpighian tubule,pheromone gland,embryo,brain,Prothoracic gland,corpora allata,midgut,epidermis	0	4	0	4	0	4	3	0	8	2	2	1	0	1	2	0	1	4	0	Others
A	Gene05749	chr10	11940652	11947308	Bm_scaf44	1037458	1044114	6657	-	AK387576:BGIBMGA006911	bmte			embryo,testis	0	0	0	0	0	0	0	1	0	0	0	0	0	0	0	0	0	9	0	Insect common (1:1)
A	Gene05750	chr10	11957524	11959886	Bm_scaf44	1054330	1056692	2363	+	NM_001043585.1:AK378859:AK382736:BGIBMGA006946	fner:fdpe			wing_disc,fat body,malpighian tubule,embryo,brain,Prothoracic gland,corpora allata	0	2	0	2	0	0	1	0	0	0	2	0	0	1	0	0	1	8	0	Insect common (N:N)
A	Gene05751	chr10	11959914	11993905	Bm_scaf44	1056720	1090711	33992	-	AK387502:BGIBMGA006909:BGIBMGA006910	bmov			ovary,wing,fat body,Versons gland,brain,antenna	1	1	0	0	0	1	0	0	1	0	0	0	0	2	0	4	0	0	0	Others
A	Gene05752	chr10	11999207	12016904	Bm_scaf44	1096013	1113710	17698	+	AK382447	fdpe			wing,silkgland,embryo,brain,corpora allata,testis,epidermis	0	2	0	3	0	1	0	1	0	0	0	0	1	0	2	0	0	3	0	Insect common (N:N)
A	Gene05753	chr10	12028711	12073798	Bm_scaf44	1125517	1170604	45088	-	AK381736:BGIBMGA006908	fwgP			wing,corpora allata	0	0	0	1	0	3	0	0	0	0	0	0	0	0	0	0	0	0	0	Others
A	Gene05754	chr10	12075211	12077328	Bm_scaf44	1172017	1174134	2118	+	BGIBMGA006947				silkgland	0	0	0	0	0	0	0	0	0	0	0	0	2	0	0	0	0	0	0	Others
A	Gene05755	chr10	12084102	12085512	Bm_scaf44	1180908	1182318	1411	+	AK383649	MFB-			fat body,pheromone gland,corpora allata,midgut,antenna	2	0	0	1	0	0	0	0	0	2	0	1	0	1	0	0	0	0	0	Insect common (N:N)
A	Gene05756	chr10	12084102	12087974	Bm_scaf44	1180908	1184780	3873	-	AK378127:NM_001046669.2:BGIBMGA006907	fmgV			wing_disc,ovary,wing,fat body,malpighian tubule,pheromone gland,silkgland,embryo,compound eyes,brain,Prothoracic gland,corpora allata,testis,midgut,epidermis	0	7	1	14	0	4	1	10	4	8	8	4	2	4	2	0	2	10	0	Insect common (N:N)
A	Gene05757	chr10	12089397	12099216	Bm_scaf44	1186203	1196022	9820	+	AK381240:BGIBMGA006948	fufe			embryo	0	0	0	0	0	0	0	0	0	0	0	0	0	0	0	0	0	1	0	Others
B	eGene19060	chr10	12107576	12202409	Bm_scaf44	1204382	1299215	94834	+	famL31L08:E_FL_fcaL_47A17_R_0:E_FL_fmgV_16J08_R_0:E_FL_fcaL_31H15_F_0:E_FL_fcaL_15M08_R_0:E_FL_fcaL_11A09_F_0:E_ET_caL-_12L06_F_0:E_FL_fcaL_11A09_R_0:E_FL_fmgV_16J08_F_0:E_FL_fcaL_51C20_F_0:E_FL_fcaL_31H15_R_0:E_FL_fcaL_15M08_F_0:E_FL_prW-_04F17_F_0:E_ET_caL-_10F24_F_0:E_ET_caL-_12L06_R_0:E_FL_fcaL_47A17_F_0	caL-:fmgV:prW-:famL:fcaL	n/a	n/a	n/a	n/a	n/a	n/a	n/a	n/a	n/a	n/a	n/a	n/a	n/a	n/a	n/a	n/a	n/a	n/a	n/a	n/a	n/a	n/a	Insect common (N:N)
B	eGene19061	chr10	12108122	12108685	Bm_scaf44	1204928	1205491	564	-	E_FL_fcaL_51C20_R_0	fcaL	n/a	n/a	n/a	n/a	n/a	n/a	n/a	n/a	n/a	n/a	n/a	n/a	n/a	n/a	n/a	n/a	n/a	n/a	n/a	n/a	n/a	n/a
B	eGene19062	chr10	12108865	12109296	Bm_scaf44	1205671	1206102	432	-	E_ET_caL-_10F24_R_0	caL-	n/a	n/a	n/a	n/a	n/a	n/a	n/a	n/a	n/a	n/a	n/a	n/a	n/a	n/a	n/a	n/a	n/a	n/a	n/a	n/a	n/a	n/a
B	eGene19063	chr10	12207855	12208351	Bm_scaf44	1304661	1305157	497	-	E_ET_caL-_01E14_R_0	caL-	n/a	n/a	n/a	n/a	n/a	n/a	n/a	n/a	n/a	n/a	n/a	n/a	n/a	n/a	n/a	n/a	n/a	n/a	n/a	n/a	n/a	n/a
B	eGene19064	chr10	12207856	12208351	Bm_scaf44	1304662	1305157	496	+	E_ET_caL-_01E14_F_0	caL-	n/a	n/a	n/a	n/a	n/a	n/a	n/a	n/a	n/a	n/a	n/a	n/a	n/a	n/a	n/a	n/a	n/a	n/a	n/a	n/a	n/a	n/a
A	Gene05758	chr10	12453219	12455105	Bm_scaf44	1550025	1551911	1887	+	AK387719	bmte			embryo,testis	0	0	0	0	0	0	0	1	0	0	0	0	0	0	0	0	0	2	0	Not involved in ortholog groups
B	eGene19065	chr10	12540944	12541504	Bm_scaf44	1637750	1638310	561	+	ceN-2703	ceN-	n/a	n/a	n/a	n/a	n/a	n/a	n/a	n/a	n/a	n/a	n/a	n/a	n/a	n/a	n/a	n/a	n/a	n/a	n/a	n/a	n/a	n/a
A	Gene05759	chr10	12637706	12645540	Bm_scaf44	1734512	1742346	7835	+	BGIBMGA006949				embryo,testis	0	0	0	0	0	0	0	2	0	0	0	0	0	0	0	0	0	2	0	Bm-Dp specific
A	Gene05760	chr10	12653470	12655941	Bm_scaf44	1750276	1752747	2472	+	BGIBMGA006950					0	0	0	0	0	0	0	0	0	0	0	0	0	0	0	0	0	0	0	Others
A	Gene05761	chr10	12659269	12661060	Bm_scaf44	1756075	1757866	1792	+	AK377645	fe8d			embryo,corpora allata	0	0	0	1	0	0	0	0	0	0	0	0	0	0	0	0	0	1	0	Not involved in ortholog groups
B	eGene19066	chr10	12761023	12761430	Bm_scaf44	1857829	1858236	408	+	E_FL_e100_06B02_R_0	e100	n/a	n/a	n/a	n/a	n/a	n/a	n/a	n/a	n/a	n/a	n/a	n/a	n/a	n/a	n/a	n/a	n/a	n/a	n/a	n/a	n/a	n/a
A	Gene05762	chr10	12763138	12785100	Bm_scaf44	1859944	1881906	21963	-	BGIBMGA006906					0	0	0	0	0	0	0	0	0	0	0	0	0	0	0	0	0	0	0	Insect common (N:N)
A	Gene05763	chr10	12783502	12784805	Bm_scaf44	1880308	1881611	1304	+	AK379150	ftes	Tissue specific	testis	testis	0	0	0	0	0	0	0	18	0	0	0	0	0	0	0	0	0	0	0	Insect common (N:N)
A	Gene05764	chr10	12788570	12796950	Bm_scaf44	1885376	1893756	8381	+	AK388215:BGIBMGA006951	fcaL			ovary,embryo,corpora allata,epidermis	0	0	0	2	0	0	0	0	2	0	0	0	0	0	2	0	0	1	0	Insect common (1:1)
A	Gene05765	chr10	12798015	12812001	Bm_scaf44	1894821	1908807	13987	+	BGIBMGA006952				wing_disc,testis	0	0	0	0	0	0	1	2	0	0	0	0	0	0	0	0	0	0	0	Insect common (N:N)
A	Gene05766	chr10	12813727	12813936	Bm_scaf44	1910533	1910742	210	+	BGIBMGA006953				wing_disc	0	0	0	0	0	0	1	0	0	0	0	0	0	0	0	0	0	0	0	Not involved in ortholog groups
B	eGene19067	chr10	12816933	12817523	Bm_scaf44	1913739	1914329	591	+	E_FL_phe-_13E16_F_0	phe-	n/a	n/a	n/a	n/a	n/a	n/a	n/a	n/a	n/a	n/a	n/a	n/a	n/a	n/a	n/a	n/a	n/a	n/a	n/a	n/a	n/a	n/a
B	eGene19068	chr10	12816933	12817245	Bm_scaf44	1913739	1914051	313	-	E_EL_ovS0_11E01_F_0	ovS0	n/a	n/a	n/a	n/a	n/a	n/a	n/a	n/a	n/a	n/a	n/a	n/a	n/a	n/a	n/a	n/a	n/a	n/a	n/a	n/a	n/a	n/a
A	Gene05767	chr10	12818258	12821446	Bm_scaf44	1915064	1918252	3189	-	AK377222:BGIBMGA006905	wd--			wing_disc,embryo,testis	0	0	0	0	0	0	2	3	0	0	0	0	0	0	0	0	0	3	0	Insect common (N:N)
A	Gene05768	chr10	12829705	12855568	Bm_scaf44	1926511	1952374	25864	-	AK383962:NM_001201434.1:BGIBMGA006903:BGIBMGA006904	fcaL			corpora allata,antenna	1	0	0	2	0	0	0	0	0	0	0	0	0	0	0	0	0	0	0	Lepidoptera specific (1:1)
A	Gene05769	chr10	12915097	12916554	Bm_scaf44	2011903	2013360	1458	-	AK388006	bmte			testis	0	0	0	0	0	0	0	1	0	0	0	0	0	0	0	0	0	0	0	Not involved in ortholog groups
B	eGene19069	chr10	12939712	12940148	Bm_scaf44	2036518	2036954	437	+	ovS3001D03r	ovS3	n/a	n/a	n/a	n/a	n/a	n/a	n/a	n/a	n/a	n/a	n/a	n/a	n/a	n/a	n/a	n/a	n/a	n/a	n/a	n/a	n/a	n/a
A	Gene05770	chr10	12940452	12942881	Bm_scaf44	2037258	2039687	2430	-	BGIBMGA006902				embryo	0	0	0	0	0	0	0	0	0	0	0	0	0	0	0	0	0	3	0	Others
A	Gene05771	chr10	13025260	13027538	Bm_scaf44	2122066	2124344	2279	+	AK378809:BGIBMGA006954	fner			brain	0	2	0	0	0	0	0	0	0	0	0	0	0	0	0	0	0	0	0	Others
A	Gene05772	chr10	13092904	13101656	Bm_scaf44	2189710	2198462	8753	+	BGIBMGA006955					0	0	0	0	0	0	0	0	0	0	0	0	0	0	0	0	0	0	0	Others
A	Gene05773	chr10	13148683	13154656	Bm_scaf44	2245489	2251462	5974	+	BGIBMGA006956					0	0	0	0	0	0	0	0	0	0	0	0	0	0	0	0	0	0	0	Insect common (1:1)
A	Gene05774	chr10	13159898	13168524	Bm_scaf44	2256704	2265330	8627	+	BGIBMGA006957					0	0	0	0	0	0	0	0	0	0	0	0	0	0	0	0	0	0	0	Lepidoptera specific (1:1)
B	eGene19070	chr10	13169562	13171087	Bm_scaf44	2266368	2267893	1526	+	e40079:e40118	e4	n/a	n/a	n/a	n/a	n/a	n/a	n/a	n/a	n/a	n/a	n/a	n/a	n/a	n/a	n/a	n/a	n/a	n/a	n/a	n/a	n/a	n/a
B	eGene19071	chr10	13173471	13174339	Bm_scaf44	2270277	2271145	869	+	E_FL_fner_01I23_R_0:E_FL_fcaL_29L23_R_0:E_FL_bmmt_20K09_R_0:E_FL_fmgV_09H21_R_0:E_FL_fcaL_51D20_R_0	fmgV:fner:bmmt:fcaL	n/a	n/a	n/a	n/a	n/a	n/a	n/a	n/a	n/a	n/a	n/a	n/a	n/a	n/a	n/a	n/a	n/a	n/a	n/a	n/a	n/a	n/a
A	Gene05775	chr10	13175009	13178957	Bm_scaf44	2271815	2275763	3949	-	BGIBMGA006901				malpighian tubule,embryo,compound eyes,brain,Prothoracic gland,corpora allata,testis,midgut	0	1	7	2	0	0	0	1	0	1	1	0	0	0	0	0	1	1	0	Others
B	eGene19072	chr10	13213617	13214110	Bm_scaf44	2310423	2310916	494	-	ovS322E12f	ovS3	n/a	n/a	n/a	n/a	n/a	n/a	n/a	n/a	n/a	n/a	n/a	n/a	n/a	n/a	n/a	n/a	n/a	n/a	n/a	n/a	n/a	n/a
A	Gene05776	chr10	13297226	13300620	Bm_scaf44	2394032	2397426	3395	+	AK380359:BGIBMGA006958	ftes	Tissue specific	testis	testis	0	0	0	0	0	0	0	5	0	0	0	0	0	0	0	0	0	0	0	Others
A	Gene05777	chr10	13312721	13313250	Bm_scaf44	2409527	2410056	530	+	AK387986	bmte			testis	0	0	0	0	0	0	0	1	0	0	0	0	0	0	0	0	0	0	0	Not involved in ortholog groups
A	Gene05778	chr10	13371977	13398455	Bm_scaf44	2468783	2495261	26479	-	AK387605:AK379337:BGIBMGA006900	ftes:bmte	Tissue specific	testis	testis	0	0	0	0	0	0	0	9	0	0	0	0	0	0	0	0	0	0	0	Others
A	Gene05779	chr10	13399127	13399785	Bm_scaf44	2495933	2496591	659	+	AK384205	fcaL			corpora allata	0	0	0	2	0	0	0	0	0	0	0	0	0	0	0	0	0	0	0	Not involved in ortholog groups
A	Gene05780	chr10	13401576	13416030	Bm_scaf44	2498382	2512836	14455	+	AK385396:BGIBMGA006959	e100			wing_disc,wing,silkgland,embryo,compound eyes,brain,Prothoracic gland,corpora allata,testis,maxillary galea,antenna	1	6	2	1	1	1	17	1	0	0	0	0	2	0	0	0	1	4	0	Insect common (N:N)
A	Gene05781	chr10	13447433	13448535	Bm_scaf44	2544239	2545341	1103	+	AK377652	fe8d			embryo,testis	0	0	0	0	0	0	0	5	0	0	0	0	0	0	0	0	0	1	0	Not involved in ortholog groups
A	Gene05782	chr10	13677355	13677609	Bm_scaf44	2774161	2774415	255	+	BGIBMGA006960					0	0	0	0	0	0	0	0	0	0	0	0	0	0	0	0	0	0	0	Not involved in ortholog groups
B	eGene19073	chr10	13688737	13689329	Bm_scaf44	2785543	2786135	593	+	ce--0737	ce--	n/a	n/a	n/a	n/a	n/a	n/a	n/a	n/a	n/a	n/a	n/a	n/a	n/a	n/a	n/a	n/a	n/a	n/a	n/a	n/a	n/a	n/a
A	Gene05783	chr10	13702841	13723806	Bm_scaf44	2799647	2820612	20966	+	BGIBMGA006961				brain	0	1	0	0	0	0	0	0	0	0	0	0	0	0	0	0	0	0	0	Others
A	Gene05784	chr10	13724489	13725370	Bm_scaf44	2821295	2822176	882	+	AK379735	ftes			testis	0	0	0	0	0	0	0	2	0	0	0	0	0	0	0	0	0	0	0	Not involved in ortholog groups
A	Gene05785	chr10	13725933	13735303	Bm_scaf44	2822739	2832109	9371	+	AK384962:BGIBMGA006962	fcaL			embryo,corpora allata	0	0	0	2	0	0	0	0	0	0	0	0	0	0	0	0	0	1	0	Insect common (N:N)
A	Gene05786	chr10	13735319	13739845	Bm_scaf44	2832125	2836651	4527	-	NM_001046833.1:AK382096:AK381520:BGIBMGA006899	fdpe:fufe			wing_disc,ovary,fat body,embryo,testis	0	0	0	0	0	0	5	4	1	0	0	0	0	1	0	0	0	7	0	Insect common (N:N)
A	Gene05787	chr10	13749756	13752144	Bm_scaf44	2846562	2848950	2389	+	AK380551:BGIBMGA006963	fufe			wing_disc,silkgland,embryo,compound eyes	0	0	1	0	0	0	1	0	0	0	0	0	1	0	0	0	0	1	0	Others
B	eGene19074	chr10	13753336	13753766	Bm_scaf44	2850142	2850572	431	-	E_EL_ovS0_04F12_F_0:E_FL_fner_29F19_F_0:E_EL_ovS0_26A08_F_0:ovS332E09f:E_FL_dpe-_02D03_F_0:E_EL_ovS0_21G11_R_0	fner:ovS0:ovS3:dpe-	n/a	n/a	n/a	n/a	n/a	n/a	n/a	n/a	n/a	n/a	n/a	n/a	n/a	n/a	n/a	n/a	n/a	n/a	n/a	n/a	n/a	n/a	Others
A	Gene05788	chr10	13756263	13769005	Bm_scaf44	2853069	2865811	12743	+	AK387416:AK385129:BGIBMGA006964	bmov:fcaL			ovary,embryo,corpora allata	0	0	0	2	0	0	0	0	1	0	0	0	0	0	0	0	0	2	0	Insect common (N:N)
A	Gene05789	chr10	13768996	13792421	Bm_scaf44	2865802	2889227	23426	-	AK382715:AK382266:BGIBMGA006898	fdpe			wing_disc,fat body,malpighian tubule,embryo,brain,corpora allata,midgut,antenna	2	3	0	4	0	0	2	0	0	2	2	0	0	2	0	0	0	7	0	Insect common (N:N)
A	Gene05790	chr10	13852652	13880947	Bm_scaf44	2949458	2977753	28296	-	AK385487:BGIBMGA006896:BGIBMGA006897	e100			wing_disc,ovary,silkgland,embryo,cell,brain,corpora allata,testis,antenna	1	2	0	2	0	0	8	1	1	0	0	0	2	0	0	0	0	3	2	Insect common (N:N)
A	Gene05791	chr10	13871262	13877620	Bm_scaf44	2968068	2974426	6359	+	BGIBMGA006965				corpora allata	0	0	0	2	0	0	0	0	0	0	0	0	0	0	0	0	0	0	0	Insect common (N:N)
A	Gene05792	chr10	13882292	13885736	Bm_scaf44	2979098	2982542	3445	+	AK383699:BGIBMGA006966	MFB-			wing_disc,ovary,wing,fat body,pheromone gland,silkgland,embryo,cell,brain,Prothoracic gland,corpora allata,testis,midgut,epidermis,antenna	6	14	0	24	0	5	4	14	6	9	0	2	2	4	2	0	4	25	1	Insect common (N:N)
A	Gene05793	chr10	13886816	13895237	Bm_scaf44	2983622	2992043	8422	-	AK384573:BGIBMGA006895	fcaL			wing,embryo,cell,corpora allata	0	0	0	2	0	2	0	0	0	0	0	0	0	0	0	0	0	1	1	Others
A	Gene05794	chr10	13896834	13913883	Bm_scaf44	2993640	3010689	17050	+	AK382332:BGIBMGA006967	fdpe			wing_disc,malpighian tubule,pheromone gland,embryo,cell,corpora allata,antenna	1	0	0	2	0	0	18	0	0	0	1	1	0	0	0	0	0	1	4	Insect common (N:N)
A	Gene05795	chr10	13914266	13914993	Bm_scaf44	3011072	3011799	728	+	AK378089	ffbm			pheromone gland	0	0	0	0	0	0	0	0	0	0	0	1	0	0	0	0	0	0	0	Not involved in ortholog groups
A	Gene05796	chr10	13922153	13937191	Bm_scaf44	3018959	3033997	15039	+	NM_001112665.1:BGIBMGA006968				fat body,malpighian tubule,embryo,brain,midgut,epidermis	0	4	0	0	0	0	0	0	0	2	22	0	0	4	2	0	0	2	0	Insect common (N:N)
A	Gene05797	chr10	13930716	13931309	Bm_scaf44	3027522	3028115	594	-	BGIBMGA006894					0	0	0	0	0	0	0	0	0	0	0	0	0	0	0	0	0	0	0	Not involved in ortholog groups
A	Gene05798	chr10	13965443	13969672	Bm_scaf44	3062249	3066478	4230	-	NM_001135201.1:AK383280:BGIBMGA006893	mxg-			wing,embryo,cell,corpora allata,maxillary galea,antenna	4	0	0	41	2	1	0	0	0	0	0	0	0	0	0	0	0	8	1	Others
B	eGene19075	chr10	13973964	13974700	Bm_scaf44	3070770	3071506	737	-	E_FL_fmgV_34L20_F_0	fmgV	n/a	n/a	n/a	n/a	n/a	n/a	n/a	n/a	n/a	n/a	n/a	n/a	n/a	n/a	n/a	n/a	n/a	n/a	n/a	n/a	n/a	n/a
B	eGene19076	chr10	14056093	14056373	Bm_scaf44	3152899	3153179	281	+	ceN-4947	ceN-	n/a	n/a	n/a	n/a	n/a	n/a	n/a	n/a	n/a	n/a	n/a	n/a	n/a	n/a	n/a	n/a	n/a	n/a	n/a	n/a	n/a	n/a
A	Gene05799	chr10	14083698	14100449	Bm_scaf44	3180504	3197255	16752	-	AK382243:NM_001123341.1:BGIBMGA006892	fdpe			wing,embryo,brain,corpora allata	0	4	0	7	0	1	0	0	0	0	0	0	0	0	0	0	0	5	0	Insect common (1:1)
A	Gene05800	chr10	14087591	14088231	Bm_scaf44	3184397	3185037	641	+	BGIBMGA006969					0	0	0	0	0	0	0	0	0	0	0	0	0	0	0	0	0	0	0	Others
B	eGene19077	chr10	14684077	14685265	Bm_scaf30	4518110	4519298	1189	-	E_FL_ftes_04E10_F_0:fe8d-P44_F_E02:E_FL_ftes_45D08_R_0:E_FL_fwgP_12G05_F_0:E_FL_ftes_04G18_F_0:E_FL_fmgV_08F02_R_0:E_FL_phe-_04I13_F_0:E_FL_fwgP_05F13_F_0:E_FL_fner_26P16_R_0	fmgV:fner:ftes:phe-:fwgP:fe8d	n/a	n/a	n/a	n/a	n/a	n/a	n/a	n/a	n/a	n/a	n/a	n/a	n/a	n/a	n/a	n/a	n/a	n/a	n/a	n/a	n/a	n/a	Bm specific
B	eGene19078	chr10	14684954	14685239	Bm_scaf30	4518136	4518421	286	+	E_FL_ftes_48H17_R_0:E_FL_fcaL_11I08_R_0	ftes:fcaL	n/a	n/a	n/a	n/a	n/a	n/a	n/a	n/a	n/a	n/a	n/a	n/a	n/a	n/a	n/a	n/a	n/a	n/a	n/a	n/a	n/a	n/a	Bm specific
A	Gene05801	chr10	14751300	14757603	Bm_scaf30	4445772	4452075	6304	+	NM_001044145.1:AK383509:BGIBMGA002945	MFB-			fat body,embryo,midgut	0	0	0	0	0	0	0	0	0	7	0	0	0	2	0	0	0	5	0	Others
A	Gene05802	chr10	14770732	14779827	Bm_scaf30	4423548	4432643	9096	-	BGIBMGA002771					0	0	0	0	0	0	0	0	0	0	0	0	0	0	0	0	0	0	0	Others
A	Gene05803	chr10	14796486	14801154	Bm_scaf30	4402221	4406889	4669	+	BGIBMGA002944				wing,malpighian tubule,embryo	0	0	0	0	0	1	0	0	0	0	2	0	0	0	0	0	0	11	0	Others
A	Gene05804	chr10	14803391	14806559	Bm_scaf30	4396816	4399984	3169	+	AK387062:BGIBMGA002943	bmmt			malpighian tubule,testis	0	0	0	0	0	0	0	4	0	0	8	0	0	0	0	0	0	0	0	Others
A	Gene05805	chr10	14807124	14809611	Bm_scaf30	4393764	4396251	2488	+	AK385634:BGIBMGA002942	phe-			pheromone gland,embryo,brain,corpora allata,testis,maxillary galea,antenna	2	1	0	2	1	0	0	1	0	0	0	22	0	0	0	0	0	7	0	Others
A	Gene05806	chr10	14809983	14810216	Bm_scaf30	4393159	4393392	234	-	BGIBMGA002772					0	0	0	0	0	0	0	0	0	0	0	0	0	0	0	0	0	0	0	Lepidoptera specific (N:N)
A	Gene05807	chr10	14817884	14822058	Bm_scaf30	4381317	4385491	4175	+	BGIBMGA002941				embryo	0	0	0	0	0	0	0	0	0	0	0	0	0	0	0	0	0	5	0	Others
B	eGene19079	chr10	14833401	14836522	Bm_scaf30	4366853	4369974	3122	+	fepMP11_F_M21:E_FL_fmgV_18L13_F_0:E_FL_fmgV_15N24_F_0	fepM:fmgV	n/a	n/a	n/a	n/a	n/a	n/a	n/a	n/a	n/a	n/a	n/a	n/a	n/a	n/a	n/a	n/a	n/a	n/a	n/a	n/a	n/a	n/a	Others
A	Gene05808	chr10	14840843	14847035	Bm_scaf30	4356340	4362532	6193	+	AK386888:BGIBMGA002940	maV3			fat body,malpighian tubule,embryo,brain,corpora allata,midgut	0	2	0	1	0	0	0	0	0	12	3	0	0	5	0	0	0	3	0	Others
A	Gene05809	chr10	14848801	14857298	Bm_scaf30	4346077	4354574	8498	+	AK378165:AK383754:BGIBMGA002939	fmgV:MFB-			fat body,malpighian tubule,midgut	0	0	0	0	0	0	0	0	0	3	12	0	0	1	0	0	0	0	0	Others
A	Gene05810	chr10	14863335	14884547	Bm_scaf30	4318828	4340040	21213	-	NM_001043416.1:AK386562:AK384751:BGIBMGA002773	prW-:fcaL			wing,malpighian tubule,pheromone gland,embryo,compound eyes,brain,corpora allata,midgut,antenna	1	3	1	11	0	2	0	0	0	2	2	1	0	0	0	0	0	5	0	Insect common (N:N)
B	eGene19080	chr10	14863737	14864376	Bm_scaf30	4338999	4339638	640	+	E_ET_caL-_03K07_R_0	caL-	n/a	n/a	n/a	n/a	n/a	n/a	n/a	n/a	n/a	n/a	n/a	n/a	n/a	n/a	n/a	n/a	n/a	n/a	n/a	n/a	n/a	n/a
A	Gene05811	chr10	14883802	14884538	Bm_scaf30	4318837	4319573	737	+	AK379712	ftes			malpighian tubule,embryo,brain,testis	0	2	0	0	0	0	0	1	0	0	1	0	0	0	0	0	0	1	0	Not involved in ortholog groups
A	Gene05812	chr10	14885884	14886965	Bm_scaf30	4316410	4317491	1082	+	AK380174	ftes	Tissue specific	testis	testis	0	0	0	0	0	0	0	5	0	0	0	0	0	0	0	0	0	0	0	Not involved in ortholog groups
A	Gene05813	chr10	14924717	14927995	Bm_scaf30	4275380	4278658	3279	-	AK379985:BGIBMGA002774	ftes	Tissue specific	testis	testis	0	0	0	0	0	0	0	5	0	0	0	0	0	0	0	0	0	0	0	Others
A	Gene05814	chr10	14927986	14979302	Bm_scaf30	4224073	4275389	51317	+	NM_001043498.1:BGIBMGA002938				fat body,malpighian tubule,embryo,compound eyes,corpora allata,antenna	1	0	1	2	0	0	0	0	0	0	1	0	0	1	0	0	0	3	0	Insect common (N:N)
A	Gene05815	chr10	14988271	15037192	Bm_scaf30	4166183	4215104	48922	+	NM_001123336.1:AK387121:AK387013:BGIBMGA002936:BGIBMGA002937	bmmt	Tissue specific	malpighian tubule	malpighian tubule	0	0	0	0	0	0	0	0	0	0	10	0	0	0	0	0	0	0	0	Insect common (N:N)
A	Gene05816	chr10	15131613	15132503	Bm_scaf30	4070872	4071762	891	+	BGIBMGA002935					0	0	0	0	0	0	0	0	0	0	0	0	0	0	0	0	0	0	0	Lepidoptera specific (N:N)
B	eGene19081	chr10	15151965	15152604	Bm_scaf30	4050771	4051410	640	-	prgv0400	prgv	n/a	n/a	n/a	n/a	n/a	n/a	n/a	n/a	n/a	n/a	n/a	n/a	n/a	n/a	n/a	n/a	n/a	n/a	n/a	n/a	n/a	n/a
A	Gene05817	chr10	15161381	15161738	Bm_scaf30	4041637	4041994	358	-	BGIBMGA002775				wing	0	0	0	0	0	1	0	0	0	0	0	0	0	0	0	0	0	0	0	Not involved in ortholog groups
A	Gene05818	chr10	15193719	15194265	Bm_scaf30	4009110	4009656	547	+	AK379051	ftes			testis	0	0	0	0	0	0	0	2	0	0	0	0	0	0	0	0	0	0	0	Not involved in ortholog groups
B	eGene19082	chr10	15194615	15195632	Bm_scaf30	4007743	4008760	1018	-	E_FL_bmmt_01N17_R_0:E_FL_fner_15K04_R_0:famL41O12	fner:bmmt:famL	n/a	n/a	n/a	n/a	n/a	n/a	n/a	n/a	n/a	n/a	n/a	n/a	n/a	n/a	n/a	n/a	n/a	n/a	n/a	n/a	n/a	n/a
A	Gene05819	chr10	15195609	15195932	Bm_scaf30	4007443	4007766	324	+	BGIBMGA002934				wing,fat body,malpighian tubule,pheromone gland,embryo,brain	0	1	0	0	0	8	0	0	0	0	1	1	0	3	0	0	0	1	0	Others
A	Gene05820	chr10	15219232	15224460	Bm_scaf30	3978915	3984143	5229	+	AK385413:AK379682:BGIBMGA002933	ftes:e100			malpighian tubule,embryo,corpora allata,testis	0	0	0	4	0	0	0	19	0	0	2	0	0	0	0	0	0	5	0	Insect common (N:N)
A	Gene05821	chr10	15225874	15266641	Bm_scaf30	3936734	3977501	40768	+	AK381233:BGIBMGA002932	fufe			embryo	0	0	0	0	0	0	0	0	0	0	0	0	0	0	0	0	0	1	0	Others
A	Gene05822	chr10	15268394	15274316	Bm_scaf30	3929059	3934981	5923	-	AK379538:BGIBMGA002776	ftes			fat body,testis	0	0	0	0	0	0	0	2	0	0	0	0	0	1	0	0	0	0	0	Insect common (1:1)
A	Gene05823	chr10	15275048	15294002	Bm_scaf30	3909373	3928327	18955	+	AK382661:AK381829:BGIBMGA002931	fwgP:fdpe			wing_disc,wing,malpighian tubule,silkgland,embryo,cell,compound eyes,brain,corpora allata	0	3	2	2	0	1	26	0	0	0	1	0	1	0	0	0	0	3	11	Others
A	Gene05824	chr10	15300073	15302954	Bm_scaf30	3900421	3903302	2882	-	AK385815:BGIBMGA002777	phe-			pheromone gland,brain,corpora allata,testis	0	4	0	1	0	0	0	2	0	0	0	2	0	0	0	0	0	0	0	Insect common (1:1)
A	Gene05825	chr10	15305651	15332156	Bm_scaf30	3871219	3897724	26506	+	AK381330:AK385789:BGIBMGA002930	phe-:fufe			ovary,wing,pheromone gland,embryo,corpora allata,testis,midgut,antenna	1	0	0	1	0	1	0	1	1	6	0	1	0	0	0	0	0	5	0	Insect common (N:N)
A	Gene05826	chr10	15333682	15336487	Bm_scaf30	3866888	3869693	2806	-	BGIBMGA002778				ovary,embryo,brain,testis	0	2	0	0	0	0	0	5	2	0	0	0	0	0	0	0	0	3	0	Others
A	Gene05827	chr10	15342521	15360436	Bm_scaf30	3842939	3860854	17916	-	BGIBMGA002779				wing_disc,wing,malpighian tubule,embryo	0	0	0	0	0	1	3	0	0	0	2	0	0	0	0	0	0	1	0	Insect common (N:N)
A	Gene05828	chr10	15360727	15368666	Bm_scaf30	3834709	3842648	7940	+	AK386320:BGIBMGA002929	prW-			wing_disc,malpighian tubule,pheromone gland,silkgland,embryo,brain,Prothoracic gland,corpora allata,testis,midgut,epidermis	0	2	0	2	0	0	2	2	0	8	2	1	6	0	1	0	1	6	0	Insect common (1:1)
A	Gene05829	chr10	15372004	15396918	Bm_scaf30	3806457	3831371	24915	-	AK379145:BGIBMGA002780:BGIBMGA002781	ftes	Tissue specific	testis	testis	0	0	0	0	0	0	0	5	0	0	0	0	0	0	0	0	0	0	0	Insect common (N:N)
A	Gene05830	chr10	15381161	15383693	Bm_scaf30	3819682	3822214	2533	+	BGIBMGA002928					0	0	0	0	0	0	0	0	0	0	0	0	0	0	0	0	0	0	0	Not involved in ortholog groups
A	Gene05831	chr10	15404715	15405365	Bm_scaf30	3798010	3798660	651	+	AK380641	fufe			embryo	0	0	0	0	0	0	0	0	0	0	0	0	0	0	0	0	0	1	0
B	eGene19083	chr10	15405625	15406272	Bm_scaf30	3797103	3797750	648	-	E_EL_ovS0_05E06_F_0	ovS0	n/a	n/a	n/a	n/a	n/a	n/a	n/a	n/a	n/a	n/a	n/a	n/a	n/a	n/a	n/a	n/a	n/a	n/a	n/a	n/a	n/a	n/a
A	Gene05832	chr10	15407610	15408122	Bm_scaf30	3795253	3795765	513	+	AK381634	fwgP			wing,embryo	0	0	0	0	0	1	0	0	0	0	0	0	0	0	0	0	0	1	0	Not involved in ortholog groups
B	eGene19084	chr10	15408233	15408952	Bm_scaf30	3794423	3795142	720	-	ws30236	ws3	n/a	n/a	n/a	n/a	n/a	n/a	n/a	n/a	n/a	n/a	n/a	n/a	n/a	n/a	n/a	n/a	n/a	n/a	n/a	n/a	n/a	n/a
A	Gene05833	chr10	15409904	15417291	Bm_scaf30	3786084	3793471	7388	+	BGIBMGA002927					0	0	0	0	0	0	0	0	0	0	0	0	0	0	0	0	0	0	0	Others
B	eGene19085	chr10	15418752	15419271	Bm_scaf30	3784104	3784623	520	+	maV31839	maV3	n/a	n/a	n/a	n/a	n/a	n/a	n/a	n/a	n/a	n/a	n/a	n/a	n/a	n/a	n/a	n/a	n/a	n/a	n/a	n/a	n/a	n/a
B	eGene19086	chr10	15444672	15445236	Bm_scaf30	3758139	3758703	565	-	E_FL_wd--_33O06_R_0	wd--	n/a	n/a	n/a	n/a	n/a	n/a	n/a	n/a	n/a	n/a	n/a	n/a	n/a	n/a	n/a	n/a	n/a	n/a	n/a	n/a	n/a	n/a
B	eGene19087	chr10	15447770	15448398	Bm_scaf30	3754977	3755605	629	+	ceN-0523	ceN-	n/a	n/a	n/a	n/a	n/a	n/a	n/a	n/a	n/a	n/a	n/a	n/a	n/a	n/a	n/a	n/a	n/a	n/a	n/a	n/a	n/a	n/a
B	eGene19088	chr10	15510157	15510948	Bm_scaf30	3692427	3693218	792	+	pg--0363	pg--	n/a	n/a	n/a	n/a	n/a	n/a	n/a	n/a	n/a	n/a	n/a	n/a	n/a	n/a	n/a	n/a	n/a	n/a	n/a	n/a	n/a	n/a
B	eGene19089	chr10	15517993	15518638	Bm_scaf30	3684737	3685382	646	-	E_FL_bmmt_22K07_F_0	bmmt	n/a	n/a	n/a	n/a	n/a	n/a	n/a	n/a	n/a	n/a	n/a	n/a	n/a	n/a	n/a	n/a	n/a	n/a	n/a	n/a	n/a	n/a
A	Gene05834	chr10	15523570	15530240	Bm_scaf30	3673135	3679805	6671	+	BGIBMGA002926				Versons gland	0	0	0	0	0	0	0	0	0	0	0	0	0	0	0	1	0	0	0	Others
B	eGene19090	chr10	15589667	15590465	Bm_scaf30	3612910	3613708	799	+	pg--0054	pg--	n/a	n/a	n/a	n/a	n/a	n/a	n/a	n/a	n/a	n/a	n/a	n/a	n/a	n/a	n/a	n/a	n/a	n/a	n/a	n/a	n/a	n/a
B	eGene19091	chr10	15612224	15612959	Bm_scaf30	3590416	3591151	736	+	E_ET_caL-_18I16_F_0	caL-	n/a	n/a	n/a	n/a	n/a	n/a	n/a	n/a	n/a	n/a	n/a	n/a	n/a	n/a	n/a	n/a	n/a	n/a	n/a	n/a	n/a	n/a
B	eGene19092	chr10	15673855	15674150	Bm_scaf30	3529225	3529520	296	-	E_FL_dpe-_18P03_F_0	dpe-	n/a	n/a	n/a	n/a	n/a	n/a	n/a	n/a	n/a	n/a	n/a	n/a	n/a	n/a	n/a	n/a	n/a	n/a	n/a	n/a	n/a	n/a
B	eGene19093	chr10	15746210	15746634	Bm_scaf30	3456741	3457165	425	-	E_ET_caL-_11O24_F_0:E_ET_caL-_11O24_R_0	caL-	n/a	n/a	n/a	n/a	n/a	n/a	n/a	n/a	n/a	n/a	n/a	n/a	n/a	n/a	n/a	n/a	n/a	n/a	n/a	n/a	n/a	n/a
B	eGene19094	chr10	15759135	15760157	Bm_scaf30	3443218	3444240	1023	-	ws00878	ws0	n/a	n/a	n/a	n/a	n/a	n/a	n/a	n/a	n/a	n/a	n/a	n/a	n/a	n/a	n/a	n/a	n/a	n/a	n/a	n/a	n/a	n/a
A	Gene05835	chr10	15773560	15776018	Bm_scaf30	3427357	3429815	2459	+	BGIBMGA002925				embryo,testis	0	0	0	0	0	0	0	2	0	0	0	0	0	0	0	0	0	1	0	Bm-Dp specific
B	eGene19095	chr10	15805533	15805904	Bm_scaf30	3397471	3397842	372	+	E_FL_fcaL_27H07_F_0	fcaL	n/a	n/a	n/a	n/a	n/a	n/a	n/a	n/a	n/a	n/a	n/a	n/a	n/a	n/a	n/a	n/a	n/a	n/a	n/a	n/a	n/a	n/a
A	Gene05836	chr10	15868838	15883260	Bm_scaf30	3320115	3334537	14423	+	BGIBMGA002924					0	0	0	0	0	0	0	0	0	0	0	0	0	0	0	0	0	0	0	Others
A	Gene05837	chr10	15892139	15894264	Bm_scaf30	3309111	3311236	2126	+	BGIBMGA002923					0	0	0	0	0	0	0	0	0	0	0	0	0	0	0	0	0	0	0	Not involved in ortholog groups
B	eGene19096	chr10	15920103	15920220	Bm_scaf30	3283155	3283272	118	-	E_FL_bmmt_20B06_R_0	bmmt	n/a	n/a	n/a	n/a	n/a	n/a	n/a	n/a	n/a	n/a	n/a	n/a	n/a	n/a	n/a	n/a	n/a	n/a	n/a	n/a	n/a	n/a	Not involved in ortholog groups
A	Gene05838	chr10	15920219	15957421	Bm_scaf30	3245954	3283156	37203	+	BGIBMGA002922				embryo	0	0	0	0	0	0	0	0	0	0	0	0	0	0	0	0	0	1	0	Insect common (N:N)
B	eGene19097	chr10	15925214	15925961	Bm_scaf30	3277414	3278161	748	-	wdV30401	wdV3	n/a	n/a	n/a	n/a	n/a	n/a	n/a	n/a	n/a	n/a	n/a	n/a	n/a	n/a	n/a	n/a	n/a	n/a	n/a	n/a	n/a	n/a	Not involved in ortholog groups
A	Gene05839	chr10	15975500	15982634	Bm_scaf30	3220741	3227875	7135	+	AK387318:BGIBMGA002921	bmov			wing_disc,ovary,silkgland,embryo,compound eyes,brain,corpora allata,testis,antenna	1	1	3	2	0	0	1	1	1	0	0	0	1	0	0	0	0	1	0	Not involved in ortholog groups
B	eGene19098	chr10	15983858	15984603	Bm_scaf30	3218772	3219517	746	-	E_ET_caL-_13C15_R_0	caL-	n/a	n/a	n/a	n/a	n/a	n/a	n/a	n/a	n/a	n/a	n/a	n/a	n/a	n/a	n/a	n/a	n/a	n/a	n/a	n/a	n/a	n/a
A	Gene05840	chr10	15994713	15998591	Bm_scaf30	3204784	3208662	3879	-	AK380446:AK383290:BGIBMGA002782	ftes:MFB-			testis	0	0	0	0	0	0	0	2	0	0	0	0	0	0	0	0	0	0	0	Others
A	Gene05841	chr10	16004417	16011837	Bm_scaf30	3191538	3198958	7421	-	BGIBMGA002783				ovary,wing,fat body,malpighian tubule,silkgland,embryo,brain,corpora allata,testis,midgut,antenna	1	8	0	4	0	2	0	3	2	2	4	0	1	1	0	0	0	13	0	Insect common (N:N)
B	eGene19099	chr10	16005042	16005565	Bm_scaf30	3197810	3198333	524	+	E_FL_ftes_33F02_R_0:E_FL_e100_05B12_R_0	ftes:e100	n/a	n/a	n/a	n/a	n/a	n/a	n/a	n/a	n/a	n/a	n/a	n/a	n/a	n/a	n/a	n/a	n/a	n/a	n/a	n/a	n/a	n/a	Insect common (N:N)
A	Gene05842	chr10	16037403	16038208	Bm_scaf30	3165167	3165972	806	-	BGIBMGA002784					0	0	0	0	0	0	0	0	0	0	0	0	0	0	0	0	0	0	0	Others
A	Gene05843	chr10	16048068	16064483	Bm_scaf30	3138892	3155307	16416	-	BGIBMGA002785					0	0	0	0	0	0	0	0	0	0	0	0	0	0	0	0	0	0	0	Insect common (N:N)
B	eGene19100	chr10	16090153	16090300	Bm_scaf30	3113075	3113222	148	+	bmov24k03	bmov	n/a	n/a	n/a	n/a	n/a	n/a	n/a	n/a	n/a	n/a	n/a	n/a	n/a	n/a	n/a	n/a	n/a	n/a	n/a	n/a	n/a	n/a
B	eGene19101	chr10	16090171	16090821	Bm_scaf30	3112554	3113204	651	-	E_EL_vg4M_06K10_R_0:E_EL_vg4M_04F16_R_0:E_EL_vg4M_07P05_R_0:E_FL_fcaL_17N04_R_0	fcaL:vg4M	n/a	n/a	n/a	n/a	n/a	n/a	n/a	n/a	n/a	n/a	n/a	n/a	n/a	n/a	n/a	n/a	n/a	n/a	n/a	n/a	n/a	n/a
A	Gene05844	chr10	16090725	16106878	Bm_scaf30	3096497	3112650	16154	+	AK383508:BGIBMGA002920	MFB-			ovary,malpighian tubule,pheromone gland,embryo,Versons gland,cell,brain,corpora allata,testis,midgut,antenna	1	2	0	3	0	0	0	2	4	63	20	1	0	0	0	8	0	4	1	Others
A	Gene05845	chr10	16114559	16115847	Bm_scaf30	3087528	3088816	1289	+	AK387048	bmmt			malpighian tubule,midgut	0	0	0	0	0	0	0	0	0	1	3	0	0	0	0	0	0	0	0	Not involved in ortholog groups
A	Gene05846	chr10	16117411	16127379	Bm_scaf30	3075996	3085964	9969	+	BGIBMGA002919				embryo,midgut	0	0	0	0	0	0	0	0	0	1	0	0	0	0	0	0	0	1	0	Insect common (N:N)
A	Gene05847	chr10	16146561	16167156	Bm_scaf30	3036219	3056814	20596	-	NM_001046854.1:AK384928:AK384792:AK381043	fcaL:fufe			wing_disc,ovary,wing,fat body,malpighian tubule,pheromone gland,silkgland,embryo,Versons gland,cell,brain,Prothoracic gland,corpora allata,epidermis,antenna	4	16	0	11	0	7	4	0	4	0	3	5	5	17	4	9	2	26	1	Insect common (N:N)
A	Gene05848	chr10	16166366	16167098	Bm_scaf30	3036277	3037009	733	+	AK385083	fcaL			Versons gland,brain,corpora allata,antenna	3	2	0	1	0	0	0	0	0	0	0	0	0	0	0	3	0	0	0	Not involved in ortholog groups
A	Gene05849	chr10	16167193	16175190	Bm_scaf30	3028185	3036182	7998	+	AK382900:AK385193:BGIBMGA002918	fepM:e100			wing_disc,ovary,wing,embryo,cell,Prothoracic gland,testis,epidermis,antenna	3	0	0	0	0	1	1	3	1	0	0	0	0	0	2	0	1	6	1	Insect common (1:1)
A	Gene05850	chr10	16175656	16183333	Bm_scaf30	3020042	3027719	7678	-	AK385162:BGIBMGA002786	e100			ovary,wing,embryo,corpora allata	0	0	0	2	0	1	0	0	1	0	0	0	0	0	0	0	0	4	0	Insect common (N:N)
A	Gene05851	chr10	16185373	16186454	Bm_scaf30	3016921	3018002	1082	+	AK383086:BGIBMGA002917	fepM			ovary,wing,fat body,pheromone gland,embryo,testis,epidermis,antenna	2	0	0	0	0	1	0	1	1	0	0	1	0	1	2	0	0	9	0	Insect common (1:1)
B	eGene19102	chr10	16187304	16259332	Bm_scaf30	2944043	3016071	72029	-	E_FL_fner_22M13_F_0:E_FL_ftes_48G23_F_0	fner:ftes	n/a	n/a	n/a	n/a	n/a	n/a	n/a	n/a	n/a	n/a	n/a	n/a	n/a	n/a	n/a	n/a	n/a	n/a	n/a	n/a	n/a	n/a	Not involved in ortholog groups
A	Gene05852	chr10	16263791	16264174	Bm_scaf30	2939201	2939584	384	-	BGIBMGA002787				embryo,cell,brain,corpora allata,midgut	0	1	0	2	0	0	0	0	0	1	0	0	0	0	0	0	0	1	2	Not involved in ortholog groups
A	Gene05853	chr10	16281896	16285833	Bm_scaf30	2917542	2921479	3938	-	BGIBMGA002788				wing,fat body,pheromone gland,embryo,Versons gland,brain,corpora allata,epidermis,antenna	1	3	0	16	0	3	0	0	0	0	0	5	0	1	2	2	0	3	0	Insect common (N:N)
A	Gene05854	chr10	16288951	16289769	Bm_scaf30	2913606	2914424	819	-	BGIBMGA002789					0	0	0	0	0	0	0	0	0	0	0	0	0	0	0	0	0	0	0	Others
B	eGene19103	chr10	16290261	16291013	Bm_scaf30	2912362	2913114	753	-	mg0831	mg	n/a	n/a	n/a	n/a	n/a	n/a	n/a	n/a	n/a	n/a	n/a	n/a	n/a	n/a	n/a	n/a	n/a	n/a	n/a	n/a	n/a	n/a
B	eGene19104	chr10	16290898	16291655	Bm_scaf30	2911720	2912477	758	+	E_ET_J150_22A07_R_0:famL12K11	famL:J150	n/a	n/a	n/a	n/a	n/a	n/a	n/a	n/a	n/a	n/a	n/a	n/a	n/a	n/a	n/a	n/a	n/a	n/a	n/a	n/a	n/a	n/a
A	Gene05855	chr10	16297817	16300660	Bm_scaf30	2902715	2905558	2844	+	AK383444:AK384970:BGIBMGA002916:BGIBMGA002915	fcaL:MFB-			wing_disc,ovary,wing,fat body,malpighian tubule,pheromone gland,silkgland,embryo,cell,brain,Prothoracic gland,corpora allata,testis,midgut,antenna	5	4	0	8	0	1	77	2	1	4	6	10	2	5	0	0	1	18	1	Others
A	Gene05856	chr10	16302967	16306708	Bm_scaf30	2896667	2900408	3742	-	AK386586:NM_001145330.1:BGIBMGA002790	prW-			ovary,pheromone gland,embryo,compound eyes,brain,Prothoracic gland,corpora allata,testis,midgut,epidermis,antenna	1	5	1	3	0	0	0	4	1	2	0	2	0	0	3	0	1	5	0	Insect common (N:N)
A	Gene05857	chr10	16307037	16307914	Bm_scaf30	2895461	2896338	878	+	AK387454	bmov			ovary,midgut	0	0	0	0	0	0	0	0	1	3	0	0	0	0	0	0	0	0	0	Not involved in ortholog groups
B	eGene19105	chr10	16308380	16309442	Bm_scaf30	2893933	2894995	1063	+	E_ET_caL-_09G15_F_0:E_ET_caL-_19O08_F_0:E_ET_F1mg_22F12_F_0	caL-:F1mg	n/a	n/a	n/a	n/a	n/a	n/a	n/a	n/a	n/a	n/a	n/a	n/a	n/a	n/a	n/a	n/a	n/a	n/a	n/a	n/a	n/a	n/a
B	eGene19106	chr10	16308386	16309442	Bm_scaf30	2893933	2894989	1057	-	E_ET_caL-_19O08_R_0:E_ET_caL-_09G15_R_0	caL-	n/a	n/a	n/a	n/a	n/a	n/a	n/a	n/a	n/a	n/a	n/a	n/a	n/a	n/a	n/a	n/a	n/a	n/a	n/a	n/a	n/a	n/a
B	eGene19107	chr10	16309214	16310457	Bm_scaf30	2892918	2894161	1244	+	ws20139:wdV30472	ws2:wdV3	n/a	n/a	n/a	n/a	n/a	n/a	n/a	n/a	n/a	n/a	n/a	n/a	n/a	n/a	n/a	n/a	n/a	n/a	n/a	n/a	n/a	n/a	Bm specific
A	Gene05858	chr10	16311288	16335916	Bm_scaf30	2867459	2892087	24629	+	BGIBMGA002914				compound eyes,midgut	0	0	1	0	0	0	0	0	0	1	0	0	0	0	0	0	0	0	0	Others
B	eGene19108	chr10	16337637	16342162	Bm_scaf30	2861213	2865738	4526	+	maV30894	maV3	n/a	n/a	n/a	n/a	n/a	n/a	n/a	n/a	n/a	n/a	n/a	n/a	n/a	n/a	n/a	n/a	n/a	n/a	n/a	n/a	n/a	n/a
A	Gene05859	chr10	16342845	16347281	Bm_scaf30	2856094	2860530	4437	+	AK378959:BGIBMGA002913	fner			silkgland,embryo,brain,corpora allata,testis,antenna	2	6	0	3	0	0	0	4	0	0	0	0	1	0	0	0	0	3	0	Insect common (1:1)
A	Gene05860	chr10	16351862	16354958	Bm_scaf30	2848417	2851513	3097	+	AK387777:AK381786	bmte:fwgP			wing,testis	0	0	0	0	0	1	0	1	0	0	0	0	0	0	0	0	0	0	0	Bm-Dp specific
A	Gene05861	chr10	16352142	16354907	Bm_scaf30	2848468	2851233	2766	-	BGIBMGA002791					0	0	0	0	0	0	0	0	0	0	0	0	0	0	0	0	0	0	0	Bm-Dp specific
A	Gene05862	chr10	16355415	16425859	Bm_scaf30	2777516	2847960	70445	-	NM_001046692.1:AK377212:AK378956:AK383553:AK377241:BGIBMGA002792	fner:wd--:BmN-:MFB-			wing_disc,ovary,wing,fat body,malpighian tubule,pheromone gland,silkgland,embryo,cell,brain,Prothoracic gland,corpora allata,testis,midgut,epidermis,antenna	7	21	0	41	0	9	21	6	3	1	5	5	1	7	2	0	1	23	49	Insect common (N:N)
B	eGene19109	chr10	16376490	16377516	Bm_scaf30	2825859	2826885	1027	+	E_FL_ftes_39L03_R_0:E_FL_e100_06I03_R_0:E_FL_fmgV_49G17_R_0:E_FL_ftes_50C04_R_0	fmgV:e100:ftes	n/a	n/a	n/a	n/a	n/a	n/a	n/a	n/a	n/a	n/a	n/a	n/a	n/a	n/a	n/a	n/a	n/a	n/a	n/a	n/a	n/a	n/a
A	Gene05863	chr10	16378379	16382399	Bm_scaf30	2820976	2824996	4021	-	AK379931	ftes			testis	0	0	0	0	0	0	0	2	0	0	0	0	0	0	0	0	0	0	0	Not involved in ortholog groups
A	Gene05864	chr10	16425182	16425859	Bm_scaf30	2777516	2778193	678	+	AK379749	ftes			embryo,corpora allata,testis,antenna	4	0	0	7	0	0	0	3	0	0	0	0	0	0	0	0	0	2	0	Not involved in ortholog groups
A	Gene05865	chr10	16427894	16429502	Bm_scaf30	2773873	2775481	1609	+	AK384705	fcaL			corpora allata	0	0	0	2	0	0	0	0	0	0	0	0	0	0	0	0	0	0	0	Insect common (N:N)
A	Gene05866	chr10	16427957	16446347	Bm_scaf30	2757028	2775418	18391	-	NM_001145323.1:BGIBMGA002793		Tissue specific	malpighian tubule	malpighian tubule	0	0	0	0	0	0	0	0	0	0	4	0	0	0	0	0	0	0	0	Insect common (N:N)
B	eGene19110	chr10	16451589	16451898	Bm_scaf30	2751477	2751786	310	-	E_FL_e100_23M09_R_0	e100	n/a	n/a	n/a	n/a	n/a	n/a	n/a	n/a	n/a	n/a	n/a	n/a	n/a	n/a	n/a	n/a	n/a	n/a	n/a	n/a	n/a	n/a
B	eGene19111	chr10	16452518	16453178	Bm_scaf30	2750197	2750857	661	+	E_EL_ovS0_23C05_F_0	ovS0	n/a	n/a	n/a	n/a	n/a	n/a	n/a	n/a	n/a	n/a	n/a	n/a	n/a	n/a	n/a	n/a	n/a	n/a	n/a	n/a	n/a	n/a
B	eGene19112	chr10	16453475	16454298	Bm_scaf30	2749077	2749900	824	+	E_FL_fcaL_47L17_F_0	fcaL	n/a	n/a	n/a	n/a	n/a	n/a	n/a	n/a	n/a	n/a	n/a	n/a	n/a	n/a	n/a	n/a	n/a	n/a	n/a	n/a	n/a	n/a
A	Gene05867	chr10	16457888	16472101	Bm_scaf30	2731274	2745487	14214	+	BGIBMGA002912					0	0	0	0	0	0	0	0	0	0	0	0	0	0	0	0	0	0	0	Others
B	eGene19113	chr10	16627838	16628264	Bm_scaf30	2575111	2575537	427	-	E_FL_wd--_09O23_R_0	wd--	n/a	n/a	n/a	n/a	n/a	n/a	n/a	n/a	n/a	n/a	n/a	n/a	n/a	n/a	n/a	n/a	n/a	n/a	n/a	n/a	n/a	n/a
B	eGene19114	chr10	16640807	16641357	Bm_scaf30	2562018	2562568	551	+	E_FL_ftes_16C06_R_0	ftes	n/a	n/a	n/a	n/a	n/a	n/a	n/a	n/a	n/a	n/a	n/a	n/a	n/a	n/a	n/a	n/a	n/a	n/a	n/a	n/a	n/a	n/a
B	eGene19115	chr10	16640820	16641381	Bm_scaf30	2561994	2562555	562	-	E_FL_ftes_16C06_F_0	ftes	n/a	n/a	n/a	n/a	n/a	n/a	n/a	n/a	n/a	n/a	n/a	n/a	n/a	n/a	n/a	n/a	n/a	n/a	n/a	n/a	n/a	n/a
A	Gene05868	chr10	16662839	16663650	Bm_scaf30	2539725	2540536	812	+	BGIBMGA002911					0	0	0	0	0	0	0	0	0	0	0	0	0	0	0	0	0	0	0	Bm-Dp specific
A	Gene05869	chr10	16721052	16722746	Bm_scaf30	2480629	2482323	1695	+	BGIBMGA002910					0	0	0	0	0	0	0	0	0	0	0	0	0	0	0	0	0	0	0	Others
A	Gene05870	chr10	16726995	16728961	Bm_scaf30	2474414	2476380	1967	+	AK377904	fe8d			embryo	0	0	0	0	0	0	0	0	0	0	0	0	0	0	0	0	0	1	0	Others
A	Gene05871	chr10	16727034	16728038	Bm_scaf30	2475337	2476341	1005	-	BGIBMGA002794					0	0	0	0	0	0	0	0	0	0	0	0	0	0	0	0	0	0	0	Bm specific
A	Gene05872	chr10	16728125	16728790	Bm_scaf30	2474585	2475250	666	-	BGIBMGA002795					0	0	0	0	0	0	0	0	0	0	0	0	0	0	0	0	0	0	0	Not involved in ortholog groups
B	eGene19116	chr10	16785238	16785767	Bm_scaf30	2417608	2418137	530	-	ce--1203	ce--	n/a	n/a	n/a	n/a	n/a	n/a	n/a	n/a	n/a	n/a	n/a	n/a	n/a	n/a	n/a	n/a	n/a	n/a	n/a	n/a	n/a	n/a
A	Gene05873	chr10	16809949	16810408	Bm_scaf30	2392967	2393426	460	+	AK380249	ftes			testis	0	0	0	0	0	0	0	2	0	0	0	0	0	0	0	0	0	0	0	Not involved in ortholog groups
B	eGene19117	chr10	16817899	16903869	Bm_scaf30	2299506	2385476	85971	+	ce--0790:E_FL_wd--_09O23_F_0:E_FL_BmN-_04K03_F_0:E_ET_caL-_08K21_F_0	caL-:ce--:wd--:BmN-	n/a	n/a	n/a	n/a	n/a	n/a	n/a	n/a	n/a	n/a	n/a	n/a	n/a	n/a	n/a	n/a	n/a	n/a	n/a	n/a	n/a	n/a	Bm-Dp specific
B	eGene19118	chr10	16818924	16819203	Bm_scaf30	2384172	2384451	280	-	E_FL_wd--_03D10_F_0	wd--	n/a	n/a	n/a	n/a	n/a	n/a	n/a	n/a	n/a	n/a	n/a	n/a	n/a	n/a	n/a	n/a	n/a	n/a	n/a	n/a	n/a	n/a	Insect common (N:N)
B	eGene19119	chr10	16911852	16912258	Bm_scaf30	2291117	2291523	407	-	ce--2209	ce--	n/a	n/a	n/a	n/a	n/a	n/a	n/a	n/a	n/a	n/a	n/a	n/a	n/a	n/a	n/a	n/a	n/a	n/a	n/a	n/a	n/a	n/a	Bm specific
B	eGene19120	chr10	16940126	16940561	Bm_scaf30	2262814	2263249	436	-	E_FL_wd--_04N13_R_0	wd--	n/a	n/a	n/a	n/a	n/a	n/a	n/a	n/a	n/a	n/a	n/a	n/a	n/a	n/a	n/a	n/a	n/a	n/a	n/a	n/a	n/a	n/a	Bm specific
B	eGene19121	chr10	16941528	16942148	Bm_scaf30	2261227	2261847	621	+	E_FL_wd--_04N13_F_0	wd--	n/a	n/a	n/a	n/a	n/a	n/a	n/a	n/a	n/a	n/a	n/a	n/a	n/a	n/a	n/a	n/a	n/a	n/a	n/a	n/a	n/a	n/a	Not involved in ortholog groups
A	Gene05874	chr10	16952588	16959799	Bm_scaf30	2243576	2250787	7212	+	BGIBMGA002909				cell	0	0	0	0	0	0	0	0	0	0	0	0	0	0	0	0	0	0	1	Lepidoptera specific (N:N)
A	Gene05875	chr10	16987845	16989884	Bm_scaf30	2213491	2215530	2040	-	BGIBMGA002796		Tissue specific	midgut	embryo,midgut	0	0	0	0	0	0	0	0	0	6	0	0	0	0	0	0	0	1	0	Lepidoptera specific (N:N)
A	Gene05876	chr10	16991965	16993027	Bm_scaf30	2210348	2211410	1063	-	BGIBMGA002797					0	0	0	0	0	0	0	0	0	0	0	0	0	0	0	0	0	0	0	Lepidoptera specific (1:1)
A	Gene05877	chr10	17012990	17015756	Bm_scaf30	2187619	2190385	2767	+	BGIBMGA002908					0	0	0	0	0	0	0	0	0	0	0	0	0	0	0	0	0	0	0	Lepidoptera specific (N:N)
B	eGene19122	chr10	17018490	17019151	Bm_scaf30	2184224	2184885	662	+	E_FL_fwgP_36E08_F_0	fwgP	n/a	n/a	n/a	n/a	n/a	n/a	n/a	n/a	n/a	n/a	n/a	n/a	n/a	n/a	n/a	n/a	n/a	n/a	n/a	n/a	n/a	n/a
A	Gene05878	chr10	17019618	17025125	Bm_scaf30	2178250	2183757	5508	+	AK384333:AK383824:NM_001043893.2:BGIBMGA002907	fcaL:MFB-			wing,fat body,pheromone gland,embryo,brain,corpora allata,testis,midgut,maxillary galea,epidermis,antenna	9	17	0	38	1	23	0	1	0	4	0	9	0	8	2	0	0	10	0	Insect common (N:N)
A	Gene05879	chr10	17039692	17040101	Bm_scaf30	2163274	2163683	410	+	AK380082	ftes	Tissue specific	testis	testis	0	0	0	0	0	0	0	4	0	0	0	0	0	0	0	0	0	0	0	Bm-Dp specific
A	Gene05880	chr10	17047698	17055758	Bm_scaf30	2147617	2155677	8061	-	AK386101:BGIBMGA002798	phe-			pheromone gland,embryo,antenna	2	0	0	0	0	0	0	0	0	0	0	2	0	0	0	0	0	4	0	Lepidoptera specific (1:1)
A	Gene05881	chr10	17057567	17067436	Bm_scaf30	2135939	2145808	9870	+	AK383676:AK378501:NM_001043557.1:BGIBMGA002906	fmgV:MFB-			wing_disc,ovary,wing,fat body,malpighian tubule,pheromone gland,silkgland,embryo,brain,corpora allata,testis,midgut,maxillary galea,epidermis,antenna	29	32	0	59	1	24	1	6	20	23	24	183	4	34	1	0	0	91	0	Insect common (N:N)
A	Gene05882	chr10	17071325	17072140	Bm_scaf30	2131235	2132050	816	-	BGIBMGA002799				embryo	0	0	0	0	0	0	0	0	0	0	0	0	0	0	0	0	0	2	0	Not involved in ortholog groups
A	Gene05883	chr10	17073439	17082219	Bm_scaf30	2121156	2129936	8781	+	AK385872:NM_001043558.1:BGIBMGA002905	phe-			wing,malpighian tubule,pheromone gland,embryo,corpora allata,midgut	0	0	0	12	0	1	0	0	0	526	41	246	0	0	0	0	0	82	0	Not involved in ortholog groups
B	eGene19123	chr10	17086606	17087315	Bm_scaf30	2116060	2116769	710	+	E_FL_phe-_16M24_F_0	phe-	n/a	n/a	n/a	n/a	n/a	n/a	n/a	n/a	n/a	n/a	n/a	n/a	n/a	n/a	n/a	n/a	n/a	n/a	n/a	n/a	n/a	n/a	Bm specific
A	Gene05884	chr10	17095387	17100984	Bm_scaf30	2102391	2107988	5598	+	BGIBMGA002904					0	0	0	0	0	0	0	0	0	0	0	0	0	0	0	0	0	0	0	Insect common (N:N)
A	Gene05885	chr10	17103968	17110671	Bm_scaf30	2092704	2099407	6704	+	BGIBMGA002903					0	0	0	0	0	0	0	0	0	0	0	0	0	0	0	0	0	0	0	Insect common (N:N)
A	Gene05886	chr10	17193979	17196662	Bm_scaf30	2006713	2009396	2684	-	BGIBMGA002800		Tissue specific	silkgland	silkgland	0	0	0	0	0	0	0	0	0	0	0	0	3	0	0	0	0	0	0	Lepidoptera specific (1:1)
A	Gene05887	chr10	17205978	17206280	Bm_scaf30	1997095	1997397	303	-	BGIBMGA002801					0	0	0	0	0	0	0	0	0	0	0	0	0	0	0	0	0	0	0	Not involved in ortholog groups
A	Gene05888	chr10	17212059	17222716	Bm_scaf30	1980659	1991316	10658	-	AK377464:BGIBMGA002802	wd--	Tissue specific	wing_disc	wing_disc,embryo	0	0	0	0	0	0	6	0	0	0	0	0	0	0	0	0	0	1	0	Not involved in ortholog groups
A	Gene05889	chr10	17239795	17244794	Bm_scaf30	1958581	1963580	5000	-	BGIBMGA002803					0	0	0	0	0	0	0	0	0	0	0	0	0	0	0	0	0	0	0	Insect common (N:N)
A	Gene05890	chr10	17246785	17249483	Bm_scaf30	1953892	1956590	2699	+	BGIBMGA002902		Tissue specific	midgut	midgut	0	0	0	0	0	0	0	0	0	14	0	0	0	0	0	0	0	0	0	Lepidoptera specific (N:N)
B	eGene19124	chr10	17248615	17249374	Bm_scaf30	1954001	1954760	760	-	heS00276	heS0	n/a	n/a	n/a	n/a	n/a	n/a	n/a	n/a	n/a	n/a	n/a	n/a	n/a	n/a	n/a	n/a	n/a	n/a	n/a	n/a	n/a	n/a	Not involved in ortholog groups
A	Gene05891	chr10	17250628	17255722	Bm_scaf30	1947653	1952747	5095	-	BGIBMGA002804				silkgland,epidermis	0	0	0	0	0	0	0	0	0	0	0	0	1	0	1	0	0	0	0	Insect common (N:N)
A	Gene05892	chr10	17255976	17257785	Bm_scaf30	1945590	1947399	1810	+	AK384861	fcaL			pheromone gland,corpora allata,epidermis	0	0	0	4	0	0	0	0	0	0	0	2	0	0	1	0	0	0	0	Not involved in ortholog groups
A	Gene05893	chr10	17258943	17268214	Bm_scaf30	1935161	1944432	9272	+	AK378340	fmgV	Tissue specific	midgut	embryo,midgut	0	0	0	0	0	0	0	0	0	4	0	0	0	0	0	0	0	1	0	Lepidoptera specific (N:N)
A	Gene05894	chr10	17272279	17272464	Bm_scaf30	1930911	1931096	186	-	BGIBMGA002805					0	0	0	0	0	0	0	0	0	0	0	0	0	0	0	0	0	0	0	Bm specific
A	Gene05895	chr10	17279881	17282419	Bm_scaf30	1920956	1923494	2539	+	BGIBMGA002901				fat body	0	0	0	0	0	0	0	0	0	0	0	0	0	1	0	0	0	0	0	Lepidoptera specific (N:N)
A	Gene05896	chr10	17289384	17290354	Bm_scaf30	1913021	1913991	971	+	BGIBMGA002900					0	0	0	0	0	0	0	0	0	0	0	0	0	0	0	0	0	0	0	Lepidoptera specific (N:N)
A	Gene05897	chr10	17344804	17347495	Bm_scaf30	1855880	1858571	2692	+	BGIBMGA002899					0	0	0	0	0	0	0	0	0	0	0	0	0	0	0	0	0	0	0	Lepidoptera specific (N:N)
A	Gene05898	chr10	17350762	17354156	Bm_scaf30	1849219	1852613	3395	+	AK383846:BGIBMGA002898	MFB-			ovary,fat body,embryo	0	0	0	0	0	0	0	0	2	0	0	0	0	2	0	0	0	2	0	Insect common (1:1)
A	Gene05899	chr10	17356958	17363703	Bm_scaf30	1839672	1846417	6746	-	AK385002:AK380504:AK377900:BGIBMGA002806:BGIBMGA002807	ftes:fcaL:fe8d			ovary,embryo,corpora allata,testis	0	0	0	2	0	0	0	2	1	0	0	0	0	0	0	0	0	2	0	Insect common (N:N)
B	eGene19125	chr10	17369277	17369779	Bm_scaf30	1833596	1834098	503	+	E_FL_dpe-_01I10_F_0	dpe-	n/a	n/a	n/a	n/a	n/a	n/a	n/a	n/a	n/a	n/a	n/a	n/a	n/a	n/a	n/a	n/a	n/a	n/a	n/a	n/a	n/a	n/a	Bm specific
A	Gene05900	chr10	17371204	17384234	Bm_scaf30	1819141	1832171	13031	+	BGIBMGA002897				embryo,corpora allata	0	0	0	1	0	0	0	0	0	0	0	0	0	0	0	0	0	2	0	Others
A	Gene05901	chr10	17385439	17387940	Bm_scaf30	1815435	1817936	2502	-	BGIBMGA002808				malpighian tubule,embryo,corpora allata	0	0	0	2	0	0	0	0	0	0	2	0	0	0	0	0	0	7	0	Insect common (1:1)
A	Gene05902	chr10	17389652	17398084	Bm_scaf30	1805291	1813723	8433	+	BGIBMGA002896				fat body	0	0	0	0	0	0	0	0	0	0	0	0	0	1	0	0	0	0	0	Others
A	Gene05903	chr10	17399061	17410155	Bm_scaf30	1793220	1804314	11095	+	AK384451:BGIBMGA002895	fcaL			wing_disc,malpighian tubule,embryo,brain,corpora allata,testis	0	1	0	3	0	0	4	1	0	0	2	0	0	0	0	0	0	3	0	Insect common (N:N)
A	Gene05904	chr10	17412003	17413198	Bm_scaf30	1790177	1791372	1196	-	AK383265:BGIBMGA002809	mxg-			ovary,malpighian tubule,embryo,brain,corpora allata,testis,midgut,maxillary galea	0	3	0	7	1	0	0	6	1	4	2	0	0	0	0	0	0	9	0	Others
A	Gene05905	chr10	17413195	17425290	Bm_scaf30	1778085	1790180	12096	+	AK387309:AK388245:BGIBMGA002894	bmov:fcaL			ovary,wing,fat body,malpighian tubule,pheromone gland,silkgland,embryo,cell,corpora allata,midgut	0	0	0	2	0	1	0	0	1	3	1	1	1	1	0	0	0	2	1	Insect common (N:N)
A	Gene05906	chr10	17427480	17428696	Bm_scaf30	1774679	1775895	1217	+	AK379299:AK386785	ftes:an--			silkgland,brain,testis,antenna	1	1	0	0	0	0	0	4	0	0	0	0	1	0	0	0	0	0	0	Others
A	Gene05907	chr10	17427527	17429004	Bm_scaf30	1774371	1775848	1478	-	NM_001043504.1:BGIBMGA002810				silkgland,brain,testis	0	1	0	0	0	0	0	2	0	0	0	0	1	0	0	0	0	0	0	Others
B	eGene19126	chr10	17430362	17430776	Bm_scaf30	1772599	1773013	415	+	brP-0965	brP-	n/a	n/a	n/a	n/a	n/a	n/a	n/a	n/a	n/a	n/a	n/a	n/a	n/a	n/a	n/a	n/a	n/a	n/a	n/a	n/a	n/a	n/a
A	Gene05908	chr10	17435683	17448576	Bm_scaf30	1754799	1767692	12894	+	BGIBMGA002893				embryo,brain	0	2	0	0	0	0	0	0	0	0	0	0	0	0	0	0	0	1	0	Insect common (N:N)
A	Gene05909	chr10	17452186	17454104	Bm_scaf30	1749271	1751189	1919	-	NM_001043583.1:AK381845:BGIBMGA002811	fwgP			wing_disc,ovary,wing,fat body,malpighian tubule,pheromone gland,silkgland,embryo,Versons gland,cell,compound eyes,brain,Prothoracic gland,corpora allata,testis,midgut,maxillary galea,epidermis,antenna	23	97	6	110	5	35	25	22	42	113	43	22	53	25	24	34	29	75	15	Insect common (N:N)
A	Gene05910	chr10	17456021	17463010	Bm_scaf30	1740365	1747354	6990	+	BGIBMGA002892				ovary,fat body,embryo,testis	0	0	0	0	0	0	0	1	2	0	0	0	0	1	0	0	0	2	0	Insect common (1:1)
B	eGene19127	chr10	17463042	17463404	Bm_scaf30	1739971	1740333	363	+	E_FL_fufe_08D20_F_0	fufe	n/a	n/a	n/a	n/a	n/a	n/a	n/a	n/a	n/a	n/a	n/a	n/a	n/a	n/a	n/a	n/a	n/a	n/a	n/a	n/a	n/a	n/a
A	Gene05911	chr10	17463755	17470425	Bm_scaf30	1732950	1739620	6671	+	AK377433:BGIBMGA002891	wd--			wing_disc,embryo,brain,testis	0	4	0	0	0	0	4	3	0	0	0	0	0	0	0	0	0	3	0	Insect common (N:N)
A	Gene05912	chr10	17478375	17481588	Bm_scaf30	1721787	1725000	3214	-	AK380944:BGIBMGA002812	fufe			embryo,testis	0	0	0	0	0	0	0	2	0	0	0	0	0	0	0	0	0	1	0	Insect common (1:1)
B	eGene19128	chr10	17496256	17497010	Bm_scaf30	1706365	1707119	755	+	E_ET_psgV_29G12_R_0	psgV	n/a	n/a	n/a	n/a	n/a	n/a	n/a	n/a	n/a	n/a	n/a	n/a	n/a	n/a	n/a	n/a	n/a	n/a	n/a	n/a	n/a	n/a
A	Gene05913	chr10	17498158	17500855	Bm_scaf30	1702520	1705217	2698	+	BGIBMGA002890				wing	0	0	0	0	0	1	0	0	0	0	0	0	0	0	0	0	0	0	0	Others
A	Gene05914	chr10	17503915	17508088	Bm_scaf30	1695287	1699460	4174	-	AK387119	bmmt			ovary,malpighian tubule,embryo,corpora allata,testis	0	0	0	4	0	0	0	1	3	0	2	0	0	0	0	0	0	1	0	Others
B	eGene19129	chr10	17512224	17512972	Bm_scaf30	1690403	1691151	749	+	ceN-1860:maV31719	maV3:ceN-	n/a	n/a	n/a	n/a	n/a	n/a	n/a	n/a	n/a	n/a	n/a	n/a	n/a	n/a	n/a	n/a	n/a	n/a	n/a	n/a	n/a	n/a
A	Gene05915	chr10	17512973	17517950	Bm_scaf30	1685425	1690402	4978	+	AK377528:BGIBMGA002889	wd--			wing_disc,ovary,midgut	0	0	0	0	0	0	7	0	2	1	0	0	0	0	0	0	0	0	0	Others
A	Gene05916	chr10	17521333	17526870	Bm_scaf30	1676505	1682042	5538	-	AK383117:BGIBMGA002813	mxg-			embryo,testis,maxillary galea,antenna	1	0	0	0	1	0	0	2	0	0	0	0	0	0	0	0	0	1	0	Insect common (N:N)
B	eGene19130	chr10	17537646	17538316	Bm_scaf30	1665059	1665729	671	+	NRPG0301	NRPG	n/a	n/a	n/a	n/a	n/a	n/a	n/a	n/a	n/a	n/a	n/a	n/a	n/a	n/a	n/a	n/a	n/a	n/a	n/a	n/a	n/a	n/a
A	Gene05917	chr10	17541267	17549105	Bm_scaf30	1654270	1662108	7839	+	BGIBMGA002888				embryo,cell	0	0	0	0	0	0	0	0	0	0	0	0	0	0	0	0	0	1	1	Insect common (1:1)
A	Gene05918	chr10	17554769	17560019	Bm_scaf30	1643356	1648606	5251	-	NM_001098329.1:AK386557:BGIBMGA002814	prW-			wing_disc,ovary,wing,fat body,pheromone gland,silkgland,embryo,brain,Prothoracic gland,corpora allata,testis,midgut,maxillary galea,antenna	1	14	0	15	1	3	6	5	4	4	0	1	6	1	0	0	1	11	0	Insect common (1:1)
A	Gene05919	chr10	17586933	17587241	Bm_scaf30	1616134	1616442	309	-	BGIBMGA002815					0	0	0	0	0	0	0	0	0	0	0	0	0	0	0	0	0	0	0	Not involved in ortholog groups
A	Gene05920	chr10	17602277	17610895	Bm_scaf30	1592480	1601098	8619	-	BGIBMGA002816					0	0	0	0	0	0	0	0	0	0	0	0	0	0	0	0	0	0	0	Insect common (1:1)
B	eGene19131	chr10	17613030	17613712	Bm_scaf30	1589663	1590345	683	-	E_FL_epM-_03D18_F_0:ceN-3193:fepMP03_F_D18	fepM:epM-:ceN-	n/a	n/a	n/a	n/a	n/a	n/a	n/a	n/a	n/a	n/a	n/a	n/a	n/a	n/a	n/a	n/a	n/a	n/a	n/a	n/a	n/a	n/a
B	eGene19132	chr10	17614715	17615385	Bm_scaf30	1587990	1588660	671	+	ovS3033H01r	ovS3	n/a	n/a	n/a	n/a	n/a	n/a	n/a	n/a	n/a	n/a	n/a	n/a	n/a	n/a	n/a	n/a	n/a	n/a	n/a	n/a	n/a	n/a
A	Gene05921	chr10	17617562	17620537	Bm_scaf30	1582838	1585813	2976	+	AK382760:BGIBMGA002887	fdpe			malpighian tubule,silkgland,embryo	0	0	0	0	0	0	0	0	0	0	2	0	1	0	0	0	0	3	0	Insect common (1:1)
B	eGene19133	chr10	17619202	17619483	Bm_scaf30	1583892	1584173	282	-	E_ET_caL-_19C13_R_0	caL-	n/a	n/a	n/a	n/a	n/a	n/a	n/a	n/a	n/a	n/a	n/a	n/a	n/a	n/a	n/a	n/a	n/a	n/a	n/a	n/a	n/a	n/a
A	Gene05922	chr10	17625930	17627917	Bm_scaf30	1575458	1577445	1988	-	AK377415:BGIBMGA002817	wd--			wing_disc,ovary,embryo,testis	0	0	0	0	0	0	2	2	1	0	0	0	0	0	0	0	0	3	0	Others
A	Gene05923	chr10	17640879	17648414	Bm_scaf30	1554961	1562496	7536	+	AK380535:BGIBMGA002886	fufe			embryo,testis	0	0	0	0	0	0	0	1	0	0	0	0	0	0	0	0	0	2	0	Insect common (N:N)
A	Gene05924	chr10	17648465	17665019	Bm_scaf30	1538356	1554910	16555	-	AK384222:BGIBMGA002818	fcaL			wing_disc,pheromone gland,cell,corpora allata,testis,midgut	0	0	0	4	0	0	2	3	0	2	0	2	0	0	0	0	0	0	1	Insect common (N:N)
B	eGene19134	chr10	17665024	17665413	Bm_scaf30	1537962	1538351	390	+	bmte1f02	bmte	n/a	n/a	n/a	n/a	n/a	n/a	n/a	n/a	n/a	n/a	n/a	n/a	n/a	n/a	n/a	n/a	n/a	n/a	n/a	n/a	n/a	n/a
A	Gene05925	chr10	17666096	17674302	Bm_scaf30	1529073	1537279	8207	+	BGIBMGA002885				wing_disc,wing,fat body,cell,compound eyes,brain,corpora allata,testis	0	1	5	4	0	1	1	2	0	0	0	0	0	4	0	0	0	0	1	Insect common (N:N)
A	Gene05926	chr10	17676188	17694327	Bm_scaf30	1509048	1527187	18140	-	BGIBMGA002819					0	0	0	0	0	0	0	0	0	0	0	0	0	0	0	0	0	0	0	Others
B	eGene19135	chr10	17694574	17694773	Bm_scaf30	1508602	1508801	200	+	fe8d-P43_F_P19	fe8d	n/a	n/a	n/a	n/a	n/a	n/a	n/a	n/a	n/a	n/a	n/a	n/a	n/a	n/a	n/a	n/a	n/a	n/a	n/a	n/a	n/a	n/a
A	Gene05927	chr10	17697938	17699509	Bm_scaf30	1503866	1505437	1572	+	AK381439:BGIBMGA002884	fufe			embryo	0	0	0	0	0	0	0	0	0	0	0	0	0	0	0	0	0	1	0	Insect common (1:1)
A	Gene05928	chr10	17701645	17712079	Bm_scaf30	1491296	1501730	10435	-	BGIBMGA002820				compound eyes	0	0	1	0	0	0	0	0	0	0	0	0	0	0	0	0	0	0	0	Others
B	eGene19136	chr10	17715036	17715659	Bm_scaf30	1487716	1488339	624	-	NV060794	NV06	n/a	n/a	n/a	n/a	n/a	n/a	n/a	n/a	n/a	n/a	n/a	n/a	n/a	n/a	n/a	n/a	n/a	n/a	n/a	n/a	n/a	n/a
B	eGene19137	chr10	17718224	17718734	Bm_scaf30	1484641	1485151	511	+	E_FL_wd--_33B23_R_0	wd--	n/a	n/a	n/a	n/a	n/a	n/a	n/a	n/a	n/a	n/a	n/a	n/a	n/a	n/a	n/a	n/a	n/a	n/a	n/a	n/a	n/a	n/a
A	Gene05929	chr10	17718877	17724621	Bm_scaf30	1478754	1484498	5745	+	AK378024	ffbm				0	0	0	0	0	0	0	0	0	0	0	0	0	0	0	0	0	0	0	Insect common (N:N)
A	Gene05930	chr10	17725059	17747438	Bm_scaf30	1455937	1478316	22380	+	AK380102:BGIBMGA002882:BGIBMGA002883	ftes	Tissue specific	testis	testis	0	0	0	0	0	0	0	4	0	0	0	0	0	0	0	0	0	0	0	Not involved in ortholog groups
A	Gene05931	chr10	17749485	17761121	Bm_scaf30	1442254	1453890	11637	+	AK385905	phe-			ovary,malpighian tubule,pheromone gland,embryo,brain,Prothoracic gland,corpora allata,midgut	0	1	0	4	0	0	0	0	2	7	2	1	0	0	0	0	1	4	0	Others
A	Gene05932	chr10	17752448	17753738	Bm_scaf30	1449637	1450927	1291	+	AK377809:BGIBMGA002881	fe8d			ovary,fat body,malpighian tubule,pheromone gland,embryo,compound eyes,brain,midgut,antenna	1	1	1	0	0	0	0	0	1	5	2	1	0	1	0	0	0	5	0	Not involved in ortholog groups
A	Gene05933	chr10	17762937	17782489	Bm_scaf30	1420886	1440438	19553	-	AK378346:BGIBMGA002821	fmgV			ovary,fat body,testis,midgut	0	0	0	0	0	0	0	3	1	2	0	0	0	1	0	0	0	0	0	Insect common (N:N)
A	Gene05934	chr10	17790303	17791843	Bm_scaf30	1411532	1413072	1541	+	BGIBMGA002880				wing_disc,ovary,wing,fat body,malpighian tubule,pheromone gland,embryo,brain,Prothoracic gland,corpora allata,testis,midgut,antenna	5	8	0	6	0	1	1	3	2	10	2	2	0	5	0	0	1	14	0	Others
B	eGene19138	chr10	17791865	17791975	Bm_scaf30	1411400	1411510	111	+	fe8d-P18_F_P15	fe8d	n/a	n/a	n/a	n/a	n/a	n/a	n/a	n/a	n/a	n/a	n/a	n/a	n/a	n/a	n/a	n/a	n/a	n/a	n/a	n/a	n/a	n/a
A	Gene05935	chr10	17792537	17794970	Bm_scaf30	1408405	1410838	2434	-	BGIBMGA002822				wing_disc,ovary,embryo	0	0	0	0	0	0	1	0	1	0	0	0	0	0	0	0	0	3	0	Others
A	Gene05936	chr10	17796638	17799691	Bm_scaf30	1403684	1406737	3054	-	AK379566	ftes	Tissue specific	testis	testis	0	0	0	0	0	0	0	21	0	0	0	0	0	0	0	0	0	0	0	Bm-Hm specific
A	Gene05937	chr10	17810920	17815760	Bm_scaf30	1387615	1392455	4841	+	AK379315:BGIBMGA002879	ftes			testis	0	0	0	0	0	0	0	1	0	0	0	0	0	0	0	0	0	0	0	Insect common (1:1)
A	Gene05938	chr10	17816875	17831490	Bm_scaf30	1371885	1386500	14616	-	AK381298:BGIBMGA002823	fufe			embryo,cell	0	0	0	0	0	0	0	0	0	0	0	0	0	0	0	0	0	2	1	Insect common (N:N)
B	eGene19139	chr10	17833203	17833830	Bm_scaf30	1369545	1370172	628	-	E_EL_vg4M_05H18_R_0	vg4M	n/a	n/a	n/a	n/a	n/a	n/a	n/a	n/a	n/a	n/a	n/a	n/a	n/a	n/a	n/a	n/a	n/a	n/a	n/a	n/a	n/a	n/a
A	Gene05939	chr10	17834748	17836552	Bm_scaf30	1366823	1368627	1805	-	AK387651	bmte			embryo,cell,testis,maxillary galea	0	0	0	0	1	0	0	1	0	0	0	0	0	0	0	0	0	2	1	Insect common (N:N)
A	Gene05940	chr10	17835381	17836226	Bm_scaf30	1367149	1367994	846	+	BGIBMGA002878				cell	0	0	0	0	0	0	0	0	0	0	0	0	0	0	0	0	0	0	1	Insect common (N:N)
A	Gene05941	chr10	17885946	17896436	Bm_scaf30	1306939	1317429	10491	-	BGIBMGA002824				wing	0	0	0	0	0	2	0	0	0	0	0	0	0	0	0	0	0	0	0	Others
B	eGene19140	chr10	17898672	17899461	Bm_scaf30	1303914	1304703	790	-	E_ET_F1mg_01E02_F_0:br--1728X:br--1729	F1mg:br--	n/a	n/a	n/a	n/a	n/a	n/a	n/a	n/a	n/a	n/a	n/a	n/a	n/a	n/a	n/a	n/a	n/a	n/a	n/a	n/a	n/a	n/a	Bm specific
B	eGene19141	chr10	17898736	17899465	Bm_scaf30	1303910	1304639	730	+	E_ET_F1mg_01E02_R_0	F1mg	n/a	n/a	n/a	n/a	n/a	n/a	n/a	n/a	n/a	n/a	n/a	n/a	n/a	n/a	n/a	n/a	n/a	n/a	n/a	n/a	n/a	n/a	Bm specific
A	Gene05942	chr10	17903914	17905425	Bm_scaf30	1297950	1299461	1512	-	BGIBMGA002825					0	0	0	0	0	0	0	0	0	0	0	0	0	0	0	0	0	0	0	Others
A	Gene05943	chr10	17915624	17919352	Bm_scaf30	1284023	1287751	3729	+	BGIBMGA002877					0	0	0	0	0	0	0	0	0	0	0	0	0	0	0	0	0	0	0	Others
A	Gene05944	chr10	17923507	17940260	Bm_scaf30	1263115	1279868	16754	+	BGIBMGA002876				compound eyes	0	0	1	0	0	0	0	0	0	0	0	0	0	0	0	0	0	0	0	Insect common (N:N)
A	Gene05945	chr10	18007243	18021415	Bm_scaf30	1181960	1196132	14173	+	BGIBMGA002875					0	0	0	0	0	0	0	0	0	0	0	0	0	0	0	0	0	0	0	Not involved in ortholog groups
A	Gene05946	chr10	18098536	18099849	Bm_scaf30	1103526	1104839	1314	+	BGIBMGA002874					0	0	0	0	0	0	0	0	0	0	0	0	0	0	0	0	0	0	0	Others
A	Gene05947	chr10	18109316	18109552	Bm_scaf30	1093823	1094059	237	-	BGIBMGA002826					0	0	0	0	0	0	0	0	0	0	0	0	0	0	0	0	0	0	0	Not involved in ortholog groups
A	Gene05948	chr10	18298016	18298207	Bm_scaf30	905168	905359	192	+	BGIBMGA002873					0	0	0	0	0	0	0	0	0	0	0	0	0	0	0	0	0	0	0	Bm specific
A	Gene05949	chr10	18301021	18301866	Bm_scaf30	901509	902354	846	+	BGIBMGA002872					0	0	0	0	0	0	0	0	0	0	0	0	0	0	0	0	0	0	0	Not involved in ortholog groups
A	Gene05950	chr10	18306826	18307184	Bm_scaf30	896191	896549	359	+	BGIBMGA002871					0	0	0	0	0	0	0	0	0	0	0	0	0	0	0	0	0	0	0	Not involved in ortholog groups
A	Gene05951	chr10	18346643	18347574	Bm_scaf30	855801	856732	932	+	AK377802	fe8d			embryo	0	0	0	0	0	0	0	0	0	0	0	0	0	0	0	0	0	1	0	Lepidoptera specific (N:N)
A	Gene05952	chr10	18346664	18347494	Bm_scaf30	855881	856711	831	-	BGIBMGA002827		Tissue specific	malpighian tubule	malpighian tubule,embryo	0	0	0	0	0	0	0	0	0	0	3	0	0	0	0	0	0	1	0	Lepidoptera specific (N:N)
A	Gene05953	chr10	18411077	18411580	Bm_scaf30	791795	792298	504	-	BGIBMGA002828					0	0	0	0	0	0	0	0	0	0	0	0	0	0	0	0	0	0	0	Not involved in ortholog groups
A	Gene05954	chr10	18416767	18417365	Bm_scaf30	786010	786608	599	-	BGIBMGA002829				ovary,wing,silkgland,embryo,brain,corpora allata,testis,antenna	1	4	0	8	0	1	0	2	1	0	0	0	1	0	0	0	0	4	0	Insect common (N:N)
A	Gene05955	chr10	18417979	18420885	Bm_scaf30	782490	785396	2907	+	BGIBMGA002870				embryo	0	0	0	0	0	0	0	0	0	0	0	0	0	0	0	0	0	1	0	Insect common (N:N)
A	Gene05956	chr10	18428093	18429906	Bm_scaf30	773469	775282	1814	-	BGIBMGA002830					0	0	0	0	0	0	0	0	0	0	0	0	0	0	0	0	0	0	0	Not involved in ortholog groups
A	Gene05957	chr10	18432679	18435643	Bm_scaf30	767732	770696	2965	-	BGIBMGA002831				wing_disc,embryo,brain,midgut,antenna	2	1	0	0	0	0	1	0	0	1	0	0	0	0	0	0	0	1	0	Insect common (N:N)
A	Gene05958	chr10	18439925	18443879	Bm_scaf30	759496	763450	3955	+	BGIBMGA002869				ovary	0	0	0	0	0	0	0	0	1	0	0	0	0	0	0	0	0	0	0	Insect common (N:N)
[truncated: 28,225 more rows]
