# Supplementary material for: Large Scale Full-Length cDNA Sequencing Reveals a Unique Genomic Landscape in a Lepidopteran Model Insect, Bombyx mori
Source: G3 (Bethesda). 2013 Sep 1;3(9):1481–92. doi: 10.1534/g3.113.006239 (PMC3755909; doi:10.1534/g3.113.006239)
Supplement: Supporting Information [file supp_g3.113.006239_TableS2.xlsx]

## Sheet: bmspec_expanded.txt
Table S2 Annotated ortholog groups of 531 silkworm-specific orthologs with InterProScan and GO-terms.
Size of group	Members	InterPro IDs	GO (biological_process)	GO(molecular_function)	GO(cellular_component)
95	Gene24160,Gene27367,Gene28303,Gene29298,Gene29865,Gene29143,Gene26704,Gene26955,Gene24548,Gene28812,Gene25796,Gene27834,Gene27452,Gene27725,Gene28358,Gene26573,Gene29236,Gene25198,Gene25359,Gene29540,Gene28038,Gene24533,Gene29479,Gene27374,Gene29129,Gene27491,Gene29300,Gene25945,Gene29999,Gene28945,Gene29595,Gene25221,Gene26739,Gene30122,Gene27510,Gene29934,Gene29940,Gene25269,Gene24324,Gene27074…
82	Gene015442,Gene013601,Gene29442,eGene16912,eGene16913,eGene23764,eGene21786,eGene18058,eGene23708,eGene17206,eGene18115,eGene21604,eGene21603,eGene20991,eGene20990,eGene23703,eGene20619,eGene22409,eGene23250,eGene23249,Gene010484,eGene23894,eGene17309,eGene17375,eGene18291,eGene18478,eGene23290,eGene21280,eGene21087,eGene22016,eGene18450,eGene22410,eGene18358,eGene23781,eGene17070,eGene22823,eGen…
58	Gene011495,Gene003855,Gene013683,Gene013970,Gene012918,Gene012919,Gene013969,Gene013684,Gene012917,Gene003856,Gene011500,Gene011524,Gene011502,Gene011501,Gene011503,Gene011520,Gene007286,Gene011496,Gene011519,Gene011492,Gene011489,Gene011497,Gene011523,Gene011486,Gene011494,Gene011487,Gene011482,Gene011493,Gene011488,Gene011479,Gene011506,Gene011505,Gene010445,Gene011491,Gene011521,Gene011484,Gen…	IPR004943;Lipoprotein_11:::IPR002469;Peptidase_S9B	GO:0006508;proteolysis		GO:0016020;membrane:::GO:0005576;extracellular region
57	Gene011524,Gene013969,Gene012916,Gene011502,Gene012919,Gene011488,Gene015940,Gene011523,Gene011500,Gene011491,Gene003856,Gene010445,Gene011492,Gene011489,Gene016416,Gene013684,Gene011531,Gene011532,Gene011521,Gene011527,Gene016532,Gene011498,Gene003855,Gene011506,Gene007286,Gene011530,Gene011522,Gene016533,Gene011482,Gene011497,Gene012918,Gene011496,Gene011519,Gene011505,Gene011495,Gene013683,Gen…	IPR004943;Lipoprotein_11			GO:0005576;extracellular region
27	Gene000854,Gene000853,Gene000849,Gene000847,Gene000861,Gene000858,Gene000857,Gene28352,Gene24536,Gene30093,Gene28168,eGene17222,eGene17231,eGene17230,eGene17271,eGene17276,eGene17223,eGene17225,eGene17228,eGene17233,eGene17232,eGene23977,eGene17275,eGene17263,eGene17261,eGene17264,eGene17262	IPR002635;Chorion	GO:0007304;chorion-containing eggshell formation:::GO:0007275;multicellular organismal development	GO:0005213;structural constituent of chorion	GO:0042600;chorion
24	Gene001261,Gene016551,Gene007913,Gene013737,Gene29931,Gene001546,Gene015506,Gene29179,Gene004773,Gene29731,eGene17106,eGene19919,eGene17147,eGene22706,eGene19766,eGene18446,eGene18662,eGene21726,eGene18828,eGene18195,eGene19120,eGene22233,Gene015070,eGene20788
22	Gene27195,Gene28865,Gene010454,Gene27634,Gene013307,Gene29044,eGene17393,eGene17538,eGene19532,eGene18121,eGene23581,eGene20122,eGene21331,eGene18136,eGene22033,eGene22886,eGene19516,eGene18051,eGene18474,eGene22454,Gene27408,Gene014986
21	eGene23442,eGene23441,eGene23902,eGene22851,eGene23903,eGene23932,eGene17243,eGene23933,eGene22852,eGene23790,eGene23794,eGene23792,eGene23854,eGene23853,eGene23950,eGene23193,Gene26846,eGene23842,Gene28736,Gene24899,eGene23979	IPR002635;Chorion	GO:0007304;chorion-containing eggshell formation:::GO:0007275;multicellular organismal development	GO:0005213;structural constituent of chorion	GO:0042600;chorion
18	Gene013539,Gene014689,Gene013761,Gene013900,Gene008401,Gene003503,Gene004894,Gene008096,Gene004468,Gene002300,Gene015064,Gene015538,Gene008879,Gene009159,Gene005537,Gene008004,Gene016300,Gene016736
17	Gene002300,Gene015064,Gene014689,Gene004468,Gene008096,Gene016300,Gene009159,Gene008401,Gene016736,Gene005537,Gene004894,Gene003503,Gene008004,Gene013900,Gene013539,Gene015538,Gene008879
15	Gene012735,Gene001651,Gene016373,Gene001648,eGene23610,Gene001652,Gene012736,Gene001649,Gene012734,Gene001650,Gene016374,Gene24963,eGene23611,eGene23232,Gene001653	IPR023796;Sepin_dom:::IPR000215;Serpin_fam		GO:0004867;serine-type endopeptidase inhibitor activity
15	eGene17249,eGene23899,eGene17234,eGene17236,eGene23632,eGene23791,eGene23795,eGene17235,eGene23793,eGene23082,eGene24006,eGene17241,eGene23081,eGene23949,eGene23900	IPR002635;Chorion	GO:0007304;chorion-containing eggshell formation:::GO:0007275;multicellular organismal development	GO:0005213;structural constituent of chorion	GO:0042600;chorion
13	Gene010334,Gene015871,Gene010335,Gene015875,Gene015874,Gene015873,Gene012817,eGene20771,eGene21700,eGene23055,eGene21699,eGene23056,eGene23057	IPR003534;Royal_jelly-related:::IPR011042;6-blade_b-propeller_TolB-like
13	Gene001328,Gene007638,Gene003191,Gene011312,Gene010782,Gene003207,Gene003729,Gene014092,Gene014405,Gene012054,Gene016607,Gene012125,Gene009267
12	Gene003722,Gene003724,Gene003726,Gene003727,Gene003728,Gene003723,Gene003725,Gene016401,Gene016400,Gene003730,Gene003731,Gene016402	IPR015943;WD40/YVTN_repeat-like_dom:::IPR011042;6-blade_b-propeller_TolB-like		GO:0005515;protein binding
12	Gene004578,Gene012155,eGene17406,eGene20275,eGene23402,eGene23352,eGene23560,eGene19676,eGene23012,eGene23016,eGene23756,Gene010133
12	Gene015520,Gene27156,Gene24320,Gene25468,eGene16998,eGene19078,eGene20536,eGene20537,eGene22901,eGene23666,eGene19077,eGene18836
11	Gene006890,Gene015225,Gene016353,Gene014708,Gene010842,Gene003936,Gene005346,Gene012814,Gene012027,Gene004599,eGene23009	IPR001878;Znf_CCHC		GO:0008270;zinc ion binding:::GO:0003676;nucleic acid binding
10	Gene011640,Gene011641,Gene011642,Gene011644,Gene011645,Gene011643,Gene011650,Gene011648,Gene011649,Gene011647
10	Gene000469,Gene016443,Gene007360,Gene008528,Gene015336,Gene015801,Gene011690,Gene004393,Gene013490,Gene009453
10	Gene004140,Gene012189,Gene010245,Gene011569,Gene30016,Gene27423,eGene21380,Gene29631,eGene22470,eGene22729
10	Gene24069,Gene24894,Gene24614,Gene27256,Gene29149,Gene24250,Gene24953,Gene29306,Gene24964,Gene29043
10	eGene17198,Gene26452,eGene17880,eGene23486,eGene21486,eGene24023,eGene23000,eGene20377,eGene20291,eGene20290
9	Gene001652,Gene001653,Gene012735,Gene012734,Gene012736,Gene001648,Gene001649,Gene001650,Gene001651	IPR023796;Sepin_dom:::IPR000215;Serpin_fam		GO:0004867;serine-type endopeptidase inhibitor activity
9	Gene000937,Gene004220,Gene001862,Gene012233,Gene015558,Gene010190,eGene19107,eGene23847,eGene22904	IPR021109;Peptidase_aspartic:::IPR010926;Myosin_tail_2:::IPR001609;Myosin_head_motor_dom:::IPR001878;Znf_CCHC:::IPR001791;Laminin_G:::IPR013320;ConA-like_subgrp:::IPR008985;ConA-like_lec_gl_sf:::IPR000048;IQ_motif_EF-hand-BS		GO:0005515;protein binding:::GO:0005524;ATP binding:::GO:0003774;motor activity:::GO:0008270;zinc ion binding:::GO:0003676;nucleic acid binding	GO:0016459;myosin complex
9	Gene010711,Gene003505,Gene006821,Gene013660,Gene011209,Gene000151,Gene013013,Gene009300,Gene016387
9	Gene000151,Gene013660,Gene003505,Gene006821,Gene011209,Gene010711,Gene009300,Gene013013,Gene016387
9	Gene001307,Gene015022,Gene005948,Gene004860,Gene009203,Gene013739,Gene013903,Gene007641,eGene20708
9	Gene013395,Gene24485,eGene18508,eGene23768,eGene23769,eGene18707,eGene20149,eGene22482,Gene015409
9	Gene015747,Gene28728,Gene27358,eGene18024,eGene20481,eGene22738,eGene21998,eGene19180,eGene23753
9	eGene21781,eGene23657,eGene23469,eGene23761,eGene23760,eGene23758,eGene23766,eGene23730,Gene28323
8	Gene24660,Gene27689,Gene25883,Gene29305,Gene27941,eGene20911,eGene21855,eGene22592	IPR001070;Polyoma_coat_VP2		GO:0005198;structural molecule activity	GO:0019028;viral capsid
8	Gene013536,Gene007293,Gene004334,Gene008792,Gene003403,Gene005461,Gene003228,Gene000064
8	Gene008151,Gene009185,Gene004670,Gene014342,Gene004064,Gene015664,Gene001033,Gene016695
8	Gene000064,Gene004334,Gene003403,Gene007293,Gene003228,Gene005461,Gene008792,Gene013536
8	eGene19947,eGene22968,eGene20718,eGene24051,eGene23363,eGene21398,eGene22350,eGene24047
7	Gene014448,Gene012791,Gene016720,Gene014450,Gene016639,Gene014449,Gene010030	IPR025110;DUF4009:::IPR020845;AMP-binding_CS:::IPR000873;AMP-dep_Synth/Lig	GO:0008152;metabolic process	GO:0003824;catalytic activity
7	Gene009405,Gene28178,Gene28634,Gene016515,Gene016514,eGene20446,eGene22933	IPR009003;Pept_cys/ser_Trypsin-like:::IPR001314;Peptidase_S1A:::IPR001254;Peptidase_S1_S6:::IPR018114;Peptidase_S1/S6_AS	GO:0006508;proteolysis	GO:0004252;serine-type endopeptidase activity:::GO:0003824;catalytic activity
7	Gene015392,Gene015395,Gene015393,Gene015412,Gene015415,Gene015414,Gene015411	IPR005829;Sugar_transporter_CS:::IPR020846;MFS_dom:::IPR005828;Sub_transporter:::IPR016196;MFS_dom_general_subst_transpt	GO:0006810;transport:::GO:0055085;transmembrane transport	GO:0005215;transporter activity:::GO:0022857;transmembrane transporter activity	GO:0016020;membrane:::GO:0016021;integral to membrane
7	Gene015875,eGene21700,Gene010335,Gene010334,Gene015874,Gene015871,Gene012817	IPR003534;Royal_jelly-related:::IPR011042;6-blade_b-propeller_TolB-like
7	Gene009633,Gene012535,Gene28476,Gene29600,eGene21639,eGene21886,eGene22311	IPR001878;Znf_CCHC		GO:0008270;zinc ion binding:::GO:0003676;nucleic acid binding
7	Gene001216,Gene004317,eGene17535,Gene001566,Gene24158,eGene21517,eGene21590
7	Gene001981,Gene006008,Gene006009,Gene006566,Gene009435,Gene016096,Gene011163
7	eGene17237,eGene22856,eGene22875,eGene23987,eGene24056,eGene18854,eGene18067
6	Gene016374,Gene24963,Gene016373,eGene23232,eGene23611,eGene23610	IPR023796;Sepin_dom
6	Gene014446,Gene014450,Gene014447,Gene014448,Gene016639,Gene014449	IPR020845;AMP-binding_CS:::IPR025110;DUF4009:::IPR000873;AMP-dep_Synth/Lig	GO:0008152;metabolic process	GO:0003824;catalytic activity
6	Gene002998,Gene003000,Gene003051,Gene003054,Gene002999,Gene003052	IPR015894;Guanylate-bd_N:::IPR003191;Guanylate-bd_C		GO:0005525;GTP binding:::GO:0003924;GTPase activity
6	Gene009162,Gene016655,Gene009163,Gene012951,Gene009164,Gene009165	IPR010562;Haemolymph_juvenile_hormone-bd
6	Gene009713,Gene009731,Gene009728,Gene009724,Gene016490,Gene010848	IPR001031;Thioesterase:::IPR016040;NAD(P)-bd_dom	GO:0009058;biosynthetic process	GO:0000166;nucleotide binding:::GO:0016788;hydrolase activity, acting on ester bonds
6	Gene009713,Gene009728,Gene009731,Gene009724,Gene010848,Gene016490	IPR001031;Thioesterase:::IPR016040;NAD(P)-bd_dom	GO:0009058;biosynthetic process	GO:0000166;nucleotide binding:::GO:0016788;hydrolase activity, acting on ester bonds
6	Gene013550,Gene013548,Gene013545,Gene013549,Gene013544,Gene013547	IPR000560;His_Pase_superF_clade-2		GO:0003993;acid phosphatase activity
6	Gene013544,Gene013545,Gene013548,Gene013547,Gene013550,Gene013549	IPR000560;His_Pase_superF_clade-2		GO:0003993;acid phosphatase activity
6	Gene009435,Gene006009,Gene016096,Gene006566,Gene006008,Gene001981
6	Gene24074,Gene29755,Gene29283,Gene24755,Gene24971,eGene23796
6	Gene24090,Gene29792,Gene26247,Gene24941,Gene24554,eGene23425
6	Gene24719,Gene25759,eGene17245,eGene24005,eGene23948,Gene24721
6	eGene16937,eGene16938,eGene16940,eGene16947,eGene16946,eGene17169
6	eGene20287,eGene22907,eGene20286,eGene23819,eGene22950,eGene22949
5	Gene005875,Gene005895,Gene005893,Gene005890,Gene005897	IPR019826;Carboxylesterase_B_AS:::IPR002018;CarbesteraseB:::IPR002168;Lipase_GDXG_AS	GO:0008152;metabolic process	GO:0016787;hydrolase activity
5	Gene009715,Gene009723,Gene009726,Gene010847,Gene009725	IPR016035;Acyl_Trfase/lysoPLipase:::IPR014031;Ketoacyl_synth_C:::IPR014043;Acyl_transferase:::IPR014030;Ketoacyl_synth_N:::IPR016038;Thiolase-like_subgr:::IPR016039;Thiolase-like:::IPR001227;Ac_transferase_dom:::IPR016036;Malonyl_transacylase_ACP-bd	GO:0008152;metabolic process	GO:0005515;protein binding:::GO:0016740;transferase activity:::GO:0003824;catalytic activity
5	Gene013156,Gene013158,Gene013157,Gene013159,Gene013161	IPR009456;Moricin	GO:0042742;defense response to bacterium		GO:0005576;extracellular region
5	Gene016234,Gene010401,Gene016232,Gene010402,Gene016226
5	Gene015022,Gene009203,Gene005948,Gene004860,Gene001307
5	Gene000682,Gene016766,Gene27938,Gene016767,Gene000683
5	Gene013481,Gene010009,Gene006866,eGene20475,Gene008557
5	Gene24960,Gene30152,Gene29413,Gene27981,Gene29506
5	Gene000484,Gene005315,Gene005806,Gene002933,Gene016060
5	Gene000682,Gene27938,Gene000683,Gene016766,Gene016767
5	Gene001033,Gene004670,Gene004064,Gene009185,Gene015664
5	Gene006866,Gene010009,Gene013481,Gene008557,eGene20475
5	Gene007797,Gene013956,Gene010006,Gene016100,eGene18725
5	eGene17416,eGene18793,eGene23410,eGene23953,eGene23163
5	eGene18023,eGene23537,eGene18524,eGene18281,eGene21655
5	eGene19634,eGene20159,eGene22890,Gene002643,eGene23757
5	eGene23635,eGene23946,eGene23862,eGene23863,Gene000088
4	Gene004220,eGene23847,Gene015558,Gene000937	IPR021109;Peptidase_aspartic:::IPR010926;Myosin_tail_2:::IPR001609;Myosin_head_motor_dom:::IPR000048;IQ_motif_EF-hand-BS		GO:0005515;protein binding:::GO:0005524;ATP binding:::GO:0003774;motor activity	GO:0016459;myosin complex
4	Gene008471,Gene016323,Gene008475,Gene016327	IPR017878;TB_dom:::IPR001881;EGF-like_Ca-bd:::IPR000742;EG-like_dom:::IPR013320;ConA-like_subgrp:::IPR013032;EGF-like_CS:::IPR000152;EGF-type_Asp/Asn_hydroxyl_site:::IPR018097;EGF_Ca-bd_CS:::IPR006209;EGF-like_dom:::IPR006210;EGF-like:::IPR008985;ConA-like_lec_gl_sf		GO:0005515;protein binding:::GO:0005509;calcium ion binding
4	Gene002998,Gene003051,Gene003054,Gene003000	IPR015894;Guanylate-bd_N:::IPR003191;Guanylate-bd_C		GO:0005525;GTP binding:::GO:0003924;GTPase activity
4	Gene006145,Gene006147,Gene006148,Gene006146	IPR015880;Znf_C2H2-like:::IPR007087;Znf_C2H2:::IPR012934;Znf_AD		GO:0008270;zinc ion binding	GO:0005634;nucleus:::GO:0005622;intracellular
4	Gene006145,Gene006148,Gene006147,Gene006146	IPR015880;Znf_C2H2-like:::IPR007087;Znf_C2H2:::IPR012934;Znf_AD		GO:0008270;zinc ion binding	GO:0005634;nucleus:::GO:0005622;intracellular
4	Gene002738,Gene013036,eGene19528,eGene23111	IPR011991;WHTH_trsnscrt_rep_DNA-bd:::IPR009057;Homeodomain-like:::IPR025246;IS30-like_HTH		GO:0003677;DNA binding
4	Gene001017,Gene015674,Gene001300,Gene001016	IPR002213;UDP_glucos_trans	GO:0008152;metabolic process	GO:0016758;transferase activity, transferring hexosyl groups
4	Gene001016,Gene001300,Gene001017,Gene015674	IPR002213;UDP_glucos_trans	GO:0008152;metabolic process	GO:0016758;transferase activity, transferring hexosyl groups
4	Gene28476,Gene012535,Gene009633,eGene21886	IPR001878;Znf_CCHC		GO:0008270;zinc ion binding:::GO:0003676;nucleic acid binding
4	Gene006880,Gene006881,eGene17360,eGene17361	IPR001810;F-box_dom_cyclin-like:::IPR021625;Inhibitor_PI31		GO:0005515;protein binding
4	Gene001915,Gene001912,Gene001914,Gene001913	IPR001251;CRAL-TRIO_dom:::IPR001071;CRAL-bd_toc_tran:::IPR011074;CRAL/TRIO_N_dom	GO:0006810;transport	GO:0005215;transporter activity	GO:0005622;intracellular
4	Gene016442,Gene016462,Gene25539,Gene016726	IPR000793;ATPase_F1/V1/A1-cplx_a/bsu_C:::IPR024034;ATPase_F1_bsu/V1_C	GO:0015991;ATP hydrolysis coupled proton transport	GO:0016820;hydrolase activity, acting on acid anhydrides, catalyzing transmembrane movement of substances	GO:0033178;proton-transporting two-sector ATPase complex, catalytic domain
4	Gene016442,Gene25539,Gene016726,Gene016462	IPR000793;ATPase_F1/V1/A1-cplx_a/bsu_C:::IPR024034;ATPase_F1_bsu/V1_C	GO:0015991;ATP hydrolysis coupled proton transport	GO:0016820;hydrolase activity, acting on acid anhydrides, catalyzing transmembrane movement of substances	GO:0033178;proton-transporting two-sector ATPase complex, catalytic domain
4	Gene009895,Gene013083,Gene016717,Gene016346
4	Gene016138,Gene007836,Gene016168,Gene007409
4	Gene008502,Gene000951,Gene008385,Gene004848
4	Gene015928,Gene015917,Gene004089,Gene016748
4	Gene006655,Gene006656,Gene006654,Gene006653
4	Gene014409,Gene014408,Gene014407,Gene014406
4	Gene016515,Gene009407,eGene22933,Gene009406
4	Gene000915,Gene003885,Gene010744,Gene013388
4	Gene004089,Gene015928,Gene015917,Gene016748
4	Gene004865,Gene015328,Gene008763,Gene014892
4	Gene000402,Gene014376,Gene002338,Gene004733
4	Gene000951,Gene008502,Gene004848,Gene008385
4	Gene002989,Gene013216,Gene016690,Gene007281
4	Gene004985,Gene011709,Gene008829,Gene015779
4	Gene005102,Gene005117,Gene005103,eGene23136
4	Gene006653,Gene006656,Gene006655,Gene006654
4	Gene007409,Gene016138,Gene007836,Gene016168
4	Gene009895,Gene016346,Gene013083,Gene016717
4	Gene010339,Gene016265,Gene016574,Gene010340
4	Gene014406,Gene014408,Gene014407,Gene014409
4	Gene24144,Gene25398,Gene29248,Gene24303
4	Gene24659,Gene25542,eGene19418,eGene20870
4	eGene18010,eGene18011,eGene19553,Gene016792
4	eGene18476,eGene18743,Gene24415,eGene21264
4	eGene22519,eGene23731,eGene23678,Gene24396
3	Gene003214,Gene003173,Gene007366	IPR020846;MFS_dom:::IPR011701;MFS:::IPR016196;MFS_dom_general_subst_transpt	GO:0055085;transmembrane transport		GO:0016021;integral to membrane
3	Gene004159,eGene23183,Gene016633	IPR020846;MFS_dom:::IPR005828;Sub_transporter:::IPR016196;MFS_dom_general_subst_transpt	GO:0055085;transmembrane transport	GO:0022857;transmembrane transporter activity	GO:0016021;integral to membrane
3	Gene007522,Gene007523,Gene013728	IPR019826;Carboxylesterase_B_AS:::IPR002018;CarbesteraseB
3	Gene013258,Gene014313,Gene013983	IPR015876;Fatty_acid_desaturase-1_core:::IPR001522;Fatty_acid_desaturase-1_C:::IPR005804;Fatty_acid_desaturase-1	GO:0006633;fatty acid biosynthetic process:::GO:0055114;oxidation-reduction process:::GO:0006629;lipid metabolic process	GO:0005506;iron ion binding:::GO:0004768;stearoyl-CoA 9-desaturase activity:::GO:0016717;oxidoreductase activity, acting on paired donors, with oxidation of a pair of donors resulting in the reduction of molecular oxygen to two molecules of water	GO:0016020;membrane:::GO:0005783;endoplasmic reticulum
3	Gene014335,Gene016411,Gene016412	IPR013785;Aldolase_TIM:::IPR002220;Dihydrodipicolinate_synth-like	GO:0008152;metabolic process	GO:0016829;lyase activity:::GO:0003824;catalytic activity
3	Gene30217,Gene26213,Gene25561	IPR011013;Glyco_hydro-type_carb-bd:::IPR011330;Glyco_hydro/deAcase_b/a-brl:::IPR011682;Glyco_hydro_38_C:::IPR000602;Glyco_hydro_38_core	GO:0006013;mannose metabolic process:::GO:0005975;carbohydrate metabolic process	GO:0030246;carbohydrate binding:::GO:0015923;mannosidase activity:::GO:0003824;catalytic activity:::GO:0004559;alpha-mannosidase activity
3	Gene006895,Gene016136,Gene006891	IPR009003;Pept_cys/ser_Trypsin-like:::IPR001314;Peptidase_S1A:::IPR001254;Peptidase_S1_S6:::IPR018114;Peptidase_S1/S6_AS	GO:0006508;proteolysis	GO:0004252;serine-type endopeptidase activity:::GO:0003824;catalytic activity
3	Gene016753,Gene010870,Gene016478	IPR008906;HATC:::IPR012337;RNaseH-like_dom		GO:0046983;protein dimerization activity:::GO:0003676;nucleic acid binding
3	eGene23289,Gene004241,eGene17037	IPR008042;Retrotrans_Pao
3	Gene000993,Gene000994,Gene000054	IPR007527;Znf_SWIM:::IPR001207;Transposase_mutator	GO:0006313;transposition, DNA-mediated	GO:0003677;DNA binding:::GO:0004803;transposase activity:::GO:0008270;zinc ion binding
3	Gene000054,Gene000994,Gene000993	IPR007527;Znf_SWIM:::IPR001207;Transposase_mutator	GO:0006313;transposition, DNA-mediated	GO:0003677;DNA binding:::GO:0004803;transposase activity:::GO:0008270;zinc ion binding
3	Gene003063,Gene015683,Gene016213	IPR007110;Ig-like:::IPR003599;Ig_sub:::IPR003961;Fibronectin_type3:::IPR013098;Ig_I-set:::IPR013783;Ig-like_fold		GO:0005515;protein binding
3	Gene004239,Gene004240,Gene004238	IPR004117;7tm6_olfct_rcpt	GO:0007608;sensory perception of smell	GO:0005549;odorant binding:::GO:0004984;olfactory receptor activity	GO:0016020;membrane
3	Gene006891,Gene006895,Gene016136	IPR001314;Peptidase_S1A:::IPR009003;Pept_cys/ser_Trypsin-like:::IPR001254;Peptidase_S1_S6:::IPR018114;Peptidase_S1/S6_AS	GO:0006508;proteolysis	GO:0004252;serine-type endopeptidase activity:::GO:0003824;catalytic activity
3	Gene003982,Gene003983,Gene003984	IPR001071;CRAL-bd_toc_tran:::IPR001251;CRAL-TRIO_dom	GO:0006810;transport	GO:0005215;transporter activity	GO:0005622;intracellular
3	Gene008517,Gene011337,Gene008519	IPR000990;Innexin			GO:0005921;gap junction
3	Gene015100,Gene015105,Gene015104	IPR000875;Cecropin			GO:0005576;extracellular region
3	Gene015101,Gene24148,Gene015103	IPR000875;Cecropin			GO:0005576;extracellular region
3	Gene002010,Gene002829,Gene002828	IPR000863;Sulfotransferase_dom		GO:0008146;sulfotransferase activity
3	Gene000751,Gene009586,Gene007432	IPR000642;Peptidase_M41	GO:0006508;proteolysis	GO:0005524;ATP binding:::GO:0004222;metalloendopeptidase activity
3	Gene012653,Gene30216,Gene24153	IPR000618;Insect_cuticle		GO:0042302;structural constituent of cuticle
3	Gene007112,Gene007109,Gene004777
3	Gene005165,Gene25157,Gene011054
3	Gene002356,Gene016577,Gene002357
3	Gene007920,Gene014732,Gene009495
3	Gene015369,Gene000796,Gene007986
3	Gene006081,Gene001112,Gene016731
3	Gene002336,Gene015668,Gene001596
3	Gene001135,Gene014349,Gene009209
3	Gene011936,Gene010722,Gene002932
3	Gene016265,Gene010340,Gene010339
3	Gene011578,Gene003119,Gene009276
3	Gene016651,Gene006651,Gene006649
3	Gene007641,Gene013739,eGene20708
3	Gene005117,Gene005102,Gene005103
3	eGene18319,Gene005148,Gene015739
3	Gene24140,Gene004855,Gene016008
3	Gene001978,Gene003335,eGene22171
3	Gene016505,Gene016507,Gene016504
3	Gene000156,Gene016734,Gene000154
3	Gene002932,Gene011936,Gene010722
3	Gene016504,Gene016505,Gene016507
3	eGene17238,Gene24865,eGene17240
3	eGene19182,eGene19527,Gene015098
3	eGene19937,Gene27564,eGene23369
3	Gene000562,Gene014776,Gene014725
3	Gene000796,Gene015369,Gene007986
3	Gene000825,Gene000826,eGene17212
3	Gene001112,Gene016731,Gene006081
3	Gene002336,Gene001596,Gene015668
3	Gene001135,Gene009209,Gene014349
3	Gene001978,Gene003335,eGene22171
3	Gene002272,Gene003159,Gene015562
3	Gene002573,Gene25513,Gene002575
3	Gene003118,Gene013686,Gene008510
3	Gene003119,Gene009276,Gene011578
3	Gene003580,Gene016648,Gene015097
3	Gene004087,Gene007265,Gene004385
3	Gene004777,Gene007109,Gene007112
3	Gene005148,Gene015739,eGene18319
3	Gene005165,Gene25157,Gene011054
3	Gene005635,Gene015551,Gene013923
3	Gene006268,Gene012061,eGene22079
3	Gene006871,eGene19123,eGene22047
3	Gene007920,Gene014732,Gene009495
3	Gene009294,Gene30191,eGene20399
3	Gene010030,Gene016720,Gene012791
3	Gene011006,Gene011689,Gene013574
3	Gene014410,Gene28894,eGene22132
3	Gene24183,Gene29789,Gene29335
3	Gene24443,Gene27811,eGene21963
3	Gene25327,Gene25423,Gene28836
3	eGene17080,eGene23587,eGene22465
3	eGene19581,Gene009251,eGene20344
3	eGene19953,eGene19954,Gene28843
3	eGene20026,eGene23317,eGene23435
3	eGene20593,eGene22411,Gene28015
3	eGene21058,eGene23040,eGene23039
3	eGene22009,eGene22010,Gene24805
3	eGene22883,Gene27788,eGene23490
3	eGene23318,eGene23976,eGene23971
3	eGene23322,Gene24806,eGene23323
2	Gene004040,Gene006889	IPR025724;GAG-pre-integrase_dom
2	eGene20516,Gene27594	IPR024761;TFIIIC_delta_N
2	Gene015511,Gene015512	IPR023795;Protease_inhib_I4_serpin_CS:::IPR023796;Sepin_dom:::IPR000215;Serpin_fam		GO:0004867;serine-type endopeptidase inhibitor activity
2	Gene015511,Gene015512	IPR023795;Protease_inhib_I4_serpin_CS:::IPR023796;Sepin_dom:::IPR000215;Serpin_fam		GO:0004867;serine-type endopeptidase inhibitor activity
2	Gene013247,Gene013248	IPR022727;Cuticle_C1
2	Gene29655,Gene24392	IPR021034;DUF3672:::IPR013783;Ig-like_fold:::IPR015406;DUF1983:::IPR003961;Fibronectin_type3		GO:0005515;protein binding
2	Gene29093,Gene014388	IPR020901;Prtase_inh_Kunz-CS:::IPR002223;Prot_inh_Kunz-m		GO:0004867;serine-type endopeptidase inhibitor activity
2	Gene003213,Gene003171	IPR020846;MFS_dom:::IPR011701;MFS:::IPR016196;MFS_dom_general_subst_transpt	GO:0055085;transmembrane transport		GO:0016021;integral to membrane
2	Gene013972,Gene008195	IPR020683;Ankyrin_rpt-contain_dom:::IPR002110;Ankyrin_rpt		GO:0005515;protein binding
2	Gene007025,Gene007367	IPR020064;ABC_transptr_G1-like		GO:0005524;ATP binding	GO:0016021;integral to membrane
2	Gene006211,Gene006212	IPR019826;Carboxylesterase_B_AS:::IPR013896;Ubiquitin-assoc_dom:::IPR002018;CarbesteraseB		GO:0004674;protein serine/threonine kinase activity
2	Gene28620,Gene24209	IPR019080;YqaJ_viral_recombinase:::IPR011604;Exonuc_phg/RecB_C:::IPR011335;Restrct_endonuc-II-like		GO:0003677;DNA binding:::GO:0004518;nuclease activity
2	Gene29468,Gene016281	IPR018247;EF_Hand_1_Ca_BS:::IPR018249;EF_HAND_2:::IPR011992;EF-hand-like_dom:::IPR002048;EF_hand_Ca-bd		GO:0005509;calcium ion binding
2	Gene013136,Gene012712	IPR017956;AT_hook_DNA-bd_motif		GO:0003677;DNA binding
2	Gene012712,Gene013136	IPR017956;AT_hook_DNA-bd_motif		GO:0003677;DNA binding
2	Gene008143,Gene012527	IPR017861;KAE1/YgjD:::IPR000905;Gcp-like_dom:::IPR006578;MADF-dom	GO:0006508;proteolysis	GO:0004222;metalloendopeptidase activity
2	Gene014505,Gene014506	IPR017441;Protein_kinase_ATP_BS:::IPR011009;Kinase-like_dom:::IPR000719;Prot_kinase_cat_dom	GO:0006468;protein phosphorylation	GO:0005524;ATP binding:::GO:0004672;protein kinase activity:::GO:0016772;transferase activity, transferring phosphorus-containing groups
2	Gene24628,Gene27775	IPR016100;Prismane_a-bundle:::IPR011254;Prismane-like:::IPR004137;Prismane:::IPR016099;Prismane-like_a/b-sand	GO:0055114;oxidation-reduction process	GO:0003824;catalytic activity:::GO:0016491;oxidoreductase activity	GO:0005737;cytoplasm
2	Gene014915,Gene014916	IPR015880;Znf_C2H2-like:::IPR013087;Znf_C2H2/integrase_DNA-bd:::IPR007087;Znf_C2H2:::IPR012934;Znf_AD		GO:0003676;nucleic acid binding:::GO:0008270;zinc ion binding	GO:0005634;nucleus:::GO:0005622;intracellular
2	Gene006078,Gene006079	IPR015880;Znf_C2H2-like:::IPR013087;Znf_C2H2/integrase_DNA-bd:::IPR007087;Znf_C2H2		GO:0008270;zinc ion binding:::GO:0003676;nucleic acid binding	GO:0005622;intracellular
2	Gene014041,Gene016580	IPR015880;Znf_C2H2-like:::IPR013087;Znf_C2H2/integrase_DNA-bd:::IPR007087;Znf_C2H2		GO:0003676;nucleic acid binding:::GO:0008270;zinc ion binding	GO:0005622;intracellular
2	Gene014917,Gene014918	IPR015880;Znf_C2H2-like:::IPR013087;Znf_C2H2/integrase_DNA-bd:::IPR007087;Znf_C2H2		GO:0003676;nucleic acid binding:::GO:0008270;zinc ion binding	GO:0005622;intracellular
2	Gene006139,Gene006301	IPR015880;Znf_C2H2-like:::IPR007087;Znf_C2H2:::IPR013087;Znf_C2H2/integrase_DNA-bd		GO:0008270;zinc ion binding:::GO:0003676;nucleic acid binding	GO:0005622;intracellular
2	Gene014041,Gene016580	IPR015880;Znf_C2H2-like:::IPR007087;Znf_C2H2:::IPR013087;Znf_C2H2/integrase_DNA-bd		GO:0008270;zinc ion binding:::GO:0003676;nucleic acid binding	GO:0005622;intracellular
2	Gene016484,Gene003653	IPR015876;Fatty_acid_desaturase-1_core:::IPR005804;Fatty_acid_desaturase-1	GO:0055114;oxidation-reduction process:::GO:0006629;lipid metabolic process	GO:0016717;oxidoreductase activity, acting on paired donors, with oxidation of a pair of donors resulting in the reduction of molecular oxygen to two molecules of water
2	Gene003653,Gene016484	IPR015876;Fatty_acid_desaturase-1_core:::IPR005804;Fatty_acid_desaturase-1	GO:0055114;oxidation-reduction process:::GO:0006629;lipid metabolic process	GO:0016717;oxidoreductase activity, acting on paired donors, with oxidation of a pair of donors resulting in the reduction of molecular oxygen to two molecules of water
2	Gene006879,Gene001664	IPR014030;Ketoacyl_synth_N:::IPR016038;Thiolase-like_subgr	GO:0008152;metabolic process	GO:0003824;catalytic activity
2	Gene016411,Gene016412	IPR013785;Aldolase_TIM:::IPR002220;Dihydrodipicolinate_synth-like	GO:0008152;metabolic process	GO:0016829;lyase activity:::GO:0003824;catalytic activity
2	Gene005110,Gene005111	IPR013783;Ig-like_fold:::IPR000451;NF_Rel_dor:::IPR008967;p53-like_TF_DNA-bd:::IPR014756;Ig_E-set:::IPR020683;Ankyrin_rpt-contain_dom:::IPR011539;RHD:::IPR011029;DEATH-like:::IPR002909;IPT_TIG_rcpt:::IPR002110;Ankyrin_rpt	GO:0006355;regulation of transcription, DNA-dependent	GO:0005515;protein binding:::GO:0003700;sequence-specific DNA binding transcription factor activity	GO:0005634;nucleus
2	Gene004081,Gene27989	IPR012934;Znf_AD		GO:0008270;zinc ion binding	GO:0005634;nucleus
2	eGene21088,Gene001124	IPR011992;EF-hand-like_dom:::IPR022682;Calpain_domain_III		GO:0005509;calcium ion binding
2	Gene013036,Gene002738	IPR011991;WHTH_trsnscrt_rep_DNA-bd:::IPR009057;Homeodomain-like:::IPR025246;IS30-like_HTH		GO:0003677;DNA binding
2	eGene20063,eGene20064	IPR011991;WHTH_trsnscrt_rep_DNA-bd
2	Gene012850,Gene012855	IPR011701;MFS:::IPR016196;MFS_dom_general_subst_transpt	GO:0055085;transmembrane transport		GO:0016021;integral to membrane
2	Gene001194,Gene004201	IPR011701;MFS:::IPR016196;MFS_dom_general_subst_transpt	GO:0055085;transmembrane transport		GO:0016021;integral to membrane
2	eGene23456,Gene005871	IPR011547;Sulph_transpt	GO:0008272;sulfate transport	GO:0015116;sulfate transmembrane transporter activity	GO:0016021;integral to membrane
2	Gene016302,Gene016360	IPR011545;DNA/RNA_helicase_DEAD/DEAH_N:::IPR000629;RNA-helicase_DEAD-box_CS:::IPR014014;RNA_helicase_DEAD_Q_motif:::IPR014001;Helicase_ATP-bd:::IPR001650;Helicase_C		GO:0005524;ATP binding:::GO:0004386;helicase activity:::GO:0008026;ATP-dependent helicase activity:::GO:0003676;nucleic acid binding
2	Gene004189,Gene013434	IPR011500;GPCR_3_9-Cys_dom:::IPR017978;GPCR_3_C:::IPR000337;GPCR_3:::IPR001828;ANF_lig-bd_rcpt:::IPR000162;GPCR_3_mtglu_rcpt	GO:0007186;G-protein coupled receptor signaling pathway	GO:0004930;G-protein coupled receptor activity	GO:0016021;integral to membrane
2	Gene009004,Gene009005	IPR011042;6-blade_b-propeller_TolB-like
2	Gene010073,Gene010074	IPR011042;6-blade_b-propeller_TolB-like
2	Gene012911,Gene012910	IPR010800;GRP
2	Gene013059,Gene013060	IPR010562;Haemolymph_juvenile_hormone-bd
2	Gene015922,Gene016754	IPR009057;Homeodomain-like:::IPR007889;HTH_Psq		GO:0003677;DNA binding
2	Gene015922,Gene016754	IPR009057;Homeodomain-like:::IPR007889;HTH_Psq		GO:0003677;DNA binding
2	Gene005110,Gene005111	IPR008967;p53-like_TF_DNA-bd:::IPR014756;Ig_E-set:::IPR011029;DEATH-like:::IPR002909;IPT_TIG_rcpt:::IPR013783;Ig-like_fold:::IPR000451;NF_Rel_dor:::IPR020683;Ankyrin_rpt-contain_dom:::IPR011539;RHD:::IPR002110;Ankyrin_rpt	GO:0006355;regulation of transcription, DNA-dependent	GO:0005515;protein binding:::GO:0003700;sequence-specific DNA binding transcription factor activity	GO:0005634;nucleus
2	Gene000174,eGene16911	IPR008936;Rho_GTPase_activation_prot:::IPR000198;RhoGAP_dom	GO:0007165;signal transduction		GO:0005622;intracellular
2	Gene24259,Gene29276	IPR008866;Phage_lambda_GpA
2	eGene21371,Gene27762	IPR008160;Collagen
2	eGene18139,eGene24034	IPR007588;Znf_FLYWCH
2	Gene015762,Gene015764	IPR006693;AB_hydrolase_lipase:::IPR000073;AB_hydrolase_1	GO:0006629;lipid metabolic process
2	Gene000654,Gene009053	IPR006600;HTH_CenpB_DNA-bd_dom:::IPR009057;Homeodomain-like		GO:0003677;DNA binding
2	Gene000654,Gene009053	IPR006600;HTH_CenpB_DNA-bd_dom:::IPR009057;Homeodomain-like		GO:0003677;DNA binding
2	Gene015384,Gene015385	IPR006201;Neur_channel:::IPR006202;Neur_chan_lig-bd	GO:0006810;transport:::GO:0006811;ion transport	GO:0005230;extracellular ligand-gated ion channel activity	GO:0016020;membrane:::GO:0016021;integral to membrane
2	eGene20872,Gene24401	IPR006170;PBP_GOBP:::IPR023316;PBP_GOBP_dom		GO:0005549;odorant binding
2	Gene004159,Gene016633	IPR005828;Sub_transporter:::IPR020846;MFS_dom:::IPR016196;MFS_dom_general_subst_transpt	GO:0055085;transmembrane transport	GO:0022857;transmembrane transporter activity	GO:0016021;integral to membrane
2	Gene003230,Gene003231	IPR005828;Sub_transporter:::IPR016196;MFS_dom_general_subst_transpt	GO:0055085;transmembrane transport	GO:0022857;transmembrane transporter activity	GO:0016021;integral to membrane
2	Gene002016,Gene015175	IPR005821;Ion_trans_dom	GO:0055085;transmembrane transport:::GO:0006811;ion transport	GO:0005216;ion channel activity	GO:0016020;membrane
2	Gene011128,Gene26473	IPR005055;OS_D_PhBP
2	Gene007422,Gene011871	IPR004210;BESS_motif:::IPR006578;MADF-dom		GO:0003677;DNA binding
2	Gene002695,Gene002700	IPR003598;Ig_sub2:::IPR007110;Ig-like:::IPR003599;Ig_sub:::IPR013098;Ig_I-set:::IPR013783;Ig-like_fold		GO:0005515;protein binding
2	Gene014811,Gene014893	IPR003439;ABC_transporter-like:::IPR017871;ABC_transporter_CS		GO:0005524;ATP binding:::GO:0016887;ATPase activity
2	Gene008866,Gene009097	IPR003439;ABC_transporter-like:::IPR001140;ABC_transptr_TM_dom:::IPR003593;AAA+_ATPase:::IPR011527;ABC_transptrTM_dom_typ1:::IPR017940;ABC_transporter_type1:::IPR017871;ABC_transporter_CS	GO:0006810;transport:::GO:0055085;transmembrane transport	GO:0005524;ATP binding:::GO:0000166;nucleotide binding:::GO:0042626;ATPase activity, coupled to transmembrane movement of substances:::GO:0017111;nucleoside-triphosphatase activity:::GO:0016887;ATPase activity	GO:0016021;integral to membrane
2	Gene004441,Gene004442	IPR002893;Znf_MYND		GO:0008270;zinc ion binding
2	Gene007023,Gene016516	IPR002656;Acyl_transf_3:::IPR006621;Nose-resist-to-fluoxetine_N		GO:0016747;transferase activity, transferring acyl groups other than amino-acyl groups
2	eGene17215,eGene17216	IPR002635;Chorion	GO:0007304;chorion-containing eggshell formation:::GO:0007275;multicellular organismal development	GO:0005213;structural constituent of chorion	GO:0042600;chorion
2	eGene23928,eGene23929	IPR002635;Chorion	GO:0007304;chorion-containing eggshell formation:::GO:0007275;multicellular organismal development	GO:0005213;structural constituent of chorion	GO:0042600;chorion
2	Gene016376,Gene001063	IPR002557;Chitin-bd_dom	GO:0006030;chitin metabolic process	GO:0008061;chitin binding	GO:0005576;extracellular region
2	Gene001063,Gene016376	IPR002557;Chitin-bd_dom	GO:0006030;chitin metabolic process	GO:0008061;chitin binding	GO:0005576;extracellular region
2	Gene009542,Gene009544	IPR002502;Amidase_domain:::IPR015510;PGRP	GO:0009253;peptidoglycan catabolic process	GO:0008745;N-acetylmuramoyl-L-alanine amidase activity
2	Gene007871,Gene007872	IPR002290;Ser/Thr_dual-sp_kinase_dom:::IPR000961;AGC-kinase_C:::IPR008271;Ser/Thr_kinase_AS:::IPR011009;Kinase-like_dom:::IPR000719;Prot_kinase_cat_dom:::IPR020635;Tyr_kinase_cat_dom	GO:0006468;protein phosphorylation	GO:0004713;protein tyrosine kinase activity:::GO:0004674;protein serine/threonine kinase activity:::GO:0005524;ATP binding:::GO:0004672;protein kinase activity:::GO:0016772;transferase activity, transferring phosphorus-containing groups
2	Gene015857,Gene005692	IPR002219;Prot_Kinase_C-like_PE/DAG-bd:::IPR009057;Homeodomain-like:::IPR013083;Znf_RING/FYVE/PHD:::IPR004875;DDE_SF_endonuclease_CENPB-like:::IPR007889;HTH_Psq	GO:0035556;intracellular signal transduction	GO:0003677;DNA binding:::GO:0003676;nucleic acid binding
2	Gene003284,Gene013526	IPR002159;CD36	GO:0007155;cell adhesion		GO:0016020;membrane
2	Gene29790,Gene29902	IPR001898;Na/sul_symport	GO:0055085;transmembrane transport:::GO:0006814;sodium ion transport	GO:0005215;transporter activity	GO:0016020;membrane
2	Gene003765,Gene002064	IPR001878;Znf_CCHC		GO:0008270;zinc ion binding:::GO:0003676;nucleic acid binding
2	Gene002064,Gene003765	IPR001878;Znf_CCHC		GO:0003676;nucleic acid binding:::GO:0008270;zinc ion binding
2	Gene016297,Gene28791	IPR001878;Znf_CCHC		GO:0003676;nucleic acid binding:::GO:0008270;zinc ion binding
2	eGene20497,Gene009547	IPR001619;Sec1-like	GO:0006904;vesicle docking involved in exocytosis:::GO:0016192;vesicle-mediated transport
2	Gene009594,Gene009592	IPR001251;CRAL-TRIO_dom
2	Gene007846,Gene016321	IPR001245;Ser-Thr/Tyr_kinase_cat_dom:::IPR011009;Kinase-like_dom:::IPR000719;Prot_kinase_cat_dom:::IPR008266;Tyr_kinase_AS	GO:0006468;protein phosphorylation	GO:0004713;protein tyrosine kinase activity:::GO:0005524;ATP binding:::GO:0004672;protein kinase activity:::GO:0016772;transferase activity, transferring phosphorus-containing groups
2	Gene000073,Gene004267	IPR001164;ArfGAP	GO:0032312;regulation of ARF GTPase activity	GO:0008060;ARF GTPase activator activity:::GO:0008270;zinc ion binding
2	Gene009591,Gene016617	IPR001071;CRAL-bd_toc_tran:::IPR001251;CRAL-TRIO_dom	GO:0006810;transport	GO:0005215;transporter activity	GO:0005622;intracellular
2	Gene010424,Gene010534	IPR001041;2Fe-2S_ferredoxin-type:::IPR012675;Beta-grasp_dom:::IPR002888;2Fe-2S-bd:::IPR016166;FAD-bd_2:::IPR005107;CO_DH_flav_C:::IPR006058;2Fe2S_fd_BS:::IPR000674;Ald_Oxase/Xan_DH_a/b:::IPR008274;AldOxase/xan_DH_Mopterin-bd	GO:0055114;oxidation-reduction process	GO:0016614;oxidoreductase activity, acting on CH-OH group of donors:::GO:0009055;electron carrier activity:::GO:0051537;2 iron, 2 sulfur cluster binding:::GO:0050660;flavin adenine dinucleotide binding:::GO:0003824;catalytic activity:::GO:0051536;iron-sulfur cluster binding:::GO:0046872;metal ion binding:::GO:0016491;oxidoreductase activity
2	eGene18282,Gene003547	IPR000885;Fib_collagen_C		GO:0005201;extracellular matrix structural constituent	GO:0005581;collagen
2	Gene002312,Gene002313	IPR000618;Insect_cuticle		GO:0042302;structural constituent of cuticle
2	Gene004336,Gene012640	IPR000618;Insect_cuticle		GO:0042302;structural constituent of cuticle
2	Gene24109,Gene24081	IPR000048;IQ_motif_EF-hand-BS		GO:0005515;protein binding
2	Gene30092,Gene006295
2	Gene008146,eGene23101
2	Gene004583,Gene004582
2	Gene012338,Gene016009
2	Gene013646,Gene013462
2	Gene015964,Gene015961
2	Gene015039,Gene011367
2	Gene26973,eGene22416
2	Gene011914,Gene004598
2	Gene013836,Gene014334
2	Gene009857,Gene011391
2	Gene014540,Gene008001
2	Gene007997,Gene016489
2	Gene006268,Gene012061
2	Gene008430,Gene012147
2	Gene008587,Gene000037
2	Gene016189,Gene000018
2	Gene000105,Gene016702
2	Gene015011,Gene016477
2	Gene005245,Gene000944
2	Gene003692,Gene016707
2	Gene016668,Gene005894
2	Gene002355,Gene016745
2	Gene016154,Gene011537
2	Gene016584,Gene015413
2	Gene004470,Gene011796
2	Gene007432,Gene009586
2	Gene016556,Gene015985
2	Gene009859,Gene001856
2	Gene003949,Gene001830
2	Gene008668,Gene005635
2	eGene22904,Gene010190
2	Gene010532,Gene010533
2	Gene016667,Gene004050
2	Gene007265,Gene004087
2	Gene014839,Gene004085
2	Gene008270,Gene008271
2	Gene008419,Gene014880
2	Gene008145,Gene002447
2	Gene008147,Gene000517
2	Gene015551,Gene013923
2	Gene003244,Gene016691
2	Gene014057,Gene004210
2	Gene016428,Gene016699
2	Gene000738,Gene000739
2	Gene001037,Gene003048
2	Gene007839,Gene24313
2	Gene010712,Gene29952
2	Gene010883,Gene016459
2	Gene014047,Gene014048
2	Gene015413,Gene016584
2	Gene016466,Gene016692
2	eGene18160,Gene003309
2	eGene18436,eGene18437
2	eGene19404,eGene19405
2	eGene19886,eGene23829
2	eGene20857,eGene20858
2	eGene21722,Gene26815
2	eGene22407,eGene22408
2	eGene22805,Gene24387
2	eGene23252,Gene24601
2	eGene23843,Gene013338
2	Gene000018,Gene016189
2	Gene000037,Gene008587
2	Gene000105,Gene016702
2	Gene000158,Gene010014
2	Gene000205,Gene26982
2	Gene000290,Gene000291
2	Gene001830,Gene003949
2	Gene000517,Gene008147
2	Gene000944,Gene005245
2	Gene001149,Gene004245
2	Gene001615,Gene011405
2	Gene001761,Gene27316
2	Gene001856,Gene009859
2	Gene002355,Gene016745
2	Gene002447,Gene008145
2	Gene002708,Gene015893
2	Gene002757,Gene012684
2	Gene002799,Gene004095
2	Gene003115,Gene011036
2	Gene003244,Gene016691
2	Gene003665,Gene003666
2	Gene003680,Gene003681
2	Gene003692,Gene016707
2	Gene003694,Gene004964
2	Gene003917,Gene010977
2	Gene003923,Gene005444
2	Gene003958,Gene003959
2	Gene004050,Gene016667
2	Gene004085,Gene014839
2	Gene004117,Gene28130
2	Gene004210,Gene014057
2	Gene004222,Gene004223
2	Gene004470,Gene011796
2	Gene004869,Gene014052
2	Gene005285,Gene28672
2	Gene005552,Gene006834
2	Gene005894,Gene016668
2	Gene006068,Gene006096
2	Gene006070,Gene007304
2	Gene006073,Gene012587
2	Gene006649,Gene016651
2	Gene007949,Gene007950
2	Gene007997,Gene016489
2	Gene008001,Gene014540
2	Gene008090,Gene011705
2	Gene008151,Gene016695
2	Gene008199,Gene008200
2	Gene008419,Gene014880
2	Gene008430,Gene012147
2	Gene008936,Gene008937
2	Gene009226,Gene009228
2	Gene009406,Gene009407
2	Gene009446,Gene015388
2	Gene009807,Gene013024
2	Gene009857,Gene011391
2	Gene010000,Gene010001
2	Gene010532,Gene010533
2	Gene010653,Gene015903
2	Gene010743,Gene015036
2	Gene011120,Gene011121
2	Gene011219,Gene28242
2	Gene011223,Gene011224
2	Gene011537,Gene016154
2	Gene012122,Gene012123
2	Gene013634,Gene013635
2	Gene013836,Gene014334
2	Gene014648,Gene014649
2	Gene015011,Gene016477
2	Gene015090,Gene27198
2	Gene015397,Gene24725
2	Gene015464,Gene015465
2	Gene015985,Gene016556
2	Gene016090,Gene016091
2	Gene016131,Gene016569
2	Gene016428,Gene016699
2	Gene016540,Gene016541
2	Gene016566,Gene016758
2	Gene24104,Gene30126
2	Gene24212,Gene24219
2	Gene24450,Gene26809
2	Gene24705,Gene28656
2	Gene24743,Gene27894
2	Gene24832,Gene29508
2	Gene26462,Gene28435
2	eGene16873,eGene16874
2	eGene16898,eGene16899
2	eGene16927,Gene28234
2	eGene16930,eGene16931
2	eGene16935,eGene16936
2	eGene17001,eGene17002
2	eGene17062,eGene17063
2	eGene17131,eGene22393
2	eGene17203,eGene17204
2	eGene17353,eGene23970
2	eGene17371,eGene17372
2	eGene17430,eGene17431
2	eGene17572,eGene17573
2	eGene17635,eGene17636
2	eGene17746,Gene001721
2	eGene17752,eGene20376
2	eGene17798,Gene016494
2	eGene17895,eGene23265
2	eGene17896,eGene17897
2	eGene17912,Gene24321
2	eGene18060,eGene18061
2	eGene18087,eGene18088
2	eGene18113,eGene18114
2	eGene18146,Gene003302
2	eGene19949,Gene000192
2	eGene18240,eGene18241
2	eGene18242,eGene18243
2	eGene18245,eGene18246
2	eGene18321,eGene18322
2	eGene18323,eGene18324
2	eGene18327,eGene18328
2	eGene18396,Gene24555
2	eGene18611,eGene18612
2	eGene18622,eGene19356
2	eGene18689,eGene18690
2	eGene18763,Gene26666
2	eGene18897,Gene26612
2	eGene18940,eGene18941
2	eGene19125,Gene28083
2	eGene19140,eGene19141
2	eGene19269,Gene006307
2	eGene19284,Gene25726
2	eGene19302,Gene28012
2	eGene19406,eGene19407
2	eGene19454,Gene28858
2	eGene19837,eGene22927
2	eGene19846,eGene19847
2	eGene19898,eGene19899
2	eGene20049,eGene20050
2	eGene20097,Gene28607
2	eGene20186,eGene20187
2	eGene20206,eGene20207
2	eGene20288,eGene20289
2	eGene20380,eGene21273
2	eGene20463,eGene23567
2	eGene20523,Gene24617
2	eGene20574,Gene29938
2	eGene20846,eGene20847
2	eGene20934,eGene22619
2	eGene20992,eGene20993
2	eGene21168,eGene21169
2	eGene21274,Gene30149
2	eGene21288,eGene23413
2	eGene21289,Gene000515
2	eGene21301,eGene21302
2	eGene21382,eGene21383
2	eGene21635,eGene21636
2	eGene21831,Gene011656
2	eGene21874,eGene21875
2	eGene21889,eGene21890
2	eGene21950,Gene28698
2	eGene21955,eGene21956
2	eGene21985,eGene21986
2	eGene22040,eGene22041
2	eGene22163,eGene22164
2	eGene22204,eGene22205
2	eGene22274,Gene014074
2	eGene22415,Gene014690
2	eGene22464,Gene006973
2	eGene22533,Gene24363
2	eGene22590,eGene22861
2	eGene22671,eGene22672
2	eGene22720,eGene22721
2	eGene22722,Gene24256
2	eGene22786,eGene22787
2	eGene22882,eGene23021
2	eGene22913,eGene23507
2	eGene23107,eGene23108
2	eGene23168,eGene23169
2	eGene23222,eGene23588
2	eGene23223,eGene23589
2	eGene23245,eGene23246
2	eGene23380,Gene001029
2	eGene23423,Gene013225
2	eGene23440,Gene011704
2	eGene23446,eGene23447
2	eGene23534,Gene27207
2	eGene23627,eGene23628
2	eGene23646,Gene24108
2	eGene23684,eGene24007
2	eGene23808,eGene23991
2	eGene23815,eGene23816
2	eGene23851,eGene23852
2	eGene23884,Gene29624
