# Supplementary material for: Large Scale Full-Length cDNA Sequencing Reveals a Unique Genomic Landscape in a Lepidopteran Model Insect, Bombyx mori
Source: G3 (Bethesda). 2013 Sep 1;3(9):1481–92. doi: 10.1534/g3.113.006239 (PMC3755909; doi:10.1534/g3.113.006239)
Supplement: Supporting Information [file supp_g3.113.006239_TableS5.xls]

## Sheet: Sheet1
Table S5 30kDa protein genes forming a gene cluster on chromosome 20.
Gene ID	Representative seq of gene [FL-cDNA/NCBI RefSeq/Gene model]	Tissue-specific exp or mainly exp tissue	An	br	ce	caL	max	W+ WD	tes	ov	mg	mal	pg	sg	fb	ep	vg	pr	emb
Gene011482	BGIBMGA004405	no exp	0	0	0	0	0	0	0	0	0	0	0	0	0	0	0	0	0
Gene011484	AK386453		5	11	0	7	1	14	12	0	0	4	0	3	1	1	2	5	2
Gene011486	AK379599	fatbody-specific	0	0	0	0	0	0	1	0	0	0	0	0	12	0	0	0	0
Gene011487	AK386870	fatbody-specific	0	0	0	0	0	0	0	0	0	0	0	0	3	0	0	0	0
Gene011488	BGIBMGA004403	MT-specific	0	0	0	0	0	0	0	0	0	4	0	0	0	0	0	0	0
Gene011489	BGIBMGA004455	fatbody-specific	0	0	0	0	0	0	0	0	0	0	0	0	3	0	0	0	0
Gene011490	BGIBMGA004402	no exp	0	0	0	0	0	0	0	0	0	0	0	0	0	0	0	0	0
Gene011491	BGIBMGA004456	no exp	0	0	0	0	0	0	0	0	0	0	0	0	0	0	0	0	0
Gene011492	BGIBMGA004401	fatbody-specific	0	0	0	0	0	0	0	0	0	0	0	0	11	0	0	0	0
Gene011493	AK383416	br mainly exp	0	285	0	0	0	5	10	0	0	44	0	1	135	2	0	3	0
Gene011494	AK378875	br mainly exp	0	121	0	0	0	0	0	0	0	30	0	0	11	0	0	3	0
Gene011495	BGIBMGA004400	fb-mainly exp	0	1	0	0	0	0	0	0	0	1	0	0	11	0	0	0	0
Gene011496	AK377984	br mainly exp	0	930	0	0	0	16	24	0	0	81	0	0	169	3	0	0	0
Gene011497	BGIBMGA004399	br mainly exp	0	109	0	0	0	0	5	0	0	26	0	0	61	1	0	0	0
Gene011498	AK383547	br mainly exp	0	51	0	0	0	0	0	0	0	14	0	0	30	2	0	0	0
Gene011500	AK378021	br mainly exp	0	1103	0	0	0	0	2	0	0	138	0	0	100	0	0	1	0
Gene011502	AK383402	br mainly exp	1	700	0	0	0	5	20	0	0	123	0	2	120	0	0	0	0
Gene011504	NM_001101729.1	br mainly exp	0	151	0	0	0	0	4	0	0	42	0	0	14	0	0	0	0
Gene011505	AK383569	br mainly exp	0	218	0	0	0	3	4	0	0	34	0	0	93	0	0	0	0
Gene011519	AK378826	emb-mainly exp	0	4	0	0	0	0	1	0	0	0	0	0	1	0	0	0	4
Gene011520	NM_001126256.1	fb-mainly exp	0	0	0	0	0	0	0	0	0	0	0	0	10	2	0	0	1
Gene011521	NM_001043443.1	emb-mainly exp	0	4	0	0	0	0	2	0	0	0	0	0	5	2	0	0	5
Gene011522	BGIBMGA004466	no exp	0	0	0	0	0	0	0	0	0	0	0	0	0	0	0	0	0
Gene011523	BGIBMGA004467	Embryo-specific	0	0	0	0	0	0	0	0	0	0	0	0	0	0	0	0	109
Gene011524	BGIBMGA004468	no exp	0	0	0	0	0	0	0	0	0	0	0	0	0	0	0	0	0
Gene011527	BGIBMGA004471	emb-mainly exp	0	0	0	0	0	0	0	0	0	0	0	0	0	0	0	0	1
Gene011530	BGIBMGA004473	Embryo-specific	0	0	0	0	0	0	0	0	0	0	0	0	0	0	0	0	13
Gene011531	BGIBMGA004387	no exp	0	0	0	0	0	0	0	0	0	0	0	0	0	0	0	0	0
Gene011532	AK377556	Embryo-specific	0	0	0	0	0	0	0	0	0	0	0	0	0	0	0	0	32
Gene011533	BGIBMGA004386	Embryo-specific	0	0	0	0	0	0	0	0	0	0	0	0	0	0	0	0	3
Gene011534	BGIBMGA004385	Embryo-specific	0	0	0	0	0	0	0	0	0	0	0	0	0	0	0	0	30
Gene011535	BGIBMGA004475	no exp	0	0	0	0	0	0	0	0	0	0	0	0	0	0	0	0	0
Gene011538	BGIBMGA004476	emb-mainly exp	0	4	0	0	0	0	0	0	0	0	0	0	4	0	0	0	4
